# Supplementary material for: The amino terminus of PetD is essential for cytochrome b6 f function and the negative feedback control of STT7 kinase
Source: Nat Plants. 2026 Jun 2;12(6):1232–41. doi: 10.1038/s41477-026-02310-y (PMC13287000; doi:10.1038/s41477-026-02310-y)
Supplement: Supplementary file 2 — Phosphorylation data, protein fold changes, primers for the stt7-17 and petD mutant backgrounds, and the genomic DNA sequence for stt7-17. [file 41477_2026_2310_MOESM2_ESM.xlsx]

## Sheet: file converter.py
source code for file conversion python script (used to process proteomics data)
import argparse
import pandas as pd
import re
import logging
import os
import numpy as np
import csv
# Set up logging
logging.basicConfig(level=logging.INFO, format='%(asctime)s - %(levelname)s - %(message)s')
def extract_value_at_position(peptide, position):
"""
Extracts the numeric value within parentheses immediately following a specific character position
in a peptide string, ignoring characters within parentheses when counting positions.
"""
non_parentheses_count = 0
i = 0
while i < len(peptide) and non_parentheses_count < position:
if peptide[i] == '(':
i += 1 # Skip the opening parenthesis
while i < len(peptide) and peptide[i] != ')':
i += 1 # Skip the content inside parentheses
i += 1 # Move past the closing parenthesis
else:
non_parentheses_count += 1
i += 1
if i < len(peptide):
match = re.search(r'\((\d+\.\d+)\)', peptide[i:])
if match:
return match.group(1)
return None
def extract_mapped_proteins(mapped_proteins):
"""
Extract proteins from the 'Mapped Proteins' column that match specific patterns.
Args:
mapped_proteins (str): The string from the 'Mapped Proteins' column.
Returns:
str: A semicolon-separated string of proteins that match the patterns.
"""
if pd.isnull(mapped_proteins):
return ""
patterns = [
r'Cre\d{2}\.g\d{6}\.t\d{1,2}',
r'Cre\d{2}\.g\d{6}_4532\.\d',
r'CreCp\.g\d{6}_4532\.\d',
r'CreMt\.g\d{6}_4532\.\d'
]
proteins = set()
for pattern in patterns:
matches = re.findall(pattern, mapped_proteins)
proteins.update(matches)
return ";".join(proteins)
def find_highest_prob(row, short_cols):
"""
Finds the string with the highest probability value at the position within parentheses
from the specified columns.
"""
highest_prob = -1
best_string = ""
position_within_peptide = int(row['Positions within peptide']) if pd.notnull(row['Positions within peptide']) else None
if position_within_peptide is not None:
for col in short_cols:
if pd.notnull(row[col]):
probabilities = row[col].split(';')
for prob in probabilities:
value = extract_value_at_position(prob, position_within_peptide)
if value is not None:
value = float(value)
if value > highest_prob:
highest_prob = value
best_string = prob
return best_string
def sum_intensities_and_concatenate(group):
"""
Sum intensities for rows within the same group, concatenate 'Number of Phospho',
and keep the row with the lowest value in 'Number of Phospho'.
"""
intensity_cols = [col for col in group.columns if col.startswith('Intensity')]
min_phospho_row = group.loc[group['Number of Phospho'].idxmin()].copy()
for col in intensity_cols:
min_phospho_row[col] = group[col].astype(float).sum()
min_phospho_row['Number of Phospho'] = ';'.join(map(str, group['Number of Phospho'].unique()))
min_phospho_row['Peptides'] = ';'.join(group['Peptide Sequence'].unique())
return min_phospho_row
def convert_data_modified(df):
"""
Converts the input DataFrame according to the specified transformations for files containing "_modified_".
"""
logging.info("Filtering rows based on 'Assigned Modifications'.")
df = df[df['Assigned Modifications'].astype(str).str.contains('79.966')].copy()
logging.info("Adding 'Number of Phospho' column.")
df['Number of Phospho'] = df['Assigned Modifications'].apply(lambda x: x.count('79.966'))
logging.info("Processing 'Localization' columns.")
for col in df.columns:
if col.endswith("Localization"):
df[col + ' short'] = df[col].apply(lambda entry: ';'.join([
part[start_index:end_index]
for part in entry.split(';') if 'STY:' in part
for start_index in [part.find('@') + 1]
for end_index in [part.find(';', start_index) if part.find(';', start_index) != -1 else len(part)]
if start_index > 0 and end_index > start_index
]) if pd.notnull(entry) and entry.strip() != "" else None)
logging.info("Expanding rows based on 'Assigned Modifications'.")
expanded_rows = []
for _, row in df.iterrows():
entries = [entry.strip() for entry in row['Assigned Modifications'].split(',') if '79.9663' in entry]
for entry in entries:
new_row = row.copy()
new_row['Position'] = entry
match = re.search(r'\d+([A-Z])\(', entry)
new_row['Amino acid'] = match.group(1) if match else None
expanded_rows.append(new_row)
df = pd.DataFrame(expanded_rows) if expanded_rows else df.assign(Position=None, Amino_acid=None)
logging.info("Defining positions within peptides and proteins.")
df['Positions within peptide'] = df['Position'].apply(lambda x: re.match(r'^(\d+)', x).group(1) if pd.notnull(x) and re.match(r'^(\d+)', x) else None)
df['Positions within proteins'] = df.apply(lambda row: int(row['Start']) + int(row['Positions within peptide']) - 1 if row['Positions within peptide'] else row['Start'], axis=1)
logging.info("Appending ';' to 'Positions within proteins' column.")
df['Positions within proteins'] = df['Positions within proteins'].astype(str) + ';'
logging.info("Extracting localization probability from all 'short' columns.")
short_cols = [col for col in df.columns if 'short' in col]
df['Phospho (STY) Probabilities'] = df.apply(lambda row: find_highest_prob(row, short_cols), axis=1)
df['Localization prob'] = df.apply(lambda row: extract_value_at_position(row['Phospho (STY) Probabilities'], int(row['Positions within peptide'])) if row['Positions within peptide'] and row['Phospho (STY) Probabilities'] else None, axis=1)
# Remove rows where all 'short' columns are empty
df = df.dropna(subset=short_cols, how='all')
logging.info("Renaming 'Intensity' columns.")
for col in df.columns:
if col.strip().endswith("Intensity"):
df.rename(columns={col: f"Intensity {col.strip().rstrip('Intensity').strip()}"}, inplace=True)
logging.info("Adding 'Reverse' and 'Potential contaminant' columns.")
df['Reverse'] = ""
df['Potential contaminant'] = ""
logging.info("Removing columns with 'MaxLFQ' in their names.")
df = df[df.columns.drop(list(df.filter(regex='MaxLFQ')))]
logging.info("Creating new Intensity columns.")
intensity_cols = [col for col in df.columns if col.startswith("Intensity")]
for col in intensity_cols:
df[f"{col}___1"] = 0
df[f"{col}___2"] = 0
df[f"{col}___3"] = 0
logging.info("Populating new Intensity columns based on Number of Phospho.")
for col in intensity_cols:
if col in df.columns:
df[f"{col}___1"] = df.apply(lambda row: row[col] if row['Number of Phospho'] == 1 else row[f"{col}___1"], axis=1)
df[f"{col}___2"] = df.apply(lambda row: row[col] if row['Number of Phospho'] == 2 else row[f"{col}___2"], axis=1)
df[f"{col}___3"] = df.apply(lambda row: row[col] if row['Number of Phospho'] >= 3 else row[f"{col}___3"], axis=1)
logging.info("Adding 'Phospho (STY) Score diffs' column.")
df['Phospho (STY) Score diffs'] = df['Phospho (STY) Probabilities']
logging.info("Adding 'id' column.")
df.reset_index(drop=True, inplace=True)
df['id'] = df.index
logging.info("Cleaning up 'Protein' column and reordering columns.")
df['Protein'] = df['Protein'].apply(lambda x: x.split('|')[0] if pd.notnull(x) else x)
df.insert(0, 'Protein', df.pop('Protein'))
logging.info("Handling rows with identical 'Protein' and 'Positions within proteins'.")
group_cols = ['Protein', 'Positions within proteins']
grouped = df.groupby(group_cols).apply(lambda g: sum_intensities_and_concatenate(g)).reset_index(drop=True)
# logging.info("Removing '(79.9663)' from 'Position' column.")
# grouped['Position'] = grouped['Position'].str.replace(r'\(79\.9663\)', '', regex=True)
# logging.info("Removing all letters from 'Position' column.")
# grouped['Position'] = grouped['Position'].str.replace(r'[A-Za-z]', '', regex=True).astype(int)
logging.info("Adding 'Proteins' column.")
grouped['Proteins'] = grouped.apply(lambda row: f"{row['Protein']};{extract_mapped_proteins(row['Mapped Proteins'])}" if pd.notnull(row['Mapped Proteins']) else row['Protein'], axis=1)
logging.info("Copying 'Positions within proteins' data to 'Position' and removing ';' from 'Position'.")
grouped['Position'] = grouped['Positions within proteins'].str.rstrip(';')
return grouped
def convert_data_combined_annotated(df):
"""
Converts the input DataFrame according to the specified transformations for 'combined_protein_annotated.tsv'.
Args:
df (pd.DataFrame): Input DataFrame.
Returns:
pd.DataFrame: Converted DataFrame.
"""
logging.info("Starting conversions for 'combined_protein_annotated.tsv'.")
# Extract and create 'Protein IDs' column
df['Protein IDs'] = df.apply(lambda x: f"{x['Protein']};{extract_mapped_proteins(x['Indistinguishable Proteins'])}" if pd.notnull(x['Indistinguishable Proteins']) else x['Protein'], axis=1)
df.insert(0, 'Protein IDs', df.pop('Protein IDs')) # Move 'Protein IDs' to the first column
# Copy 'Protein IDs' to 'Majority protein IDs'
df['Majority protein IDs'] = df['Protein IDs']
# Add new empty columns
df['Only identified by site'] = ""
df['Reverse'] = ""
df['Potential contaminant'] = ""
# Rename column 'Combined Total Peptides' to 'Razor + unique peptides'
if 'Combined Total Peptides' in df.columns:
df.rename(columns={'Combined Total Peptides': 'Razor + unique peptides'}, inplace=True)
# Rename columns ending with "MaxLFQ Intensity" and remove other "Intensity" columns
intensity_columns = [col for col in df.columns if col.endswith(" Intensity")]
for col in intensity_columns:
if "MaxLFQ Intensity" in col:
# Ensure no trailing spaces in the new column name
new_name = f"LFQ Intensity {col.replace('MaxLFQ Intensity', '').strip()}"
df.rename(columns={col: new_name}, inplace=True)
else:
# Remove columns not ending with "MaxLFQ Intensity"
df.drop(columns=[col], inplace=True)
logging.info("Conversions for 'combined_protein_annotated.tsv' completed.")
df.fillna('', inplace=True)
return df
def main():
parser = argparse.ArgumentParser(description="Process a tab-separated value file.")
parser.add_argument("-f", "--file", required=True, help="Input file path")
args = parser.parse_args()
try:
input_file = args.file
logging.info(f"Reading data from {input_file}")
data = pd.read_csv(input_file, sep="\t", dtype=str, low_memory=False)
logging.info("Original data read successfully.")
converted_data = None
if "_modified_" in os.path.basename(input_file):
converted_data = convert_data_modified(data)
elif "combined_protein_annotated.tsv" in os.path.basename(input_file):
converted_data = convert_data_combined_annotated(data)
if converted_data is not None:
# Replace all 'nan' with empty strings before writing to file
converted_data = converted_data.replace(np.nan, '', regex=True)
output_file = input_file.replace(".tsv", "_converted.txt")
with open(output_file, 'w', newline='', encoding='utf-8') as f:
writer = csv.writer(f, delimiter='\t', quotechar='"', quoting=csv.QUOTE_MINIMAL)
writer.writerow(converted_data.columns)
for row in converted_data.itertuples(index=False):
writer.writerow(row)
logging.info(f"Data written successfully to {output_file}")
else:
logging.error("No conversions performed due to unrecognized file pattern.")
except Exception as e:
logging.error(f"Error processing the file: {str(e)}")
if __name__ == "__main__":
main()

## Sheet: Phosphorylation (PetD+STT7)
Phosphosite	Protein ID	Gene name	Phytozome: Defline	peptide sequence	Residue	Localization prob	WT vs. stt7 (log2 fold change)	WT vs. DN (log2 fold change)	WT vs. T4A (log2 fold change)	WT vs. T4E (log2 fold change)	T4A vs. T4E (log2 fold change)	stt7 vs. WT_p.adj	WT vs. DN_p.adj	WT vs. T4A_p.adj	WT vs. T4E_p.adj	T4A vs. T4E_p.adj	PB-Chlamy	Phytozome: Description	Biomart: UniProt ID	Biomart: UniProt Description	Uniprot: GO Biological Process	Uniprot: GO Molecular Function	Uniprot: GO Cellular Component	Biomart: Arabidopsis Otholog ID (Araport 11)	Biomart: Arabidopsis Otholog Name (Araport 11)	Biomart: GO ID	Biomart: GO Description	Biomart: InterPro ID	Biomart: InterPro Description	Biomart: PFAM ID	Biomart: PFAM Description	Biomart: KOG ID	Biomart: KOG Description	Biomart: KEGG ID	Biomart: KEGG Description	Biomart: Pathway ID	Biomart: Pathway Description	Biomart: PROFILE ID	Biomart: PROFILE Description	Biomart: SSF ID	Biomart: SSF Description	EggNog: Description	EggNog: Preferred_name	EggNog: GOs	EggNog: EC	EggNog: KEGG_ko	EggNog: KEGG_Pathway	EggNog: KEGG_Module	EggNog: KEGG_Reaction
AAA1_573_1	Cre08.g358526.t1.1	AAA1	Plastidic ADP/ATP translocase	QFTALQEETGMYITGEKPANKSEK	S573	0.7941	2.34	-9.89	-0.391	-0.0571	0.334	0.395	0.0198	0.965	0.994	0.97	Chloroplast	ADP,ATP carrier protein; belongs to a plant-specific transporter family; most abundantly expressed isoform in a three-member family; null-allele mutant was isolated (PMID 29743196)	A8JID6	ADP,ATP carrier protein		GO:0005471;GO:0005524	GO:0031969	AT1G15500;AT1G80300	ATNTT2;NTT1	GO:0006810;GO:0005471;GO:0016021;GO:0005524	transport;ATP binding;ATP:ADP antiporter activity;integral component of membrane	IPR004667		PF03219	TLC			K03301	ATP:ADP antiporter, AAA family
AAA3_447_1	Cre17.g697950.t1.1	AAA3	Plastidic ADP/ATP translocase	GDAPAAAAPALQLASASVDLPAAAQPQLPK	S447	0.7799	1.16	n/a	n/a	n/a	n/a	0.213	n/a	n/a	n/a	n/a	Chloroplast	ADP,ATP carrier protein; belongs to a plant-specific transporter family	A0A2K3CNR3	ADP,ATP carrier protein		GO:0005471;GO:0005524	GO:0031969			GO:0006810;GO:0005471;GO:0016021;GO:0005524	transport;ATP binding;ATP:ADP antiporter activity;integral component of membrane	IPR020846;IPR004667		PF03219	TLC			K03301	ATP:ADP antiporter, AAA family					SSF103473	MFS general substrate transporter	ADP,ATP carrier protein
AAP1_10_1	Cre10.g435300.t1.2	AAP1	Aspartyl aminopeptidase-like protein	TSTPTADNVATEAVPSNADALALHAR	T10	0.8643	0.222	0.337	-0.373	-0.585	-0.211	0.782	0.619	0.646	0.412	0.823	Other	Similar to Arabidopsis NCBI accession # CAB86013. Probably organelle-located, by TargetP prediction and similarity to AT5G04710	A0A2K3DA52		GO:0006508	GO:0004177;GO:0008237;GO:0008270		AT5G04710;AT5G60160		GO:0006508;GO:0004177;GO:0008270	proteolysis;aminopeptidase activity;zinc ion binding	IPR001948		PF02127	Peptidase_M18			K01267	aspartyl aminopeptidase [EC:3.4.11.21]					SSF101821;SSF53187	Aminopeptidase/glucanase lid domain;Zn-dependent exopeptidases	Belongs to the peptidase M18 family			3.4.11.21	ko:K01267
ABCA1_2312_1	Cre03.g151400.t1.1	ABCA1		SASSAVLLGSPR	S2312	0.7192	1.92	n/a	n/a	n/a	n/a	0.429	n/a	n/a	n/a	n/a	Other		A0A2K3DVQ1		GO:0006869	GO:0005319;GO:0005524;GO:0016887;GO:0042626;GO:0140359	GO:0016020;GO:0043231	AT2G41700	ABCA1	GO:0005524;GO:0005215;GO:0016887;GO:0000166;GO:0006810;GO:0017111;GO:0016021	ATP binding;nucleoside-triphosphatase activity;integral component of membrane;transporter activity;nucleotide binding;transport;ATPase activity	IPR003439;IPR003593;IPR026082;IPR027417	ABC transporter A, ABCA;P-loop containing nucleoside triphosphate hydrolase	PF00005;PF12698	ABC2_membrane_3;ABC_tran	KOG0062;KOG0927	Predicted transporter (ABC superfamily);ATPase component of ABC transporters with duplicated ATPase domains/Translation elongation factor EF-3b	K05643	ATP-binding cassette, subfamily A (ABC1), member 3			PS50893	ABC_TRANSPORTER_2	SSF52540	P-loop containing nucleoside triphosphate hydrolases
ABCA1_2312_2	Cre03.g151400.t1.1	ABCA1		SASSAVLLGSPR	S2312	0.7192	0.692	n/a	n/a	n/a	n/a	0.404	n/a	n/a	n/a	n/a	Other		A0A2K3DVQ1		GO:0006869	GO:0005319;GO:0005524;GO:0016887;GO:0042626;GO:0140359	GO:0016020;GO:0043231	AT2G41700	ABCA1	GO:0005524;GO:0005215;GO:0016887;GO:0000166;GO:0006810;GO:0017111;GO:0016021	ATP binding;nucleoside-triphosphatase activity;integral component of membrane;transporter activity;nucleotide binding;transport;ATPase activity	IPR003439;IPR003593;IPR026082;IPR027417	ABC transporter A, ABCA;P-loop containing nucleoside triphosphate hydrolase	PF00005;PF12698	ABC2_membrane_3;ABC_tran	KOG0062;KOG0927	Predicted transporter (ABC superfamily);ATPase component of ABC transporters with duplicated ATPase domains/Translation elongation factor EF-3b	K05643	ATP-binding cassette, subfamily A (ABC1), member 3			PS50893	ABC_TRANSPORTER_2	SSF52540	P-loop containing nucleoside triphosphate hydrolases
ABCA1_2319_2	Cre03.g151400.t1.1	ABCA1		SASSAVLLGSPR	S2319	0.7587	0.692	n/a	n/a	n/a	n/a	0.404	n/a	n/a	n/a	n/a	Other		A0A2K3DVQ1		GO:0006869	GO:0005319;GO:0005524;GO:0016887;GO:0042626;GO:0140359	GO:0016020;GO:0043231	AT2G41700	ABCA1	GO:0005524;GO:0005215;GO:0016887;GO:0000166;GO:0006810;GO:0017111;GO:0016021	ATP binding;nucleoside-triphosphatase activity;integral component of membrane;transporter activity;nucleotide binding;transport;ATPase activity	IPR003439;IPR003593;IPR026082;IPR027417	ABC transporter A, ABCA;P-loop containing nucleoside triphosphate hydrolase	PF00005;PF12698	ABC2_membrane_3;ABC_tran	KOG0062;KOG0927	Predicted transporter (ABC superfamily);ATPase component of ABC transporters with duplicated ATPase domains/Translation elongation factor EF-3b	K05643	ATP-binding cassette, subfamily A (ABC1), member 3			PS50893	ABC_TRANSPORTER_2	SSF52540	P-loop containing nucleoside triphosphate hydrolases
ABCA3(AT)_668_1	Cre14.g618400.t1.2	ABCA3(At)		HGAGSPGAAVEMGHQQHTGGGGSGK	T668	0.491	n/a	-1.44	-4.55	-0.139	4.41	n/a	0.534	0.0604	0.975	0.0623	Secretory		A0A2K3CXR7	ABC transporter domain-containing protein	GO:0006869	GO:0005319;GO:0005524;GO:0016887;GO:0042626;GO:0140359	GO:0016020;GO:0043231	AT3G47740;AT3G47750;AT5G61740;AT5G61700;AT3G47780;AT3G47790;AT3G47760;AT3G47770	ABCA3;ABCA4;ABCA10;ABCA12;ABCA7;ABCA8;ABCA5;ABCA6	GO:0005524;GO:0005215;GO:0016887;GO:0000166;GO:0006810;GO:0017111;GO:0016021	ATP binding;nucleoside-triphosphatase activity;integral component of membrane;transporter activity;nucleotide binding;transport;ATPase activity	IPR003439;IPR003593;IPR026082;IPR027417	ABC transporter A, ABCA;P-loop containing nucleoside triphosphate hydrolase	PF00005;PF12698	ABC2_membrane_3;ABC_tran	KOG0059	Lipid exporter ABCA1 and related proteins, ABC superfamily					PS50893	ABC_TRANSPORTER_2	SSF52540	P-loop containing nucleoside triphosphate hydrolases
ABCB26_650_1	Cre16.g692300.t1.2	ABCB26		AAAAASMVAGLPPASSAGASVTSSR	S650	0.3692	1.49	n/a	n/a	n/a	n/a	0.642	n/a	n/a	n/a	n/a	Chloroplast		A0A2K3CSH8			GO:0005524;GO:0016887;GO:0042626;GO:0140359	GO:0005886	AT1G70610	ABCB26	GO:0005524;GO:0042626;GO:0055085;GO:0016887;GO:0000166;GO:0006810;GO:0017111;GO:0016021	transmembrane transport;ATP binding;nucleoside-triphosphatase activity;integral component of membrane;nucleotide binding;ATPase activity, coupled to transmembrane movement of substances;transport;ATPase activity	IPR003439;IPR017940;IPR003593;IPR011527;IPR027417	P-loop containing nucleoside triphosphate hydrolase	PF00664;PF00005	ABC_membrane;ABC_tran							PS50929;PS50893	ABC_TM1F;ABC_TRANSPORTER_2	SSF52540;SSF90123	ABC transporter transmembrane region;P-loop containing nucleoside triphosphate hydrolases	ABC transporter transmembrane region
ABCB27_848_1	Cre02.g083354.t1.2	ABCB27		QLQRPASQANLLER	S848	1	-0.241	n/a	n/a	n/a	n/a	0.755	n/a	n/a	n/a	n/a	Secretory		A0A2K3E0P2		GO:0055085	GO:0005524;GO:0016887;GO:0042626;GO:0140359	GO:0016020	AT5G39040	ABCB27	GO:0005524;GO:0042626;GO:0055085;GO:0016887;GO:0000166;GO:0006810;GO:0017111;GO:0016021	transmembrane transport;ATP binding;nucleoside-triphosphatase activity;integral component of membrane;nucleotide binding;ATPase activity, coupled to transmembrane movement of substances;transport;ATPase activity	IPR003439;IPR017940;IPR003593;IPR011527;IPR027417	P-loop containing nucleoside triphosphate hydrolase	PF00664;PF00005	ABC_membrane;ABC_tran			K05656	ATP-binding cassette, subfamily B (MDR/TAP), member 9			PS50929;PS50893	ABC_TM1F;ABC_TRANSPORTER_2	SSF52540;SSF90123	ABC transporter transmembrane region;P-loop containing nucleoside triphosphate hydrolases	ABC transporter transmembrane region				ko:K05656	ko02010;ko04142;map02010;map04142
ABCB27_917_1	Cre02.g083354.t1.2	ABCB27		MLQPSVLSIAR	S917	0.5	0.0656	n/a	n/a	n/a	n/a	0.941	n/a	n/a	n/a	n/a	Secretory		A0A2K3E0P2		GO:0055085	GO:0005524;GO:0016887;GO:0042626;GO:0140359	GO:0016020	AT5G39040	ABCB27	GO:0005524;GO:0042626;GO:0055085;GO:0016887;GO:0000166;GO:0006810;GO:0017111;GO:0016021	transmembrane transport;ATP binding;nucleoside-triphosphatase activity;integral component of membrane;nucleotide binding;ATPase activity, coupled to transmembrane movement of substances;transport;ATPase activity	IPR003439;IPR017940;IPR003593;IPR011527;IPR027417	P-loop containing nucleoside triphosphate hydrolase	PF00664;PF00005	ABC_membrane;ABC_tran			K05656	ATP-binding cassette, subfamily B (MDR/TAP), member 9			PS50929;PS50893	ABC_TM1F;ABC_TRANSPORTER_2	SSF52540;SSF90123	ABC transporter transmembrane region;P-loop containing nucleoside triphosphate hydrolases	ABC transporter transmembrane region				ko:K05656	ko02010;ko04142;map02010;map04142
ABCB28_54_1	Cre16.g801958_4532.1	ABCB28		AFDSLDEIQNPVGTDPLVK	S54	0.9562	n/a	0.707	0.197	-0.183	-0.38	n/a	0.321	0.857	0.879	0.704								AT4G25450	ABCB28	GO:0005524;GO:0042626;GO:0055085;GO:0016887;GO:0006810;GO:0016021	transmembrane transport;ATP binding;integral component of membrane;ATPase activity, coupled to transmembrane movement of substances;transport;ATPase activity	IPR003439;IPR003593;IPR027417;IPR011527	ABC transporter type 1, transmembrane domain;AAA+ ATPase domain;ABC transporter-like;P-loop containing nucleoside triphosphate hydrolase	PF00664;PF00005	ABC_membrane;ABC_tran							PS50929;PS50893	ABC_TM1F;ABC_TRANSPORTER_2	SSF52540;SSF90123	ABC transporter transmembrane region;P-loop containing nucleoside triphosphate hydrolases	ABC transporter transmembrane region
ABCB3(AT)_744_1	Cre17.g725200.t1.2	ABCB3(At)		PMSAVADDLSKHR	S744	0.8769	0.276	-0.381	1.21	3.45	2.24	0.777	0.964	0.899	0.636	0.785	Secretory		A0A2K3CQM8		GO:0055085	GO:0005524;GO:0016887;GO:0042626;GO:0140359	GO:0016020	AT4G01820;AT1G28010;AT4G01830;AT5G46540;AT3G62150;AT1G02530;AT1G10680;AT1G27940;AT1G02520;AT2G47000;AT3G28345;AT2G36910;AT4G18050;AT3G28860;AT4G25960	ABCB3;ABCB14;ABCB5;ABCB7;ABCB21;ABCB12;PGP10;ABCB13;ABCB11;ABCB4;ABCB15;ABCB1;ABCB9;ABCB19;ABCB2	GO:0005524;GO:0042626;GO:0055085;GO:0016887;GO:0000166;GO:0006810;GO:0017111;GO:0016021	transmembrane transport;ATP binding;nucleoside-triphosphatase activity;integral component of membrane;nucleotide binding;ATPase activity, coupled to transmembrane movement of substances;transport;ATPase activity	IPR003439;IPR017940;IPR003593;IPR011527;IPR027417	P-loop containing nucleoside triphosphate hydrolase	PF00664;PF00005	ABC_membrane;ABC_tran			K05658	ATP-binding cassette, subfamily B (MDR/TAP), member 1 [EC:3.6.3.44]			PS50929;PS50893	ABC_TM1F;ABC_TRANSPORTER_2	SSF52540;SSF90123	ABC transporter transmembrane region;P-loop containing nucleoside triphosphate hydrolases
ABCB3(AT)_789_1	Cre17.g725200.t1.2	ABCB3(At)		SGPSAGSAITPGGK	S789	0.8952	-0.162	n/a	n/a	n/a	n/a	0.888	n/a	n/a	n/a	n/a	Secretory		A0A2K3CQM8		GO:0055085	GO:0005524;GO:0016887;GO:0042626;GO:0140359	GO:0016020	AT4G01820;AT1G28010;AT4G01830;AT5G46540;AT3G62150;AT1G02530;AT1G10680;AT1G27940;AT1G02520;AT2G47000;AT3G28345;AT2G36910;AT4G18050;AT3G28860;AT4G25960	ABCB3;ABCB14;ABCB5;ABCB7;ABCB21;ABCB12;PGP10;ABCB13;ABCB11;ABCB4;ABCB15;ABCB1;ABCB9;ABCB19;ABCB2	GO:0005524;GO:0042626;GO:0055085;GO:0016887;GO:0000166;GO:0006810;GO:0017111;GO:0016021	transmembrane transport;ATP binding;nucleoside-triphosphatase activity;integral component of membrane;nucleotide binding;ATPase activity, coupled to transmembrane movement of substances;transport;ATPase activity	IPR003439;IPR017940;IPR003593;IPR011527;IPR027417	P-loop containing nucleoside triphosphate hydrolase	PF00664;PF00005	ABC_membrane;ABC_tran			K05658	ATP-binding cassette, subfamily B (MDR/TAP), member 1 [EC:3.6.3.44]			PS50929;PS50893	ABC_TM1F;ABC_TRANSPORTER_2	SSF52540;SSF90123	ABC transporter transmembrane region;P-loop containing nucleoside triphosphate hydrolases
ABCC1(AT)_1703_1	Cre04.g228650.t1.2	ABCC1(At)		LTSFSSPAAAAAAATAATAAPQPGGAAGSSFFSR	T1703	0.3924	2.59	1.2	1.43	0.0282	-1.4	0.0718	0.644	0.644	0.995	0.657	Secretory		A0A2K3DUU4		GO:0055085	GO:0005524;GO:0016887;GO:0042626;GO:0140359	GO:0016020	AT1G30400;AT2G34660;AT1G30410;AT1G30420	ABCC1;ABCC2;ABCC12;ABCC11	GO:0005524;GO:0042626;GO:0055085;GO:0016887;GO:0000166;GO:0006810;GO:0017111;GO:0016021	transmembrane transport;ATP binding;nucleoside-triphosphatase activity;integral component of membrane;nucleotide binding;ATPase activity, coupled to transmembrane movement of substances;transport;ATPase activity	IPR003439;IPR017940;IPR003593;IPR011527;IPR027417	P-loop containing nucleoside triphosphate hydrolase	PF00664;PF00005	ABC_membrane;ABC_tran							PS50929;PS50893	ABC_TM1F;ABC_TRANSPORTER_2	SSF52540;SSF90123	ABC transporter transmembrane region;P-loop containing nucleoside triphosphate hydrolases
ABCF4_106_1	Cre01.g034950.t1.2	ABCF4		APAAAAGNDYLAGIDLPSSEEEEEFEER	S106	0.9084	0.235	-0.334	0.593	1.9	1.3	0.922	0.927	0.888	0.55	0.71	Other		A0A2K3E754			GO:0005524;GO:0016887		AT3G54540	ABCF4	GO:0005524;GO:0017111;GO:0016887;GO:0000166	nucleoside-triphosphatase activity;ATP binding;ATPase activity;nucleotide binding	IPR003439;IPR003593;IPR027417	P-loop containing nucleoside triphosphate hydrolase	PF00005	ABC_tran			K06184	ATP-binding cassette, subfamily F, member 1			PS50893	ABC_TRANSPORTER_2	SSF52540	P-loop containing nucleoside triphosphate hydrolases
ABCF4_106_2	Cre01.g034950.t1.2	ABCF4		APAAAAGNDYLAGIDLPSSEEEEEFEER	S106	0.9165	n/a	-6.37	-5.16	-4.68	0.484	n/a	0.12	0.307	0.32	0.954	Other		A0A2K3E754			GO:0005524;GO:0016887		AT3G54540	ABCF4	GO:0005524;GO:0017111;GO:0016887;GO:0000166	nucleoside-triphosphatase activity;ATP binding;ATPase activity;nucleotide binding	IPR003439;IPR003593;IPR027417	P-loop containing nucleoside triphosphate hydrolase	PF00005	ABC_tran			K06184	ATP-binding cassette, subfamily F, member 1			PS50893	ABC_TRANSPORTER_2	SSF52540	P-loop containing nucleoside triphosphate hydrolases
ABCF4_107_1	Cre01.g034950.t1.2	ABCF4		APAAAAGNDYLAGIDLPSSEEEEEFEER	S107	0.8153	1.94	-2.75	1.26	-0.141	-1.4	0.506	0.526	0.842	0.985	0.826	Other		A0A2K3E754			GO:0005524;GO:0016887		AT3G54540	ABCF4	GO:0005524;GO:0017111;GO:0016887;GO:0000166	nucleoside-triphosphatase activity;ATP binding;ATPase activity;nucleotide binding	IPR003439;IPR003593;IPR027417	P-loop containing nucleoside triphosphate hydrolase	PF00005	ABC_tran			K06184	ATP-binding cassette, subfamily F, member 1			PS50893	ABC_TRANSPORTER_2	SSF52540	P-loop containing nucleoside triphosphate hydrolases
ABCF4_107_2	Cre01.g034950.t1.2	ABCF4		APAAAAGNDYLAGIDLPSSEEEEEFEER	S107	0.868	n/a	-5.77	-4.56	-4.08	0.484	n/a	0.118	0.319	0.34	0.946	Other		A0A2K3E754			GO:0005524;GO:0016887		AT3G54540	ABCF4	GO:0005524;GO:0017111;GO:0016887;GO:0000166	nucleoside-triphosphatase activity;ATP binding;ATPase activity;nucleotide binding	IPR003439;IPR003593;IPR027417	P-loop containing nucleoside triphosphate hydrolase	PF00005	ABC_tran			K06184	ATP-binding cassette, subfamily F, member 1			PS50893	ABC_TRANSPORTER_2	SSF52540	P-loop containing nucleoside triphosphate hydrolases
ABCG24(AT)_1397_1	Cre05.g241350_4532.2	ABCG24(At)		TGSAATAPPEVAAPPSR	S1397	0.8972	n/a	2.03	1.03	-0.135	-1.16	n/a	0.171	0.613	0.959	0.552	Secretory		A0A2K3DT81	ABC transporter domain-containing protein	GO:0055085	GO:0005524;GO:0016887;GO:0042626;GO:0140359	GO:0016020	AT1G53390;AT2G37010;AT5G60740	ABCG24;NAP12;ABCG28	GO:0005524;GO:0016020;GO:0016887;GO:0000166;GO:0017111	membrane;ATP binding;nucleoside-triphosphatase activity;nucleotide binding;ATPase activity	IPR003439;IPR003593;IPR013525;IPR009030;IPR027417	P-loop containing nucleoside triphosphate hydrolase	PF00005;PF01061	ABC2_membrane;ABC_tran							PS50893;PS51257	PROKAR_LIPOPROTEIN;ABC_TRANSPORTER_2	SSF57184;SSF52540	Growth factor receptor domain;P-loop containing nucleoside triphosphate hydrolases	ABC transporter
ABCG24(AT)_1430_1	Cre05.g241350.t1.1	ABCG24(At)		AGAGLSTVAK	S1430	0.7674	0.595	n/a	n/a	n/a	n/a	0.702	n/a	n/a	n/a	n/a	Secretory		A0A2K3DT81	ABC transporter domain-containing protein	GO:0055085	GO:0005524;GO:0016887;GO:0042626;GO:0140359	GO:0016020	AT1G53390;AT2G37010;AT5G60740	ABCG24;NAP12;ABCG28	GO:0005524;GO:0016020;GO:0016887;GO:0000166;GO:0017111	membrane;ATP binding;nucleoside-triphosphatase activity;nucleotide binding;ATPase activity	IPR003439;IPR003593;IPR013525;IPR009030;IPR027417	P-loop containing nucleoside triphosphate hydrolase	PF00005;PF01061	ABC2_membrane;ABC_tran							PS50893;PS51257	PROKAR_LIPOPROTEIN;ABC_TRANSPORTER_2	SSF57184;SSF52540	Growth factor receptor domain;P-loop containing nucleoside triphosphate hydrolases
ABCG24(AT)_1438_1	Cre05.g241350.t1.1	ABCG24(At)		GAASGVMTVGSGVR	S1438	0.3333	-1.59	n/a	n/a	n/a	n/a	0.566	n/a	n/a	n/a	n/a	Secretory		A0A2K3DT81	ABC transporter domain-containing protein	GO:0055085	GO:0005524;GO:0016887;GO:0042626;GO:0140359	GO:0016020	AT1G53390;AT2G37010;AT5G60740	ABCG24;NAP12;ABCG28	GO:0005524;GO:0016020;GO:0016887;GO:0000166;GO:0017111	membrane;ATP binding;nucleoside-triphosphatase activity;nucleotide binding;ATPase activity	IPR003439;IPR003593;IPR013525;IPR009030;IPR027417	P-loop containing nucleoside triphosphate hydrolase	PF00005;PF01061	ABC2_membrane;ABC_tran							PS50893;PS51257	PROKAR_LIPOPROTEIN;ABC_TRANSPORTER_2	SSF57184;SSF52540	Growth factor receptor domain;P-loop containing nucleoside triphosphate hydrolases
ABCG24(AT)_1445_1	Cre05.g241350.t1.1	ABCG24(At)		GAASGVMTVGSGVR	S1445	0.855	0.413	n/a	n/a	n/a	n/a	0.884	n/a	n/a	n/a	n/a	Secretory		A0A2K3DT81	ABC transporter domain-containing protein	GO:0055085	GO:0005524;GO:0016887;GO:0042626;GO:0140359	GO:0016020	AT1G53390;AT2G37010;AT5G60740	ABCG24;NAP12;ABCG28	GO:0005524;GO:0016020;GO:0016887;GO:0000166;GO:0017111	membrane;ATP binding;nucleoside-triphosphatase activity;nucleotide binding;ATPase activity	IPR003439;IPR003593;IPR013525;IPR009030;IPR027417	P-loop containing nucleoside triphosphate hydrolase	PF00005;PF01061	ABC2_membrane;ABC_tran							PS50893;PS51257	PROKAR_LIPOPROTEIN;ABC_TRANSPORTER_2	SSF57184;SSF52540	Growth factor receptor domain;P-loop containing nucleoside triphosphate hydrolases
ABCG24(AT)_1449_1	Cre05.g241350.t1.1	ABCG24(At)		SGVSTVGSGVR	S1449	0.8576	-1.29	n/a	n/a	n/a	n/a	0.754	n/a	n/a	n/a	n/a	Secretory		A0A2K3DT81	ABC transporter domain-containing protein	GO:0055085	GO:0005524;GO:0016887;GO:0042626;GO:0140359	GO:0016020	AT1G53390;AT2G37010;AT5G60740	ABCG24;NAP12;ABCG28	GO:0005524;GO:0016020;GO:0016887;GO:0000166;GO:0017111	membrane;ATP binding;nucleoside-triphosphatase activity;nucleotide binding;ATPase activity	IPR003439;IPR003593;IPR013525;IPR009030;IPR027417	P-loop containing nucleoside triphosphate hydrolase	PF00005;PF01061	ABC2_membrane;ABC_tran							PS50893;PS51257	PROKAR_LIPOPROTEIN;ABC_TRANSPORTER_2	SSF57184;SSF52540	Growth factor receptor domain;P-loop containing nucleoside triphosphate hydrolases
ABCG24(AT)_1452_1	Cre05.g241350.t1.1	ABCG24(At)		SGVSTVGSGVR	S1452	0.9119	0.617	n/a	n/a	n/a	n/a	0.584	n/a	n/a	n/a	n/a	Secretory		A0A2K3DT81	ABC transporter domain-containing protein	GO:0055085	GO:0005524;GO:0016887;GO:0042626;GO:0140359	GO:0016020	AT1G53390;AT2G37010;AT5G60740	ABCG24;NAP12;ABCG28	GO:0005524;GO:0016020;GO:0016887;GO:0000166;GO:0017111	membrane;ATP binding;nucleoside-triphosphatase activity;nucleotide binding;ATPase activity	IPR003439;IPR003593;IPR013525;IPR009030;IPR027417	P-loop containing nucleoside triphosphate hydrolase	PF00005;PF01061	ABC2_membrane;ABC_tran							PS50893;PS51257	PROKAR_LIPOPROTEIN;ABC_TRANSPORTER_2	SSF57184;SSF52540	Growth factor receptor domain;P-loop containing nucleoside triphosphate hydrolases
ABCG24(AT)_1474_1	Cre05.g241350.t1.1	ABCG24(At)		SGVSTVGSGLSTAASGFR	S1474	0.4214	1.29	n/a	n/a	n/a	n/a	0.433	n/a	n/a	n/a	n/a	Secretory		A0A2K3DT81	ABC transporter domain-containing protein	GO:0055085	GO:0005524;GO:0016887;GO:0042626;GO:0140359	GO:0016020	AT1G53390;AT2G37010;AT5G60740	ABCG24;NAP12;ABCG28	GO:0005524;GO:0016020;GO:0016887;GO:0000166;GO:0017111	membrane;ATP binding;nucleoside-triphosphatase activity;nucleotide binding;ATPase activity	IPR003439;IPR003593;IPR013525;IPR009030;IPR027417	P-loop containing nucleoside triphosphate hydrolase	PF00005;PF01061	ABC2_membrane;ABC_tran							PS50893;PS51257	PROKAR_LIPOPROTEIN;ABC_TRANSPORTER_2	SSF57184;SSF52540	Growth factor receptor domain;P-loop containing nucleoside triphosphate hydrolases
ABCG24(AT)_1482_1	Cre05.g241350.t1.1	ABCG24(At)		SGVSTVGSGLSTAASGFR	T1482	0.3481	3.32	n/a	n/a	n/a	n/a	0.37	n/a	n/a	n/a	n/a	Secretory		A0A2K3DT81	ABC transporter domain-containing protein	GO:0055085	GO:0005524;GO:0016887;GO:0042626;GO:0140359	GO:0016020	AT1G53390;AT2G37010;AT5G60740	ABCG24;NAP12;ABCG28	GO:0005524;GO:0016020;GO:0016887;GO:0000166;GO:0017111	membrane;ATP binding;nucleoside-triphosphatase activity;nucleotide binding;ATPase activity	IPR003439;IPR003593;IPR013525;IPR009030;IPR027417	P-loop containing nucleoside triphosphate hydrolase	PF00005;PF01061	ABC2_membrane;ABC_tran							PS50893;PS51257	PROKAR_LIPOPROTEIN;ABC_TRANSPORTER_2	SSF57184;SSF52540	Growth factor receptor domain;P-loop containing nucleoside triphosphate hydrolases
ABCG24(AT)_1485_1	Cre05.g241350.t1.1	ABCG24(At)		SGVSTVGSGLSTAASGFR	S1485	0.8741	2.44	n/a	n/a	n/a	n/a	0.424	n/a	n/a	n/a	n/a	Secretory		A0A2K3DT81	ABC transporter domain-containing protein	GO:0055085	GO:0005524;GO:0016887;GO:0042626;GO:0140359	GO:0016020	AT1G53390;AT2G37010;AT5G60740	ABCG24;NAP12;ABCG28	GO:0005524;GO:0016020;GO:0016887;GO:0000166;GO:0017111	membrane;ATP binding;nucleoside-triphosphatase activity;nucleotide binding;ATPase activity	IPR003439;IPR003593;IPR013525;IPR009030;IPR027417	P-loop containing nucleoside triphosphate hydrolase	PF00005;PF01061	ABC2_membrane;ABC_tran							PS50893;PS51257	PROKAR_LIPOPROTEIN;ABC_TRANSPORTER_2	SSF57184;SSF52540	Growth factor receptor domain;P-loop containing nucleoside triphosphate hydrolases
ABCG24(AT)_1513_1	Cre05.g241350.t1.1	ABCG24(At)		TGSAATAPPEVAAPPSR	T1513	0.4687	-0.146	n/a	n/a	n/a	n/a	0.969	n/a	n/a	n/a	n/a	Secretory		A0A2K3DT81	ABC transporter domain-containing protein	GO:0055085	GO:0005524;GO:0016887;GO:0042626;GO:0140359	GO:0016020	AT1G53390;AT2G37010;AT5G60740	ABCG24;NAP12;ABCG28	GO:0005524;GO:0016020;GO:0016887;GO:0000166;GO:0017111	membrane;ATP binding;nucleoside-triphosphatase activity;nucleotide binding;ATPase activity	IPR003439;IPR003593;IPR013525;IPR009030;IPR027417	P-loop containing nucleoside triphosphate hydrolase	PF00005;PF01061	ABC2_membrane;ABC_tran							PS50893;PS51257	PROKAR_LIPOPROTEIN;ABC_TRANSPORTER_2	SSF57184;SSF52540	Growth factor receptor domain;P-loop containing nucleoside triphosphate hydrolases
ABCG24(AT)_1515_1	Cre05.g241350.t1.1	ABCG24(At)		TGSAATAPPEVAAPPSR	S1515	0.9064	-0.133	n/a	n/a	n/a	n/a	0.971	n/a	n/a	n/a	n/a	Secretory		A0A2K3DT81	ABC transporter domain-containing protein	GO:0055085	GO:0005524;GO:0016887;GO:0042626;GO:0140359	GO:0016020	AT1G53390;AT2G37010;AT5G60740	ABCG24;NAP12;ABCG28	GO:0005524;GO:0016020;GO:0016887;GO:0000166;GO:0017111	membrane;ATP binding;nucleoside-triphosphatase activity;nucleotide binding;ATPase activity	IPR003439;IPR003593;IPR013525;IPR009030;IPR027417	P-loop containing nucleoside triphosphate hydrolase	PF00005;PF01061	ABC2_membrane;ABC_tran							PS50893;PS51257	PROKAR_LIPOPROTEIN;ABC_TRANSPORTER_2	SSF57184;SSF52540	Growth factor receptor domain;P-loop containing nucleoside triphosphate hydrolases
ABCG24(AT)_1706_1	Cre02.g112550.t1.2	ABCG24(At)		AASEAALLGR	S1706	1	2	n/a	n/a	n/a	n/a	0.452	n/a	n/a	n/a	n/a	Secretory		A0A2K3E332		GO:0055085	GO:0005509;GO:0005524;GO:0016887;GO:0042626;GO:0140359	GO:0016020	AT1G53390;AT2G37010;AT5G60740	ABCG24;NAP12;ABCG28	GO:0005509;GO:0005524;GO:0016020;GO:0016887;GO:0000166;GO:0017111	membrane;ATP binding;nucleoside-triphosphatase activity;calcium ion binding;nucleotide binding;ATPase activity	IPR003439;IPR003593;IPR018249;IPR011992;IPR013525;IPR002048;IPR027417	P-loop containing nucleoside triphosphate hydrolase	PF00005;PF01061	ABC2_membrane;ABC_tran	KOG0065	Pleiotropic drug resistance proteins (PDR1-15), ABC superfamily					PS50893;PS50222	EF_HAND_2;ABC_TRANSPORTER_2	SSF52540;SSF47473	EF-hand;P-loop containing nucleoside triphosphate hydrolases	ABC transporter				ko:K05681	ko01523;ko02010;ko04976;map01523;map02010;map04976
ABCG25(AT)_29_1	Cre17.g743547_4532.1	ABCG25(At)		KAPIHHLTSLAR	T29	0.5	n/a	-0.597	-1.56	2.58	4.14	n/a	0.925	0.815	0.661	0.431	Other		A0A2K3CRX0	ABC transporter domain-containing protein	GO:0055085	GO:0005524;GO:0016887;GO:0042626;GO:0140359	GO:0016020	AT1G71960;AT3G25620;AT4G27420;AT1G31770	ABCG25;ABCG21;ABCG9;ABCG14	GO:0005524;GO:0016020;GO:0016887;GO:0000166;GO:0017111	membrane;ATP binding;nucleoside-triphosphatase activity;nucleotide binding;ATPase activity	IPR003439;IPR003593;IPR013525;IPR027417	P-loop containing nucleoside triphosphate hydrolase	PF00005;PF01061	ABC2_membrane;ABC_tran	KOG0061	Transporter, ABC superfamily (Breast cancer resistance protein)					PS50893	ABC_TRANSPORTER_2	SSF52540	P-loop containing nucleoside triphosphate hydrolases	ABC-2 type transporter
ABCG25(AT)_36_1	Cre17.g743547_4532.1	ABCG25(At)		SNTQANLLR	T36	0.9235	0.0359	1.66	0.793	2.42	1.63	0.966	0.149	0.618	0.0608	0.229	Other		A0A2K3CRX0	ABC transporter domain-containing protein	GO:0055085	GO:0005524;GO:0016887;GO:0042626;GO:0140359	GO:0016020	AT1G71960;AT3G25620;AT4G27420;AT1G31770	ABCG25;ABCG21;ABCG9;ABCG14	GO:0005524;GO:0016020;GO:0016887;GO:0000166;GO:0017111	membrane;ATP binding;nucleoside-triphosphatase activity;nucleotide binding;ATPase activity	IPR003439;IPR003593;IPR013525;IPR027417	P-loop containing nucleoside triphosphate hydrolase	PF00005;PF01061	ABC2_membrane;ABC_tran	KOG0061	Transporter, ABC superfamily (Breast cancer resistance protein)					PS50893	ABC_TRANSPORTER_2	SSF52540	P-loop containing nucleoside triphosphate hydrolases	ABC-2 type transporter
ABCG31(AT)_1301_1	Cre12.g540650.t1.2	ABCG31(At)		LQSYMVGGSSPPAGR	S1301	0.4665	0.656	0.289	-0.207	-0.529	-0.322	0.54	0.848	0.921	0.757	0.863	Other		A0A2K3D6Y5			GO:0005524;GO:0016887;GO:0140359	GO:0016020	AT2G29940;AT4G15236;AT4G15215;AT1G15210;AT4G15233;AT3G30842;AT1G59870;AT4G15230;AT1G66950;AT2G37280;AT3G53480;AT1G15520;AT2G36380;AT2G26910;AT3G16340	ABCG31;ABCG43;ABCG41;ABCG35;ABCG42;ABCG38;PEN3;ABCG30;ABCG39;ABCG33;ABCG37;ABCG40;ABCG34;ABCG32;ABCG29	GO:0005524;GO:0016020;GO:0016887;GO:0000166;GO:0017111	membrane;ATP binding;nucleoside-triphosphatase activity;nucleotide binding;ATPase activity	IPR003439;IPR003593;IPR013525;IPR013581;IPR027417	P-loop containing nucleoside triphosphate hydrolase	PF08370;PF00005;PF01061	ABC2_membrane;PDR_assoc;ABC_tran							PS50893	ABC_TRANSPORTER_2
ABCG31(AT)_1302_1	Cre12.g540650.t1.2	ABCG31(At)		LQSYMVGGSSPPAGR	S1302	0.6968	-2.38	0.56	0.67	-0.174	-0.844	0.564	0.539	0.546	0.909	0.412	Other		A0A2K3D6Y5			GO:0005524;GO:0016887;GO:0140359	GO:0016020	AT2G29940;AT4G15236;AT4G15215;AT1G15210;AT4G15233;AT3G30842;AT1G59870;AT4G15230;AT1G66950;AT2G37280;AT3G53480;AT1G15520;AT2G36380;AT2G26910;AT3G16340	ABCG31;ABCG43;ABCG41;ABCG35;ABCG42;ABCG38;PEN3;ABCG30;ABCG39;ABCG33;ABCG37;ABCG40;ABCG34;ABCG32;ABCG29	GO:0005524;GO:0016020;GO:0016887;GO:0000166;GO:0017111	membrane;ATP binding;nucleoside-triphosphatase activity;nucleotide binding;ATPase activity	IPR003439;IPR003593;IPR013525;IPR013581;IPR027417	P-loop containing nucleoside triphosphate hydrolase	PF08370;PF00005;PF01061	ABC2_membrane;PDR_assoc;ABC_tran							PS50893	ABC_TRANSPORTER_2
ABCG31(AT)_31_1	Cre12.g540650.t1.2	ABCG31(At)		DVEAGAQTGTGAVPSTSSPPNAASKPR	S31	0.9399	n/a	0.771	1.55	-0.333	-1.89	n/a	0.507	0.22	0.857	0.124	Other		A0A2K3D6Y5			GO:0005524;GO:0016887;GO:0140359	GO:0016020	AT2G29940;AT4G15236;AT4G15215;AT1G15210;AT4G15233;AT3G30842;AT1G59870;AT4G15230;AT1G66950;AT2G37280;AT3G53480;AT1G15520;AT2G36380;AT2G26910;AT3G16340	ABCG31;ABCG43;ABCG41;ABCG35;ABCG42;ABCG38;PEN3;ABCG30;ABCG39;ABCG33;ABCG37;ABCG40;ABCG34;ABCG32;ABCG29	GO:0005524;GO:0016020;GO:0016887;GO:0000166;GO:0017111	membrane;ATP binding;nucleoside-triphosphatase activity;nucleotide binding;ATPase activity	IPR003439;IPR003593;IPR013525;IPR013581;IPR027417	P-loop containing nucleoside triphosphate hydrolase	PF08370;PF00005;PF01061	ABC2_membrane;PDR_assoc;ABC_tran							PS50893	ABC_TRANSPORTER_2
ABCG31(AT)_53_1	Cre12.g540650.t1.2	ABCG31(At)		SDTLAVLNR	T53	0.9194	0.538	-0.0032	0.176	-0.601	-0.777	0.441	0.997	0.899	0.553	0.427	Other		A0A2K3D6Y5			GO:0005524;GO:0016887;GO:0140359	GO:0016020	AT2G29940;AT4G15236;AT4G15215;AT1G15210;AT4G15233;AT3G30842;AT1G59870;AT4G15230;AT1G66950;AT2G37280;AT3G53480;AT1G15520;AT2G36380;AT2G26910;AT3G16340	ABCG31;ABCG43;ABCG41;ABCG35;ABCG42;ABCG38;PEN3;ABCG30;ABCG39;ABCG33;ABCG37;ABCG40;ABCG34;ABCG32;ABCG29	GO:0005524;GO:0016020;GO:0016887;GO:0000166;GO:0017111	membrane;ATP binding;nucleoside-triphosphatase activity;nucleotide binding;ATPase activity	IPR003439;IPR003593;IPR013525;IPR013581;IPR027417	P-loop containing nucleoside triphosphate hydrolase	PF08370;PF00005;PF01061	ABC2_membrane;PDR_assoc;ABC_tran							PS50893	ABC_TRANSPORTER_2
ABCG31(AT)_846_1	Cre12.g540650.t1.2	ABCG31(At)		LDTSALPR	T846	0.9265	0.553	-0.192	0.49	-0.852	-1.34	0.544	0.866	0.676	0.395	0.169	Other		A0A2K3D6Y5			GO:0005524;GO:0016887;GO:0140359	GO:0016020	AT2G29940;AT4G15236;AT4G15215;AT1G15210;AT4G15233;AT3G30842;AT1G59870;AT4G15230;AT1G66950;AT2G37280;AT3G53480;AT1G15520;AT2G36380;AT2G26910;AT3G16340	ABCG31;ABCG43;ABCG41;ABCG35;ABCG42;ABCG38;PEN3;ABCG30;ABCG39;ABCG33;ABCG37;ABCG40;ABCG34;ABCG32;ABCG29	GO:0005524;GO:0016020;GO:0016887;GO:0000166;GO:0017111	membrane;ATP binding;nucleoside-triphosphatase activity;nucleotide binding;ATPase activity	IPR003439;IPR003593;IPR013525;IPR013581;IPR027417	P-loop containing nucleoside triphosphate hydrolase	PF08370;PF00005;PF01061	ABC2_membrane;PDR_assoc;ABC_tran							PS50893	ABC_TRANSPORTER_2
ABCG31(AT)_847_1	Cre12.g540650.t1.2	ABCG31(At)		LDTSALPR	S847	0.7515	n/a	-0.992	0.969	-0.455	-1.42	n/a	0.782	0.833	0.936	0.741	Other		A0A2K3D6Y5			GO:0005524;GO:0016887;GO:0140359	GO:0016020	AT2G29940;AT4G15236;AT4G15215;AT1G15210;AT4G15233;AT3G30842;AT1G59870;AT4G15230;AT1G66950;AT2G37280;AT3G53480;AT1G15520;AT2G36380;AT2G26910;AT3G16340	ABCG31;ABCG43;ABCG41;ABCG35;ABCG42;ABCG38;PEN3;ABCG30;ABCG39;ABCG33;ABCG37;ABCG40;ABCG34;ABCG32;ABCG29	GO:0005524;GO:0016020;GO:0016887;GO:0000166;GO:0017111	membrane;ATP binding;nucleoside-triphosphatase activity;nucleotide binding;ATPase activity	IPR003439;IPR003593;IPR013525;IPR013581;IPR027417	P-loop containing nucleoside triphosphate hydrolase	PF08370;PF00005;PF01061	ABC2_membrane;PDR_assoc;ABC_tran							PS50893	ABC_TRANSPORTER_2
ABCG7_380_1	Cre12.g547300.t1.1	ABCG7		TASTDLVMR	S380	0.8551	-0.291	-1.15	3.66	-0.457	-4.11	0.653	0.795	0.426	0.947	0.35	Secretory		A0A2K3D6G1	ABC transporter domain-containing protein	GO:0055085	GO:0005524;GO:0016887;GO:0042626;GO:0140359	GO:0016020	AT2G01320	ABCG7	GO:0005524;GO:0016020;GO:0016887;GO:0000166;GO:0017111	membrane;ATP binding;nucleoside-triphosphatase activity;nucleotide binding;ATPase activity	IPR003439;IPR003593;IPR013525;IPR027417	P-loop containing nucleoside triphosphate hydrolase	PF00005;PF01061	ABC2_membrane;ABC_tran	KOG0061	Transporter, ABC superfamily (Breast cancer resistance protein)					PS50893	ABC_TRANSPORTER_2	SSF52540	P-loop containing nucleoside triphosphate hydrolases
ABCG7_45_1	Cre12.g547300.t1.1	ABCG7		LHSSDSEQKLEAK	S45	0.3333	2.96	-13.8	-3.06	-10.7	-7.66	0.757	0.0304	0.743	0.117	0.307	Secretory		A0A2K3D6G1	ABC transporter domain-containing protein	GO:0055085	GO:0005524;GO:0016887;GO:0042626;GO:0140359	GO:0016020	AT2G01320	ABCG7	GO:0005524;GO:0016020;GO:0016887;GO:0000166;GO:0017111	membrane;ATP binding;nucleoside-triphosphatase activity;nucleotide binding;ATPase activity	IPR003439;IPR003593;IPR013525;IPR027417	P-loop containing nucleoside triphosphate hydrolase	PF00005;PF01061	ABC2_membrane;ABC_tran	KOG0061	Transporter, ABC superfamily (Breast cancer resistance protein)					PS50893	ABC_TRANSPORTER_2	SSF52540	P-loop containing nucleoside triphosphate hydrolases
ABCG7_46_1	Cre12.g547300.t1.1	ABCG7		LHSSDSEQKLEAK	S46	0.4222	-2.97	4.27	5.53	2.62	-2.9	0.702	0.572	0.543	0.808	0.781	Secretory		A0A2K3D6G1	ABC transporter domain-containing protein	GO:0055085	GO:0005524;GO:0016887;GO:0042626;GO:0140359	GO:0016020	AT2G01320	ABCG7	GO:0005524;GO:0016020;GO:0016887;GO:0000166;GO:0017111	membrane;ATP binding;nucleoside-triphosphatase activity;nucleotide binding;ATPase activity	IPR003439;IPR003593;IPR013525;IPR027417	P-loop containing nucleoside triphosphate hydrolase	PF00005;PF01061	ABC2_membrane;ABC_tran	KOG0061	Transporter, ABC superfamily (Breast cancer resistance protein)					PS50893	ABC_TRANSPORTER_2	SSF52540	P-loop containing nucleoside triphosphate hydrolases
ABCG7_48_1	Cre12.g547300.t1.1	ABCG7		LHSSDSEQKLEAK	S48	0.8585	n/a	3.74	0.859	-1.65	-2.51	n/a	0.528	0.933	0.86	0.757	Secretory		A0A2K3D6G1	ABC transporter domain-containing protein	GO:0055085	GO:0005524;GO:0016887;GO:0042626;GO:0140359	GO:0016020	AT2G01320	ABCG7	GO:0005524;GO:0016020;GO:0016887;GO:0000166;GO:0017111	membrane;ATP binding;nucleoside-triphosphatase activity;nucleotide binding;ATPase activity	IPR003439;IPR003593;IPR013525;IPR027417	P-loop containing nucleoside triphosphate hydrolase	PF00005;PF01061	ABC2_membrane;ABC_tran	KOG0061	Transporter, ABC superfamily (Breast cancer resistance protein)					PS50893	ABC_TRANSPORTER_2	SSF52540	P-loop containing nucleoside triphosphate hydrolases
ABCI17_54_1	Cre16.g669525.t1.1	ABCI17		AFDSLDEIQNPVGTDPLVK	S54	0.9409	-0.233	n/a	n/a	n/a	n/a	0.777	n/a	n/a	n/a	n/a	Other	May contain additional coding sequence in intronic N-island PMID: 27175017	A0A2K3CUG6	ABC transporter domain-containing protein		GO:0005524;GO:0016887		AT1G67940	ABCI17	GO:0005524;GO:0017111;GO:0016887;GO:0000166	nucleoside-triphosphatase activity;ATP binding;ATPase activity;nucleotide binding	IPR003439;IPR003593;IPR027417	P-loop containing nucleoside triphosphate hydrolase	PF00005	ABC_tran							PS50893	ABC_TRANSPORTER_2	SSF52540	P-loop containing nucleoside triphosphate hydrolases	ABC transporter
ABI1(AT)_61_1	Cre03.g211073.t1.1	ABI1(At)		SASPPPTPFVAPSAVNQDVVSAFEAAHK	S61	0.4586	0.575	-0.533	-0.273	-0.488	-0.215	0.589	0.48	0.799	0.597	0.848	Other	null-allele mutant was isolated (PMID 29743196)	A0A2K3DZX3	Protein-serine/threonine phosphatase		GO:0017018;GO:0046872		AT4G26080;AT1G17550;AT5G57050;AT1G72770	ABI1;HAB2;ABI2;HAB1	GO:0006470;GO:0003824;GO:0004722	catalytic activity;protein dephosphorylation;protein serine/threonine phosphatase activity	IPR001932;IPR015655		PF00481	PP2C	KOG0700	Protein phosphatase 2C/pyruvate dehydrogenase (lipoamide) phosphatase	K14497	protein phosphatase 2C [EC:3.1.3.16]
ABI1(AT)_61_2	Cre03.g211073.t1.1	ABI1(At)		SASPPPTPFVAPSAVNQDVVSAFEAAHK	S61	0.7633	n/a	-1.24	0.266	-2.72	-2.99	n/a	0.72	0.967	0.443	0.407	Other	null-allele mutant was isolated (PMID 29743196)	A0A2K3DZX3	Protein-serine/threonine phosphatase		GO:0017018;GO:0046872		AT4G26080;AT1G17550;AT5G57050;AT1G72770	ABI1;HAB2;ABI2;HAB1	GO:0006470;GO:0003824;GO:0004722	catalytic activity;protein dephosphorylation;protein serine/threonine phosphatase activity	IPR001932;IPR015655		PF00481	PP2C	KOG0700	Protein phosphatase 2C/pyruvate dehydrogenase (lipoamide) phosphatase	K14497	protein phosphatase 2C [EC:3.1.3.16]
ABI1(AT)_63_2	Cre03.g211073.t1.1	ABI1(At)		SASPPPTPFVAPSAVNQDVVSAFEAAHK	S63	0.9056	n/a	-2.45	-0.517	-3.45	-2.93	n/a	0.498	0.934	0.385	0.49	Other	null-allele mutant was isolated (PMID 29743196)	A0A2K3DZX3	Protein-serine/threonine phosphatase		GO:0017018;GO:0046872		AT4G26080;AT1G17550;AT5G57050;AT1G72770	ABI1;HAB2;ABI2;HAB1	GO:0006470;GO:0003824;GO:0004722	catalytic activity;protein dephosphorylation;protein serine/threonine phosphatase activity	IPR001932;IPR015655		PF00481	PP2C	KOG0700	Protein phosphatase 2C/pyruvate dehydrogenase (lipoamide) phosphatase	K14497	protein phosphatase 2C [EC:3.1.3.16]
ACH1_308_1	Cre01.g042750.t1.2	ACH1	Aconitate hydratase	GGTGAIVEYFGPGVDHMSCTGMATVCNMGAEIGATTSMFPYNK	Y308	0.7159	0.385	n/a	n/a	n/a	n/a	0.858	n/a	n/a	n/a	n/a	Mitochondrial	Aconitate hydratase (EC 4.2.1.3), mitochondrial; citrate hydro-lyase; aconitase	A0A2K3E7I5	Aconitate hydratase, mitochondrial	GO:0006099	GO:0003994;GO:0046872;GO:0051539	GO:0005739;GO:0005829	AT4G35830;AT4G26970;AT2G05710	ACO1;ACO2;ACO3	GO:0008152;GO:0003994;GO:0051539;GO:0006099	aconitate hydratase activity;4 iron, 4 sulfur cluster binding;metabolic process;tricarboxylic acid cycle	IPR000573;IPR015937;IPR001030;IPR006248;IPR015928		PF00694;PF00330	Aconitase;Aconitase_C			K01681	aconitate hydratase [EC:4.2.1.3]	PWY-6549;PWY-561;PWY-5464;PWY-5690;P23-PWY;GLYOXYLATE-BYPASS	reductive TCA cycle I;L-glutamine biosynthesis III;superpathway of cytosolic glycolysis (plants), pyruvate dehydrogenase and TCA cycle;superpathway of glyoxylate cycle and fatty acid degradation;TCA cycle II (plants and fungi);glyoxylate cycle			SSF53732;SSF52016	LeuD/IlvD-like;Aconitase iron-sulfur domain
ACH1_317_1	Cre01.g042750.t1.2	ACH1	Aconitate hydratase	GGTGAIVEYFGPGVDHMSCTGMATVCNMGAEIGATTSMFPYNK	S317	0.434	0.336	n/a	n/a	n/a	n/a	0.901	n/a	n/a	n/a	n/a	Mitochondrial	Aconitate hydratase (EC 4.2.1.3), mitochondrial; citrate hydro-lyase; aconitase	A0A2K3E7I5	Aconitate hydratase, mitochondrial	GO:0006099	GO:0003994;GO:0046872;GO:0051539	GO:0005739;GO:0005829	AT4G35830;AT4G26970;AT2G05710	ACO1;ACO2;ACO3	GO:0008152;GO:0003994;GO:0051539;GO:0006099	aconitate hydratase activity;4 iron, 4 sulfur cluster binding;metabolic process;tricarboxylic acid cycle	IPR000573;IPR015937;IPR001030;IPR006248;IPR015928		PF00694;PF00330	Aconitase;Aconitase_C			K01681	aconitate hydratase [EC:4.2.1.3]	PWY-6549;PWY-561;PWY-5464;PWY-5690;P23-PWY;GLYOXYLATE-BYPASS	reductive TCA cycle I;L-glutamine biosynthesis III;superpathway of cytosolic glycolysis (plants), pyruvate dehydrogenase and TCA cycle;superpathway of glyoxylate cycle and fatty acid degradation;TCA cycle II (plants and fungi);glyoxylate cycle			SSF53732;SSF52016	LeuD/IlvD-like;Aconitase iron-sulfur domain
ACH1_613_1	Cre01.g042750.t1.2	ACH1	Aconitate hydratase	LQLLSPFK	S613	1	-0.459	n/a	n/a	n/a	n/a	0.638	n/a	n/a	n/a	n/a	Mitochondrial	Aconitate hydratase (EC 4.2.1.3), mitochondrial; citrate hydro-lyase; aconitase	A0A2K3E7I5	Aconitate hydratase, mitochondrial	GO:0006099	GO:0003994;GO:0046872;GO:0051539	GO:0005739;GO:0005829	AT4G35830;AT4G26970;AT2G05710	ACO1;ACO2;ACO3	GO:0008152;GO:0003994;GO:0051539;GO:0006099	aconitate hydratase activity;4 iron, 4 sulfur cluster binding;metabolic process;tricarboxylic acid cycle	IPR000573;IPR015937;IPR001030;IPR006248;IPR015928		PF00694;PF00330	Aconitase;Aconitase_C			K01681	aconitate hydratase [EC:4.2.1.3]	PWY-6549;PWY-561;PWY-5464;PWY-5690;P23-PWY;GLYOXYLATE-BYPASS	reductive TCA cycle I;L-glutamine biosynthesis III;superpathway of cytosolic glycolysis (plants), pyruvate dehydrogenase and TCA cycle;superpathway of glyoxylate cycle and fatty acid degradation;TCA cycle II (plants and fungi);glyoxylate cycle			SSF53732;SSF52016	LeuD/IlvD-like;Aconitase iron-sulfur domain
ACH1_769_1	Cre01.g042750.t1.2	ACH1	Aconitate hydratase	IDPTDTISIVGLK	S769	0.8372	-0.67	n/a	n/a	n/a	n/a	0.427	n/a	n/a	n/a	n/a	Mitochondrial	Aconitate hydratase (EC 4.2.1.3), mitochondrial; citrate hydro-lyase; aconitase	A0A2K3E7I5	Aconitate hydratase, mitochondrial	GO:0006099	GO:0003994;GO:0046872;GO:0051539	GO:0005739;GO:0005829	AT4G35830;AT4G26970;AT2G05710	ACO1;ACO2;ACO3	GO:0008152;GO:0003994;GO:0051539;GO:0006099	aconitate hydratase activity;4 iron, 4 sulfur cluster binding;metabolic process;tricarboxylic acid cycle	IPR000573;IPR015937;IPR001030;IPR006248;IPR015928		PF00694;PF00330	Aconitase;Aconitase_C			K01681	aconitate hydratase [EC:4.2.1.3]	PWY-6549;PWY-561;PWY-5464;PWY-5690;P23-PWY;GLYOXYLATE-BYPASS	reductive TCA cycle I;L-glutamine biosynthesis III;superpathway of cytosolic glycolysis (plants), pyruvate dehydrogenase and TCA cycle;superpathway of glyoxylate cycle and fatty acid degradation;TCA cycle II (plants and fungi);glyoxylate cycle			SSF53732;SSF52016	LeuD/IlvD-like;Aconitase iron-sulfur domain
ACP2_72_1	Cre13.g577100.t1.2	ACP2	Acyl-carrier protein 2	FVDLGADSLDTVEIMMALEEK	S72	0.9359	-1.45	0.67	0.73	2.77	2.04	0.697	0.768	0.8	0.182	0.375	Chloroplast		Q6UKY5	Acyl carrier protein		GO:0000036		AT5G27200;AT1G54630;AT4G25050;AT1G54580;AT3G05020	ACP5;ACP3;ACP4;ACP2;ACP1	GO:0000036;GO:0006633	ACP phosphopantetheine attachment site binding involved in fatty acid biosynthetic process;fatty acid biosynthetic process	IPR009081;IPR003231		PF00550	PP-binding							PS50075	ACP_DOMAIN	SSF47336	ACP-like
ACR3(AT)_16_1	Cre01.g012900.t1.1	ACR3(At)		TPSLLAFSDYR	S16	0.9014	0.687	n/a	n/a	n/a	n/a	0.674	n/a	n/a	n/a	n/a	Other		A0A2K3E5L0	ACT domain-containing protein				AT5G25320;AT1G76990;AT2G03730;AT1G12420;AT3G01990;AT1G69040;AT4G22780;AT5G65890	ACR3;ACR5;ACR8;ACR6;ACR4;ACR7;ACR1	GO:0008152;GO:0016597	amino acid binding;metabolic process	IPR002912										PS51671		SSF55021	ACT-like
ACR3(AT)_17_1	Cre02.g115350_4532.1	ACR3(At)		SSSLVSFAEYK	S17	0.9319	0.0799	-0.048	0.296	-0.102	-0.398	0.936	0.956	0.721	0.924	0.612	Mitochondrial		A0A2K3E3D6					AT5G25320;AT1G76990;AT2G03730;AT1G12420;AT3G01990;AT1G69040;AT4G22780;AT5G65890	ACR3;ACR5;ACR8;ACR6;ACR4;ACR7;ACR1	GO:0008152;GO:0016597	amino acid binding;metabolic process	IPR002912										PS51671		SSF55021	ACT-like	ACT domain
ACR3(AT)_38_1	Cre02.g115350_4532.1	ACR3(At)		QSEASNPQMSSVTSEGTLLEYETLELR	T38	0.4516	n/a	-0.606	-0.956	-0.0173	0.938	n/a	0.751	0.667	0.996	0.678	Mitochondrial		A0A2K3E3D6					AT5G25320;AT1G76990;AT2G03730;AT1G12420;AT3G01990;AT1G69040;AT4G22780;AT5G65890	ACR3;ACR5;ACR8;ACR6;ACR4;ACR7;ACR1	GO:0008152;GO:0016597	amino acid binding;metabolic process	IPR002912										PS51671		SSF55021	ACT-like	ACT domain
ACR3(AT)_517_1	Cre02.g115350_4532.1	ACR3(At)		STAGPGGLPAVVGPDGIPLSPQATADGTVFGR	S517	0.9246	0.389	-3.23	-0.743	-0.0899	0.653	0.663	0.0586	0.77	0.98	0.809	Mitochondrial		A0A2K3E3D6					AT5G25320;AT1G76990;AT2G03730;AT1G12420;AT3G01990;AT1G69040;AT4G22780;AT5G65890	ACR3;ACR5;ACR8;ACR6;ACR4;ACR7;ACR1	GO:0008152;GO:0016597	amino acid binding;metabolic process	IPR002912										PS51671		SSF55021	ACT-like	ACT domain
ACYB-2(AT)_269_1	Cre13.g586600.t1.2	ACYB-2(At)		HAGAVAVGADGSGAGGGAASTQGLLR	S269	0.8824	1.28	0.974	-0.226	1.99	2.22	0.535	0.684	0.956	0.42	0.379	Secretory		A0A2K3D0R1	Cytochrome b561 domain-containing protein		GO:0016491	GO:0016020	AT4G25570;AT5G38630;AT1G14730;AT1G26100	ACYB-2;CYB-1	GO:0016021	integral component of membrane	IPR006593;IPR004877		PF03188	Cytochrom_B561	KOG1619	Cytochrome b	K08360	cytochrome b-561			PS50939	CYTOCHROME_B561
ADI1_16_1	Cre08.g360350.t2.1	ADI1	Arginine deiminase	SASFLDVR	S16	0.926	0.145	0.104	-0.0475	0.579	0.626	0.868	0.902	0.97	0.408	0.382	Other	arginine deiminase is part of the arginine dihydrolase pathway, allowing use of arginine as a carbon source in anaerobic conditions (PMID: 12450748)	A0A2K3DGF0		GO:0019546	GO:0016990						IPR003198		PF02274	Amidinotransf					PWY-4981;ARGDEGRAD-PWY	L-proline biosynthesis II (from arginine);L-arginine degradation V (arginine deiminase pathway)			SSF55909	Pentein	Amidinotransferase
ADT2(AT)_358_1	Cre06.g261800.t1.2	ADT2(At)	Prephenate dehydratase	VLGSYPMDTELGTMSSDDPGMMQNMSR	T358	0.8628	-1.04	n/a	n/a	n/a	n/a	0.764	n/a	n/a	n/a	n/a	Chloroplast	putative prephenate dehydratase family protein [EC:4.2.1.51]; cyclohexadienyl dehydratase	A0A2K3DMS7	Arogenate dehydratase	GO:0009094	GO:0004664;GO:0047769	GO:0005737;GO:0009507;GO:0009570	AT3G07630;AT3G44720;AT1G08250;AT5G22630;AT2G27820;AT1G11790	ADT2;ADT4;ADT6;ADT5;PD1;ADT1	GO:0008152;GO:0016597;GO:0004664;GO:0009094	metabolic process;amino acid binding;prephenate dehydratase activity;L-phenylalanine biosynthetic process	IPR001086;IPR002912		PF00800	PDT	KOG2797	Prephenate dehydratase	K05359	arogenate/prephenate dehydratase [EC:4.2.1.91 4.2.1.51]	PWY-3462;PWY-3481	L-phenylalanine biosynthesis II;superpathway of L-phenylalanine and L-tyrosine biosynthesis	PS51171;PS51671	PREPHENATE_DEHYDR_3	SSF55021;SSF53850	Periplasmic binding protein-like II;ACT-like	Converts the prephenate produced from the shikimate- chorismate pathway into phenylalanine			4.2.1.51;4.2.1.91	ko:K05359	ko00400;ko01100;ko01110;ko01130;ko01230;map00400;map01100;map01110;map01130;map01230	M00024	R00691;R01373
ADT2(AT)_358_2	Cre06.g261800.t1.2	ADT2(At)	Prephenate dehydratase	VLGSYPMDTELGTMSSDDPGMMQNMSR	T358	0.8628	-1.13	n/a	n/a	n/a	n/a	0.455	n/a	n/a	n/a	n/a	Chloroplast	putative prephenate dehydratase family protein [EC:4.2.1.51]; cyclohexadienyl dehydratase	A0A2K3DMS7	Arogenate dehydratase	GO:0009094	GO:0004664;GO:0047769	GO:0005737;GO:0009507;GO:0009570	AT3G07630;AT3G44720;AT1G08250;AT5G22630;AT2G27820;AT1G11790	ADT2;ADT4;ADT6;ADT5;PD1;ADT1	GO:0008152;GO:0016597;GO:0004664;GO:0009094	metabolic process;amino acid binding;prephenate dehydratase activity;L-phenylalanine biosynthetic process	IPR001086;IPR002912		PF00800	PDT	KOG2797	Prephenate dehydratase	K05359	arogenate/prephenate dehydratase [EC:4.2.1.91 4.2.1.51]	PWY-3462;PWY-3481	L-phenylalanine biosynthesis II;superpathway of L-phenylalanine and L-tyrosine biosynthesis	PS51171;PS51671	PREPHENATE_DEHYDR_3	SSF55021;SSF53850	Periplasmic binding protein-like II;ACT-like	Converts the prephenate produced from the shikimate- chorismate pathway into phenylalanine			4.2.1.51;4.2.1.91	ko:K05359	ko00400;ko01100;ko01110;ko01130;ko01230;map00400;map01100;map01110;map01130;map01230	M00024	R00691;R01373
ADT2(AT)_54_1	Cre06.g261800.t1.2	ADT2(At)	Prephenate dehydratase	AANKSMEELSNPAYSAAK	S54	0.9358	-0.402	-0.152	0.16	0.522	0.362	0.605	0.902	0.918	0.662	0.784	Chloroplast	putative prephenate dehydratase family protein [EC:4.2.1.51]; cyclohexadienyl dehydratase	A0A2K3DMS7	Arogenate dehydratase	GO:0009094	GO:0004664;GO:0047769	GO:0005737;GO:0009507;GO:0009570	AT3G07630;AT3G44720;AT1G08250;AT5G22630;AT2G27820;AT1G11790	ADT2;ADT4;ADT6;ADT5;PD1;ADT1	GO:0008152;GO:0016597;GO:0004664;GO:0009094	metabolic process;amino acid binding;prephenate dehydratase activity;L-phenylalanine biosynthetic process	IPR001086;IPR002912		PF00800	PDT	KOG2797	Prephenate dehydratase	K05359	arogenate/prephenate dehydratase [EC:4.2.1.91 4.2.1.51]	PWY-3462;PWY-3481	L-phenylalanine biosynthesis II;superpathway of L-phenylalanine and L-tyrosine biosynthesis	PS51171;PS51671	PREPHENATE_DEHYDR_3	SSF55021;SSF53850	Periplasmic binding protein-like II;ACT-like	Converts the prephenate produced from the shikimate- chorismate pathway into phenylalanine			4.2.1.51;4.2.1.91	ko:K05359	ko00400;ko01100;ko01110;ko01130;ko01230;map00400;map01100;map01110;map01130;map01230	M00024	R00691;R01373
AGD1_380_1	Cre06.g278350.t1.1	AGD1	Arogenate/prephenate dehydrogenase	EPLALPSRSRDEVMAQAPSDAYSASK	S380	0.4445	-0.291	n/a	n/a	n/a	n/a	0.818	n/a	n/a	n/a	n/a	Chloroplast	putative arogenate/prephenate dehydrogenase, similarity to putative arogenate dehydrogenase from rice (GenBank BAD53632); predicted plastidic by Target-P and by homology	A8J1W1		GO:0006571	GO:0004665;GO:0008977;GO:0033730		AT1G15710		GO:0006571;GO:0008977;GO:0055114;GO:0004665;GO:0005488	prephenate dehydrogenase (NADP+) activity;prephenate dehydrogenase activity;tyrosine biosynthetic process;binding;oxidation-reduction process	IPR003099;IPR016040;IPR008927		PF02153	PDH			K15227	arogenate dehydrogenase (NADP+), plant [EC:1.3.1.78]	PWY-3461;PWY-3481	L-tyrosine biosynthesis II;superpathway of L-phenylalanine and L-tyrosine biosynthesis	PS51176;PS51257	PROKAR_LIPOPROTEIN;PDH_ADH	SSF48179;SSF51735	6-phosphogluconate dehydrogenase C-terminal domain-like;NAD(P)-binding Rossmann-fold domains
AGD1_382_1	Cre06.g278350.t1.1	AGD1	Arogenate/prephenate dehydrogenase	SRDEVMAQAPSDAYSASK	S382	0.9356	-0.0994	-0.0885	0.864	0.58	-0.284	0.901	0.942	0.401	0.587	0.827	Chloroplast	putative arogenate/prephenate dehydrogenase, similarity to putative arogenate dehydrogenase from rice (GenBank BAD53632); predicted plastidic by Target-P and by homology	A8J1W1		GO:0006571	GO:0004665;GO:0008977;GO:0033730		AT1G15710		GO:0006571;GO:0008977;GO:0055114;GO:0004665;GO:0005488	prephenate dehydrogenase (NADP+) activity;prephenate dehydrogenase activity;tyrosine biosynthetic process;binding;oxidation-reduction process	IPR003099;IPR016040;IPR008927		PF02153	PDH			K15227	arogenate dehydrogenase (NADP+), plant [EC:1.3.1.78]	PWY-3461;PWY-3481	L-tyrosine biosynthesis II;superpathway of L-phenylalanine and L-tyrosine biosynthesis	PS51176;PS51257	PROKAR_LIPOPROTEIN;PDH_ADH	SSF48179;SSF51735	6-phosphogluconate dehydrogenase C-terminal domain-like;NAD(P)-binding Rossmann-fold domains
AGD1_382_2	Cre06.g278350.t1.1	AGD1	Arogenate/prephenate dehydrogenase	SRDEVMAQAPSDAYSASK	S382	0.9513	n/a	1.67	0.793	0.905	0.111	n/a	0.224	0.676	0.619	0.97	Chloroplast	putative arogenate/prephenate dehydrogenase, similarity to putative arogenate dehydrogenase from rice (GenBank BAD53632); predicted plastidic by Target-P and by homology	A8J1W1		GO:0006571	GO:0004665;GO:0008977;GO:0033730		AT1G15710		GO:0006571;GO:0008977;GO:0055114;GO:0004665;GO:0005488	prephenate dehydrogenase (NADP+) activity;prephenate dehydrogenase activity;tyrosine biosynthetic process;binding;oxidation-reduction process	IPR003099;IPR016040;IPR008927		PF02153	PDH			K15227	arogenate dehydrogenase (NADP+), plant [EC:1.3.1.78]	PWY-3461;PWY-3481	L-tyrosine biosynthesis II;superpathway of L-phenylalanine and L-tyrosine biosynthesis	PS51176;PS51257	PROKAR_LIPOPROTEIN;PDH_ADH	SSF48179;SSF51735	6-phosphogluconate dehydrogenase C-terminal domain-like;NAD(P)-binding Rossmann-fold domains
AGD1_392_2	Cre06.g278350.t1.1	AGD1	Arogenate/prephenate dehydrogenase	SRDEVMAQAPSDAYSASK	S392	0.5236	n/a	0.0213	-0.145	-1.91	-1.76	n/a	0.996	0.983	0.597	0.643	Chloroplast	putative arogenate/prephenate dehydrogenase, similarity to putative arogenate dehydrogenase from rice (GenBank BAD53632); predicted plastidic by Target-P and by homology	A8J1W1		GO:0006571	GO:0004665;GO:0008977;GO:0033730		AT1G15710		GO:0006571;GO:0008977;GO:0055114;GO:0004665;GO:0005488	prephenate dehydrogenase (NADP+) activity;prephenate dehydrogenase activity;tyrosine biosynthetic process;binding;oxidation-reduction process	IPR003099;IPR016040;IPR008927		PF02153	PDH			K15227	arogenate dehydrogenase (NADP+), plant [EC:1.3.1.78]	PWY-3461;PWY-3481	L-tyrosine biosynthesis II;superpathway of L-phenylalanine and L-tyrosine biosynthesis	PS51176;PS51257	PROKAR_LIPOPROTEIN;PDH_ADH	SSF48179;SSF51735	6-phosphogluconate dehydrogenase C-terminal domain-like;NAD(P)-binding Rossmann-fold domains
AGD1_396_2	Cre06.g278350.t1.1	AGD1	Arogenate/prephenate dehydrogenase	SRDEVMAQAPSDAYSASKTIDV	S396	0.6542	n/a	-0.443	-1.73	0.026	1.75	n/a	0.914	0.647	0.996	0.646	Chloroplast	putative arogenate/prephenate dehydrogenase, similarity to putative arogenate dehydrogenase from rice (GenBank BAD53632); predicted plastidic by Target-P and by homology	A8J1W1		GO:0006571	GO:0004665;GO:0008977;GO:0033730		AT1G15710		GO:0006571;GO:0008977;GO:0055114;GO:0004665;GO:0005488	prephenate dehydrogenase (NADP+) activity;prephenate dehydrogenase activity;tyrosine biosynthetic process;binding;oxidation-reduction process	IPR003099;IPR016040;IPR008927		PF02153	PDH			K15227	arogenate dehydrogenase (NADP+), plant [EC:1.3.1.78]	PWY-3461;PWY-3481	L-tyrosine biosynthesis II;superpathway of L-phenylalanine and L-tyrosine biosynthesis	PS51176;PS51257	PROKAR_LIPOPROTEIN;PDH_ADH	SSF48179;SSF51735	6-phosphogluconate dehydrogenase C-terminal domain-like;NAD(P)-binding Rossmann-fold domains
AGD1_398_1	Cre06.g278350.t1.1	AGD1	Arogenate/prephenate dehydrogenase	DEVMAQAPSDAYSASKTIDV	S398	0.4728	n/a	1.18	-0.719	0.856	1.58	n/a	0.462	0.745	0.681	0.385	Chloroplast	putative arogenate/prephenate dehydrogenase, similarity to putative arogenate dehydrogenase from rice (GenBank BAD53632); predicted plastidic by Target-P and by homology	A8J1W1		GO:0006571	GO:0004665;GO:0008977;GO:0033730		AT1G15710		GO:0006571;GO:0008977;GO:0055114;GO:0004665;GO:0005488	prephenate dehydrogenase (NADP+) activity;prephenate dehydrogenase activity;tyrosine biosynthetic process;binding;oxidation-reduction process	IPR003099;IPR016040;IPR008927		PF02153	PDH			K15227	arogenate dehydrogenase (NADP+), plant [EC:1.3.1.78]	PWY-3461;PWY-3481	L-tyrosine biosynthesis II;superpathway of L-phenylalanine and L-tyrosine biosynthesis	PS51176;PS51257	PROKAR_LIPOPROTEIN;PDH_ADH	SSF48179;SSF51735	6-phosphogluconate dehydrogenase C-terminal domain-like;NAD(P)-binding Rossmann-fold domains
AGD1_398_2	Cre06.g278350.t1.1	AGD1	Arogenate/prephenate dehydrogenase	DEVMAQAPSDAYSASKTIDV	S398	0.4728	n/a	1.74	2.65	2.31	-0.334	n/a	0.471	0.338	0.387	0.94	Chloroplast	putative arogenate/prephenate dehydrogenase, similarity to putative arogenate dehydrogenase from rice (GenBank BAD53632); predicted plastidic by Target-P and by homology	A8J1W1		GO:0006571	GO:0004665;GO:0008977;GO:0033730		AT1G15710		GO:0006571;GO:0008977;GO:0055114;GO:0004665;GO:0005488	prephenate dehydrogenase (NADP+) activity;prephenate dehydrogenase activity;tyrosine biosynthetic process;binding;oxidation-reduction process	IPR003099;IPR016040;IPR008927		PF02153	PDH			K15227	arogenate dehydrogenase (NADP+), plant [EC:1.3.1.78]	PWY-3461;PWY-3481	L-tyrosine biosynthesis II;superpathway of L-phenylalanine and L-tyrosine biosynthesis	PS51176;PS51257	PROKAR_LIPOPROTEIN;PDH_ADH	SSF48179;SSF51735	6-phosphogluconate dehydrogenase C-terminal domain-like;NAD(P)-binding Rossmann-fold domains
AGD1_400_2	Cre06.g278350.t1.1	AGD1	Arogenate/prephenate dehydrogenase	SRDEVMAQAPSDAYSASKTIDV	T400	0.653	n/a	2.41	0.845	1.75	0.903	n/a	0.344	0.825	0.59	0.816	Chloroplast	putative arogenate/prephenate dehydrogenase, similarity to putative arogenate dehydrogenase from rice (GenBank BAD53632); predicted plastidic by Target-P and by homology	A8J1W1		GO:0006571	GO:0004665;GO:0008977;GO:0033730		AT1G15710		GO:0006571;GO:0008977;GO:0055114;GO:0004665;GO:0005488	prephenate dehydrogenase (NADP+) activity;prephenate dehydrogenase activity;tyrosine biosynthetic process;binding;oxidation-reduction process	IPR003099;IPR016040;IPR008927		PF02153	PDH			K15227	arogenate dehydrogenase (NADP+), plant [EC:1.3.1.78]	PWY-3461;PWY-3481	L-tyrosine biosynthesis II;superpathway of L-phenylalanine and L-tyrosine biosynthesis	PS51176;PS51257	PROKAR_LIPOPROTEIN;PDH_ADH	SSF48179;SSF51735	6-phosphogluconate dehydrogenase C-terminal domain-like;NAD(P)-binding Rossmann-fold domains
AGD2(AT)_675_1	Cre03.g154150.t1.1	AGD2(At)		GNSGGGAGSEGWMLGKPHLR	S675	0.9138	n/a	-1.87	-1.08	-2.4	-1.31	n/a	0.308	0.659	0.232	0.585	Other	null-allele passenger mutation was isolated (PMID 29743196)	A0A2K3DVW4			GO:0005096;GO:0046872	GO:0005737	AT1G60860;AT5G13300;AT1G10870;AT5G61980	AGD2;SFC;AGD4;AGD1	GO:0032312;GO:0008270;GO:0005515;GO:0005096;GO:0008060	GTPase activator activity;zinc ion binding;protein binding	IPR001849;IPR020683;IPR002110;IPR001164		PF01412;PF00169;PF13637;PF16746	BAR_3;PH;Ank_4;ArfGap	KOG0521	Putative GTPase activating proteins (GAPs)	K12489	Arf-GAP with coiled-coil, ANK repeat and PH domain-containing protein			PS50003;PS50115;PS50088;PS50297	ANK_REP_REGION;PH_DOMAIN;ARFGAP;ANK_REPEAT	SSF50729;SSF57863;SSF103657;SSF48403	ArfGap/RecO-like zinc finger;PH domain-like;BAR/IMD domain-like;Ankyrin repeat	PH domain				ko:K12489	ko04144;map04144
AGD5_305_1	Cre06.g304750.t1.2	AGD5		SYSISEGVPTAPPSAGPGAASGHQPSR	S305	0.77	0.249	-0.521	-0.779	-0.778	0.000693	0.901	0.507	0.394	0.362	1	Other		A0A2K3DR86	Arf-GAP domain-containing protein		GO:0005096	GO:0005737	AT5G54310	AGD5	GO:0005096;GO:0032312;GO:0008270;GO:0008060	GTPase activator activity;zinc ion binding	IPR001164		PF01412	ArfGap	KOG0703	Predicted GTPase-activating protein	K12486	stromal membrane-associated protein			PS50115	ARFGAP	SSF57863	ArfGap/RecO-like zinc finger
AGD7(AT)_137_1	Cre09.g386550.t1.2	AGD7(At)		DYTPPSPAEVGPPVLSGGSMGAK	S137	0.4787	n/a	1.41	1.65	2.42	0.776	n/a	0.288	0.307	0.0862	0.673	Other		A8J1B8		GO:0048205	GO:0005096	GO:0000139	AT2G37550;AT3G53710	AGD7;AGD6	GO:0005096;GO:0032312;GO:0008270;GO:0008060	GTPase activator activity;zinc ion binding	IPR001164		PF01412	ArfGap	KOG0704	ADP-ribosylation factor GTPase activator	K12492	ADP-ribosylation factor GTPase-activating protein 1			PS50115	ARFGAP	SSF57863	ArfGap/RecO-like zinc finger
AGD7(AT)_140_1	Cre09.g386550.t1.2	AGD7(At)		DYTPPSPAEVGPPVLSGGSMGAK	S140	0.7832	0.0247	n/a	n/a	n/a	n/a	0.979	n/a	n/a	n/a	n/a	Other		A8J1B8		GO:0048205	GO:0005096	GO:0000139	AT2G37550;AT3G53710	AGD7;AGD6	GO:0005096;GO:0032312;GO:0008270;GO:0008060	GTPase activator activity;zinc ion binding	IPR001164		PF01412	ArfGap	KOG0704	ADP-ribosylation factor GTPase activator	K12492	ADP-ribosylation factor GTPase-activating protein 1			PS50115	ARFGAP	SSF57863	ArfGap/RecO-like zinc finger
AGD7(AT)_147_2	Cre09.g386550.t1.2	AGD7(At)		TGSARSLAAHSQHGSPAK	S147	0.8793	n/a	-2.72	-2.51	-2.61	-0.0961	n/a	0.0557	0.134	0.0906	0.976	Other		A8J1B8		GO:0048205	GO:0005096	GO:0000139	AT2G37550;AT3G53710	AGD7;AGD6	GO:0005096;GO:0032312;GO:0008270;GO:0008060	GTPase activator activity;zinc ion binding	IPR001164		PF01412	ArfGap	KOG0704	ADP-ribosylation factor GTPase activator	K12492	ADP-ribosylation factor GTPase-activating protein 1			PS50115	ARFGAP	SSF57863	ArfGap/RecO-like zinc finger
AGD7(AT)_150_2	Cre09.g386550.t1.2	AGD7(At)		TGSARSLAAHSQHGSPAK	S150	0.881	n/a	-2.01	-1.7	-1.68	0.0148	n/a	0.237	0.432	0.405	0.999	Other		A8J1B8		GO:0048205	GO:0005096	GO:0000139	AT2G37550;AT3G53710	AGD7;AGD6	GO:0005096;GO:0032312;GO:0008270;GO:0008060	GTPase activator activity;zinc ion binding	IPR001164		PF01412	ArfGap	KOG0704	ADP-ribosylation factor GTPase activator	K12492	ADP-ribosylation factor GTPase-activating protein 1			PS50115	ARFGAP	SSF57863	ArfGap/RecO-like zinc finger
AGD7(AT)_155_1	Cre09.g386550.t1.2	AGD7(At)		SLAAHSQHGSPAK	S155	0.7237	n/a	-1.15	-0.64	1.02	1.66	n/a	0.423	0.751	0.562	0.306	Other		A8J1B8		GO:0048205	GO:0005096	GO:0000139	AT2G37550;AT3G53710	AGD7;AGD6	GO:0005096;GO:0032312;GO:0008270;GO:0008060	GTPase activator activity;zinc ion binding	IPR001164		PF01412	ArfGap	KOG0704	ADP-ribosylation factor GTPase activator	K12492	ADP-ribosylation factor GTPase-activating protein 1			PS50115	ARFGAP	SSF57863	ArfGap/RecO-like zinc finger
AGD7(AT)_435_2	Cre09.g386550.t1.2	AGD7(At)		GGGGGGFSGFDAEGDDAEGWGGWGDNKAPSSSGR	S435	0.7759	n/a	0.12	0.956	0.713	-0.243	n/a	0.952	0.579	0.69	0.924	Other		A8J1B8		GO:0048205	GO:0005096	GO:0000139	AT2G37550;AT3G53710	AGD7;AGD6	GO:0005096;GO:0032312;GO:0008270;GO:0008060	GTPase activator activity;zinc ion binding	IPR001164		PF01412	ArfGap	KOG0704	ADP-ribosylation factor GTPase activator	K12492	ADP-ribosylation factor GTPase-activating protein 1			PS50115	ARFGAP	SSF57863	ArfGap/RecO-like zinc finger
AGD7(AT)_436_2	Cre09.g386550.t1.2	AGD7(At)		APSSSGRSAAGAGAAAHSGGSAR	S436	0.5829	n/a	-0.245	0.343	0.54	0.197	n/a	0.775	0.74	0.551	0.863	Other		A8J1B8		GO:0048205	GO:0005096	GO:0000139	AT2G37550;AT3G53710	AGD7;AGD6	GO:0005096;GO:0032312;GO:0008270;GO:0008060	GTPase activator activity;zinc ion binding	IPR001164		PF01412	ArfGap	KOG0704	ADP-ribosylation factor GTPase activator	K12492	ADP-ribosylation factor GTPase-activating protein 1			PS50115	ARFGAP	SSF57863	ArfGap/RecO-like zinc finger
AGD7(AT)_440_1	Cre09.g386550.t1.2	AGD7(At)		SAAGAGAAAHSGGSARPSGGAVGGVAAATHK	S440	0.8291	n/a	0.0323	-2.07	-1.61	0.467	n/a	0.992	0.488	0.587	0.912	Other		A8J1B8		GO:0048205	GO:0005096	GO:0000139	AT2G37550;AT3G53710	AGD7;AGD6	GO:0005096;GO:0032312;GO:0008270;GO:0008060	GTPase activator activity;zinc ion binding	IPR001164		PF01412	ArfGap	KOG0704	ADP-ribosylation factor GTPase activator	K12492	ADP-ribosylation factor GTPase-activating protein 1			PS50115	ARFGAP	SSF57863	ArfGap/RecO-like zinc finger
AGD7(AT)_440_2	Cre09.g386550.t1.2	AGD7(At)		SAAGAGAAAHSGGSARPSGGAVGGVAAATHK	S440	0.8291	n/a	-1.39	-0.987	-1.24	-0.254	n/a	0.317	0.593	0.453	0.926	Other		A8J1B8		GO:0048205	GO:0005096	GO:0000139	AT2G37550;AT3G53710	AGD7;AGD6	GO:0005096;GO:0032312;GO:0008270;GO:0008060	GTPase activator activity;zinc ion binding	IPR001164		PF01412	ArfGap	KOG0704	ADP-ribosylation factor GTPase activator	K12492	ADP-ribosylation factor GTPase-activating protein 1			PS50115	ARFGAP	SSF57863	ArfGap/RecO-like zinc finger
AGD7(AT)_450_1	Cre09.g386550.t1.2	AGD7(At)		SAAGAGAAAHSGGSARPSGGAVGGVAAATHK	S450	0.4592	0.766	n/a	n/a	n/a	n/a	0.69	n/a	n/a	n/a	n/a	Other		A8J1B8		GO:0048205	GO:0005096	GO:0000139	AT2G37550;AT3G53710	AGD7;AGD6	GO:0005096;GO:0032312;GO:0008270;GO:0008060	GTPase activator activity;zinc ion binding	IPR001164		PF01412	ArfGap	KOG0704	ADP-ribosylation factor GTPase activator	K12492	ADP-ribosylation factor GTPase-activating protein 1			PS50115	ARFGAP	SSF57863	ArfGap/RecO-like zinc finger
AGD7(AT)_453_2	Cre09.g386550.t1.2	AGD7(At)		SAAGAGAAAHSGGSARPSGGAVGGVAAATHK	S453	0.5968	n/a	0.187	-0.0856	-1.97	-1.88	n/a	0.886	0.967	0.0638	0.0755	Other		A8J1B8		GO:0048205	GO:0005096	GO:0000139	AT2G37550;AT3G53710	AGD7;AGD6	GO:0005096;GO:0032312;GO:0008270;GO:0008060	GTPase activator activity;zinc ion binding	IPR001164		PF01412	ArfGap	KOG0704	ADP-ribosylation factor GTPase activator	K12492	ADP-ribosylation factor GTPase-activating protein 1			PS50115	ARFGAP	SSF57863	ArfGap/RecO-like zinc finger
AGD7(AT)_457_2	Cre09.g386550.t1.2	AGD7(At)		SAAGAGAAAHSGGSARPSGGAVGGVAAATHK	S457	0.8218	n/a	0.357	-0.275	-1.31	-1.03	n/a	0.896	0.939	0.61	0.707	Other		A8J1B8		GO:0048205	GO:0005096	GO:0000139	AT2G37550;AT3G53710	AGD7;AGD6	GO:0005096;GO:0032312;GO:0008270;GO:0008060	GTPase activator activity;zinc ion binding	IPR001164		PF01412	ArfGap	KOG0704	ADP-ribosylation factor GTPase activator	K12492	ADP-ribosylation factor GTPase-activating protein 1			PS50115	ARFGAP	SSF57863	ArfGap/RecO-like zinc finger
AGD7(AT)_473_1	Cre09.g386550.t1.2	AGD7(At)		SKSMPALSK	S473	0.8906	0.103	-0.989	-0.0203	-0.991	-0.971	0.955	0.379	0.993	0.454	0.478	Other		A8J1B8		GO:0048205	GO:0005096	GO:0000139	AT2G37550;AT3G53710	AGD7;AGD6	GO:0005096;GO:0032312;GO:0008270;GO:0008060	GTPase activator activity;zinc ion binding	IPR001164		PF01412	ArfGap	KOG0704	ADP-ribosylation factor GTPase activator	K12492	ADP-ribosylation factor GTPase-activating protein 1			PS50115	ARFGAP	SSF57863	ArfGap/RecO-like zinc finger
AGD8(AT)_131_1	Cre17.g715350.t2.1	AGD8(At)		ATVQTLQHSLSGHEK	T131	0.4161	n/a	5.7	3.16	5.36	2.2	n/a	0.158	0.558	0.236	0.704	Other		A0A2K3CPX5	Arf-GAP domain-containing protein	GO:0048205	GO:0005096	GO:0000139	AT4G17890;AT5G46750;AT2G35210	AGD8;AGD9;RPA	GO:0005096;GO:0032312;GO:0008270;GO:0008060	GTPase activator activity;zinc ion binding	IPR001164		PF01412	ArfGap	KOG0706	Predicted GTPase-activating protein	K12493	ADP-ribosylation factor GTPase-activating protein 2/3			PS50115	ARFGAP	SSF57863	ArfGap/RecO-like zinc finger
AGD8(AT)_135_1	Cre17.g715350.t2.1	AGD8(At)		ATVQTLQHSLSGHEK	S135	0.4745	0.474	1.89	-0.0482	3.46	3.51	0.502	0.578	0.994	0.329	0.35	Other		A0A2K3CPX5	Arf-GAP domain-containing protein	GO:0048205	GO:0005096	GO:0000139	AT4G17890;AT5G46750;AT2G35210	AGD8;AGD9;RPA	GO:0005096;GO:0032312;GO:0008270;GO:0008060	GTPase activator activity;zinc ion binding	IPR001164		PF01412	ArfGap	KOG0706	Predicted GTPase-activating protein	K12493	ADP-ribosylation factor GTPase-activating protein 2/3			PS50115	ARFGAP	SSF57863	ArfGap/RecO-like zinc finger
AGD8(AT)_137_1	Cre17.g715350.t2.1	AGD8(At)		ATVQTLQHSLSGHEK	S137	0.9242	n/a	-0.273	-0.209	-1.3	-1.09	n/a	0.913	0.947	0.551	0.639	Other		A0A2K3CPX5	Arf-GAP domain-containing protein	GO:0048205	GO:0005096	GO:0000139	AT4G17890;AT5G46750;AT2G35210	AGD8;AGD9;RPA	GO:0005096;GO:0032312;GO:0008270;GO:0008060	GTPase activator activity;zinc ion binding	IPR001164		PF01412	ArfGap	KOG0706	Predicted GTPase-activating protein	K12493	ADP-ribosylation factor GTPase-activating protein 2/3			PS50115	ARFGAP	SSF57863	ArfGap/RecO-like zinc finger
AGD8(AT)_263_1	Cre17.g715350.t2.1	AGD8(At)		FSYDALTANEAPGLQR	S263	0.5146	-0.812	-0.101	0.131	0.684	0.553	0.703	0.97	0.973	0.806	0.844	Other		A0A2K3CPX5	Arf-GAP domain-containing protein	GO:0048205	GO:0005096	GO:0000139	AT4G17890;AT5G46750;AT2G35210	AGD8;AGD9;RPA	GO:0005096;GO:0032312;GO:0008270;GO:0008060	GTPase activator activity;zinc ion binding	IPR001164		PF01412	ArfGap	KOG0706	Predicted GTPase-activating protein	K12493	ADP-ribosylation factor GTPase-activating protein 2/3			PS50115	ARFGAP	SSF57863	ArfGap/RecO-like zinc finger
AGD8(AT)_264_1	Cre17.g715350.t2.1	AGD8(At)		FSYDALTANEAPGLQR	Y264	0.8151	-0.69	n/a	n/a	n/a	n/a	0.622	n/a	n/a	n/a	n/a	Other		A0A2K3CPX5	Arf-GAP domain-containing protein	GO:0048205	GO:0005096	GO:0000139	AT4G17890;AT5G46750;AT2G35210	AGD8;AGD9;RPA	GO:0005096;GO:0032312;GO:0008270;GO:0008060	GTPase activator activity;zinc ion binding	IPR001164		PF01412	ArfGap	KOG0706	Predicted GTPase-activating protein	K12493	ADP-ribosylation factor GTPase-activating protein 2/3			PS50115	ARFGAP	SSF57863	ArfGap/RecO-like zinc finger
AGD8(AT)_306_1	Cre17.g715350.t2.1	AGD8(At)		PANRSGGGAPPAPAGAPK	S306	1	-1.12	-2.22	-0.384	-0.599	-0.215	0.34	0.0753	0.849	0.743	0.93	Other		A0A2K3CPX5	Arf-GAP domain-containing protein	GO:0048205	GO:0005096	GO:0000139	AT4G17890;AT5G46750;AT2G35210	AGD8;AGD9;RPA	GO:0005096;GO:0032312;GO:0008270;GO:0008060	GTPase activator activity;zinc ion binding	IPR001164		PF01412	ArfGap	KOG0706	Predicted GTPase-activating protein	K12493	ADP-ribosylation factor GTPase-activating protein 2/3			PS50115	ARFGAP	SSF57863	ArfGap/RecO-like zinc finger
AGD8(AT)_335_1	Cre17.g715350.t2.1	AGD8(At)		AISSRDFQDASNAEAEAERR	S335	0.7483	-0.463	-0.522	-0.548	0.133	0.681	0.825	0.861	0.886	0.977	0.85	Other		A0A2K3CPX5	Arf-GAP domain-containing protein	GO:0048205	GO:0005096	GO:0000139	AT4G17890;AT5G46750;AT2G35210	AGD8;AGD9;RPA	GO:0005096;GO:0032312;GO:0008270;GO:0008060	GTPase activator activity;zinc ion binding	IPR001164		PF01412	ArfGap	KOG0706	Predicted GTPase-activating protein	K12493	ADP-ribosylation factor GTPase-activating protein 2/3			PS50115	ARFGAP	SSF57863	ArfGap/RecO-like zinc finger
AGD8(AT)_362_1	Cre17.g715350.t2.1	AGD8(At)		FSGASAISSADYFGR	S362	0.9112	-0.905	n/a	n/a	n/a	n/a	0.671	n/a	n/a	n/a	n/a	Other		A0A2K3CPX5	Arf-GAP domain-containing protein	GO:0048205	GO:0005096	GO:0000139	AT4G17890;AT5G46750;AT2G35210	AGD8;AGD9;RPA	GO:0005096;GO:0032312;GO:0008270;GO:0008060	GTPase activator activity;zinc ion binding	IPR001164		PF01412	ArfGap	KOG0706	Predicted GTPase-activating protein	K12493	ADP-ribosylation factor GTPase-activating protein 2/3			PS50115	ARFGAP	SSF57863	ArfGap/RecO-like zinc finger
AGD8(AT)_365_1	Cre17.g715350.t2.1	AGD8(At)		FSGASAISSADYFGR	S365	0.8837	0.0533	-0.245	-0.238	0.0233	0.262	0.969	0.927	0.943	0.995	0.94	Other		A0A2K3CPX5	Arf-GAP domain-containing protein	GO:0048205	GO:0005096	GO:0000139	AT4G17890;AT5G46750;AT2G35210	AGD8;AGD9;RPA	GO:0005096;GO:0032312;GO:0008270;GO:0008060	GTPase activator activity;zinc ion binding	IPR001164		PF01412	ArfGap	KOG0706	Predicted GTPase-activating protein	K12493	ADP-ribosylation factor GTPase-activating protein 2/3			PS50115	ARFGAP	SSF57863	ArfGap/RecO-like zinc finger
AGD8(AT)_382_1	Cre17.g715350.t2.1	AGD8(At)		GGVGGSGSMGPAGSGDLDISAADIVNR	S382	0.3803	n/a	-0.451	-0.0499	0.094	0.144	n/a	0.683	0.983	0.959	0.94	Other		A0A2K3CPX5	Arf-GAP domain-containing protein	GO:0048205	GO:0005096	GO:0000139	AT4G17890;AT5G46750;AT2G35210	AGD8;AGD9;RPA	GO:0005096;GO:0032312;GO:0008270;GO:0008060	GTPase activator activity;zinc ion binding	IPR001164		PF01412	ArfGap	KOG0706	Predicted GTPase-activating protein	K12493	ADP-ribosylation factor GTPase-activating protein 2/3			PS50115	ARFGAP	SSF57863	ArfGap/RecO-like zinc finger
AGD8(AT)_382_2	Cre17.g715350.t2.1	AGD8(At)		GGVGGSGSMGPAGSGDLDISAADIVNR	S382	0.3803	n/a	-0.456	1.09	0.541	-0.546	n/a	0.892	0.76	0.902	0.899	Other		A0A2K3CPX5	Arf-GAP domain-containing protein	GO:0048205	GO:0005096	GO:0000139	AT4G17890;AT5G46750;AT2G35210	AGD8;AGD9;RPA	GO:0005096;GO:0032312;GO:0008270;GO:0008060	GTPase activator activity;zinc ion binding	IPR001164		PF01412	ArfGap	KOG0706	Predicted GTPase-activating protein	K12493	ADP-ribosylation factor GTPase-activating protein 2/3			PS50115	ARFGAP	SSF57863	ArfGap/RecO-like zinc finger
AGD8(AT)_384_1	Cre17.g715350.t2.1	AGD8(At)		GGVGGSGSMGPAGSGDLDISAADIVNR	S384	0.4151	n/a	-2.78	0.0087	-0.607	-0.616	n/a	0.0491	0.998	0.778	0.774	Other		A0A2K3CPX5	Arf-GAP domain-containing protein	GO:0048205	GO:0005096	GO:0000139	AT4G17890;AT5G46750;AT2G35210	AGD8;AGD9;RPA	GO:0005096;GO:0032312;GO:0008270;GO:0008060	GTPase activator activity;zinc ion binding	IPR001164		PF01412	ArfGap	KOG0706	Predicted GTPase-activating protein	K12493	ADP-ribosylation factor GTPase-activating protein 2/3			PS50115	ARFGAP	SSF57863	ArfGap/RecO-like zinc finger
AGD8(AT)_384_2	Cre17.g715350.t2.1	AGD8(At)		GGVGGSGSMGPAGSGDLDISAADIVNR	S384	0.4151	n/a	1.24	0.767	0.678	-0.0886	n/a	0.49	0.756	0.793	0.98	Other		A0A2K3CPX5	Arf-GAP domain-containing protein	GO:0048205	GO:0005096	GO:0000139	AT4G17890;AT5G46750;AT2G35210	AGD8;AGD9;RPA	GO:0005096;GO:0032312;GO:0008270;GO:0008060	GTPase activator activity;zinc ion binding	IPR001164		PF01412	ArfGap	KOG0706	Predicted GTPase-activating protein	K12493	ADP-ribosylation factor GTPase-activating protein 2/3			PS50115	ARFGAP	SSF57863	ArfGap/RecO-like zinc finger
AGD8(AT)_390_1	Cre17.g715350.t2.1	AGD8(At)		GGVGGSGSMGPAGSGDLDISAADIVNR	S390	0.9325	-0.368	0.0614	-0.528	-0.0736	0.455	0.636	0.951	0.532	0.952	0.599	Other		A0A2K3CPX5	Arf-GAP domain-containing protein	GO:0048205	GO:0005096	GO:0000139	AT4G17890;AT5G46750;AT2G35210	AGD8;AGD9;RPA	GO:0005096;GO:0032312;GO:0008270;GO:0008060	GTPase activator activity;zinc ion binding	IPR001164		PF01412	ArfGap	KOG0706	Predicted GTPase-activating protein	K12493	ADP-ribosylation factor GTPase-activating protein 2/3			PS50115	ARFGAP	SSF57863	ArfGap/RecO-like zinc finger
AGD8(AT)_390_2	Cre17.g715350.t2.1	AGD8(At)		GGVGGSGSMGPAGSGDLDISAADIVNR	S390	0.9433	n/a	0.332	-0.27	-0.159	0.112	n/a	0.698	0.814	0.905	0.94	Other		A0A2K3CPX5	Arf-GAP domain-containing protein	GO:0048205	GO:0005096	GO:0000139	AT4G17890;AT5G46750;AT2G35210	AGD8;AGD9;RPA	GO:0005096;GO:0032312;GO:0008270;GO:0008060	GTPase activator activity;zinc ion binding	IPR001164		PF01412	ArfGap	KOG0706	Predicted GTPase-activating protein	K12493	ADP-ribosylation factor GTPase-activating protein 2/3			PS50115	ARFGAP	SSF57863	ArfGap/RecO-like zinc finger
AGK1_1446_1	Cre01.g015050.t1.1	AGK1	Acetylglutamate kinase	VQEPATGTTAAAATTSPGPEQGSTAVGASRPDVR	S1446	0.9011	n/a	-0.897	-0.535	-0.355	0.181	n/a	0.494	0.767	0.868	0.94	Other	Acetylglutamate kinase-like protein, chloroplast precursor	A0A2K3E5P2	CID domain-containing protein		GO:0003677				GO:0003677	DNA binding	IPR020478;IPR017956;IPR006569										PS51391	CID
AGK1_1521_1	Cre01.g015050.t1.1	AGK1	Acetylglutamate kinase	QRSISDAGTGGGGAAGGR	S1521	0.4395	0.119	n/a	n/a	n/a	n/a	0.92	n/a	n/a	n/a	n/a	Other	Acetylglutamate kinase-like protein, chloroplast precursor	A0A2K3E5P2	CID domain-containing protein		GO:0003677				GO:0003677	DNA binding	IPR020478;IPR017956;IPR006569										PS51391	CID
AGK1_188_1	Cre01.g015050.t1.1	AGK1	Acetylglutamate kinase	SSSGLTSTGVAGAASPPAK	S188	0.8881	-0.145	0.403	0.0636	1.2	1.14	0.891	0.819	0.984	0.485	0.528	Other	Acetylglutamate kinase-like protein, chloroplast precursor	A0A2K3E5P2	CID domain-containing protein		GO:0003677				GO:0003677	DNA binding	IPR020478;IPR017956;IPR006569										PS51391	CID
AGK1_2063_1	Cre01.g015050.t1.1	AGK1	Acetylglutamate kinase	SPDASLQPQPGHLSQQQQQQQQR	S2063	0.9477	n/a	-0.779	-0.37	-0.718	-0.348	n/a	0.518	0.833	0.633	0.845	Other	Acetylglutamate kinase-like protein, chloroplast precursor	A0A2K3E5P2	CID domain-containing protein		GO:0003677				GO:0003677	DNA binding	IPR020478;IPR017956;IPR006569										PS51391	CID
AGK1_974_1	Cre01.g015050.t1.1	AGK1	Acetylglutamate kinase	DVVAVQLPQFNPASPAR	S974	1	0.294	n/a	n/a	n/a	n/a	0.736	n/a	n/a	n/a	n/a	Other	Acetylglutamate kinase-like protein, chloroplast precursor	A0A2K3E5P2	CID domain-containing protein		GO:0003677				GO:0003677	DNA binding	IPR020478;IPR017956;IPR006569										PS51391	CID
AGO2_1052_1	Cre04.g214250.t1.1	AGO2	Argonaute-like protein	TLLAASSSASDSASESGSR	S1052	0.9111	n/a	-0.853	0.003	-1.5	-1.5	n/a	0.481	0.999	0.236	0.261	Secretory	Presumably involved in posttranscriptional gene silencing/RNA interference; more similar to other Chlamydomonas than to any plant AGO genes.	A0A2K3DTU5		GO:0031047	GO:0003723;GO:0004521	GO:0005634;GO:0005737	AT5G43810;AT1G48410;AT2G27880	AGO10;AGO1;AGO5	GO:0003676;GO:0005515	nucleic acid binding;protein binding	IPR014811;IPR003100;IPR012337;IPR003165		PF08699;PF02170;PF16486;PF02171	DUF1785;Piwi;ArgoN;PAZ	KOG1041	Translation initiation factor 2C (eIF-2C) and related proteins					PS50821;PS50822	PAZ;PIWI	SSF53098;SSF101690	Ribonuclease H-like;PAZ domain	Belongs to the argonaute family	AGO3			ko:K11593
AGO2_1054_1	Cre04.g214250.t1.1	AGO2	Argonaute-like protein	TLLAASSSASDSASESGSR	S1054	0.8957	-2.31	2.28	0.971	1.19	0.216	0.378	0.111	0.618	0.511	0.94	Secretory	Presumably involved in posttranscriptional gene silencing/RNA interference; more similar to other Chlamydomonas than to any plant AGO genes.	A0A2K3DTU5		GO:0031047	GO:0003723;GO:0004521	GO:0005634;GO:0005737	AT5G43810;AT1G48410;AT2G27880	AGO10;AGO1;AGO5	GO:0003676;GO:0005515	nucleic acid binding;protein binding	IPR014811;IPR003100;IPR012337;IPR003165		PF08699;PF02170;PF16486;PF02171	DUF1785;Piwi;ArgoN;PAZ	KOG1041	Translation initiation factor 2C (eIF-2C) and related proteins					PS50821;PS50822	PAZ;PIWI	SSF53098;SSF101690	Ribonuclease H-like;PAZ domain	Belongs to the argonaute family	AGO3			ko:K11593
AGO3_1008_1	Cre16.g689647.t1.1	AGO3	Argonaute-like protein	TLLAASSSASDSASETASR	S1008	0.4338	-1.07	-0.79	0.098	-2.15	-2.24	0.56	0.78	0.985	0.443	0.434	Other	The most highly expressed of three AGO genes involved in sRNA mediated silencing; binds miRNAs and is required for translational repression by siRNA; more closely related to other Chlamydomonas AGO than to any plant homolog;	A0A2K3CW87		GO:0031047	GO:0003723;GO:0004521	GO:0005634;GO:0005737	AT5G43810;AT1G48410;AT2G27880	AGO10;AGO1;AGO5	GO:0003676;GO:0005515	nucleic acid binding;protein binding	IPR014811;IPR003100;IPR012337;IPR003165		PF08699;PF02170;PF16486;PF02171	DUF1785;Piwi;ArgoN;PAZ			K11593	eukaryotic translation initiation factor 2C			PS50821;PS50822	PAZ;PIWI	SSF53098;SSF101690	Ribonuclease H-like;PAZ domain
AGO3_1008_2	Cre16.g689647.t1.1	AGO3	Argonaute-like protein	TLLAASSSASDSASETASR	S1008	0.3989	n/a	0.127	-2.05	-0.538	1.52	n/a	0.973	0.514	0.903	0.646	Other	The most highly expressed of three AGO genes involved in sRNA mediated silencing; binds miRNAs and is required for translational repression by siRNA; more closely related to other Chlamydomonas AGO than to any plant homolog;	A0A2K3CW87		GO:0031047	GO:0003723;GO:0004521	GO:0005634;GO:0005737	AT5G43810;AT1G48410;AT2G27880	AGO10;AGO1;AGO5	GO:0003676;GO:0005515	nucleic acid binding;protein binding	IPR014811;IPR003100;IPR012337;IPR003165		PF08699;PF02170;PF16486;PF02171	DUF1785;Piwi;ArgoN;PAZ			K11593	eukaryotic translation initiation factor 2C			PS50821;PS50822	PAZ;PIWI	SSF53098;SSF101690	Ribonuclease H-like;PAZ domain
AGO3_1009_1	Cre16.g689647.t1.1	AGO3	Argonaute-like protein	TLLAASSSASDSASETASR	S1009	0.4696	n/a	0.817	-5.88	-0.778	5.1	n/a	0.826	0.0768	0.877	0.126	Other	The most highly expressed of three AGO genes involved in sRNA mediated silencing; binds miRNAs and is required for translational repression by siRNA; more closely related to other Chlamydomonas AGO than to any plant homolog;	A0A2K3CW87		GO:0031047	GO:0003723;GO:0004521	GO:0005634;GO:0005737	AT5G43810;AT1G48410;AT2G27880	AGO10;AGO1;AGO5	GO:0003676;GO:0005515	nucleic acid binding;protein binding	IPR014811;IPR003100;IPR012337;IPR003165		PF08699;PF02170;PF16486;PF02171	DUF1785;Piwi;ArgoN;PAZ			K11593	eukaryotic translation initiation factor 2C			PS50821;PS50822	PAZ;PIWI	SSF53098;SSF101690	Ribonuclease H-like;PAZ domain
AGO3_1009_2	Cre16.g689647.t1.1	AGO3	Argonaute-like protein	TLLAASSSASDSASETASR	S1009	0.4696	n/a	0.479	-2.08	-0.323	1.76	n/a	0.893	0.54	0.947	0.613	Other	The most highly expressed of three AGO genes involved in sRNA mediated silencing; binds miRNAs and is required for translational repression by siRNA; more closely related to other Chlamydomonas AGO than to any plant homolog;	A0A2K3CW87		GO:0031047	GO:0003723;GO:0004521	GO:0005634;GO:0005737	AT5G43810;AT1G48410;AT2G27880	AGO10;AGO1;AGO5	GO:0003676;GO:0005515	nucleic acid binding;protein binding	IPR014811;IPR003100;IPR012337;IPR003165		PF08699;PF02170;PF16486;PF02171	DUF1785;Piwi;ArgoN;PAZ			K11593	eukaryotic translation initiation factor 2C			PS50821;PS50822	PAZ;PIWI	SSF53098;SSF101690	Ribonuclease H-like;PAZ domain
AGO3_1010_1	Cre16.g689647.t1.1	AGO3	Argonaute-like protein	TLLAASSSASDSASETASR	S1010	0.8368	0.79	-1.26	0.236	-2.5	-2.73	0.883	0.76	0.978	0.584	0.552	Other	The most highly expressed of three AGO genes involved in sRNA mediated silencing; binds miRNAs and is required for translational repression by siRNA; more closely related to other Chlamydomonas AGO than to any plant homolog;	A0A2K3CW87		GO:0031047	GO:0003723;GO:0004521	GO:0005634;GO:0005737	AT5G43810;AT1G48410;AT2G27880	AGO10;AGO1;AGO5	GO:0003676;GO:0005515	nucleic acid binding;protein binding	IPR014811;IPR003100;IPR012337;IPR003165		PF08699;PF02170;PF16486;PF02171	DUF1785;Piwi;ArgoN;PAZ			K11593	eukaryotic translation initiation factor 2C			PS50821;PS50822	PAZ;PIWI	SSF53098;SSF101690	Ribonuclease H-like;PAZ domain
AGO3_1012_1	Cre16.g689647.t1.1	AGO3	Argonaute-like protein	TLLAASSSASDSASETASR	S1012	0.9076	-0.0657	-3.53	1.04	1.22	0.187	0.96	0.544	0.913	0.899	0.987	Other	The most highly expressed of three AGO genes involved in sRNA mediated silencing; binds miRNAs and is required for translational repression by siRNA; more closely related to other Chlamydomonas AGO than to any plant homolog;	A0A2K3CW87		GO:0031047	GO:0003723;GO:0004521	GO:0005634;GO:0005737	AT5G43810;AT1G48410;AT2G27880	AGO10;AGO1;AGO5	GO:0003676;GO:0005515	nucleic acid binding;protein binding	IPR014811;IPR003100;IPR012337;IPR003165		PF08699;PF02170;PF16486;PF02171	DUF1785;Piwi;ArgoN;PAZ			K11593	eukaryotic translation initiation factor 2C			PS50821;PS50822	PAZ;PIWI	SSF53098;SSF101690	Ribonuclease H-like;PAZ domain
AGO3_1014_1	Cre16.g689647.t1.1	AGO3	Argonaute-like protein	TLLAASSSASDSASETASR	S1014	0.8683	-3.23	-0.227	-1.63	-0.642	0.984	0.451	0.979	0.855	0.953	0.93	Other	The most highly expressed of three AGO genes involved in sRNA mediated silencing; binds miRNAs and is required for translational repression by siRNA; more closely related to other Chlamydomonas AGO than to any plant homolog;	A0A2K3CW87		GO:0031047	GO:0003723;GO:0004521	GO:0005634;GO:0005737	AT5G43810;AT1G48410;AT2G27880	AGO10;AGO1;AGO5	GO:0003676;GO:0005515	nucleic acid binding;protein binding	IPR014811;IPR003100;IPR012337;IPR003165		PF08699;PF02170;PF16486;PF02171	DUF1785;Piwi;ArgoN;PAZ			K11593	eukaryotic translation initiation factor 2C			PS50821;PS50822	PAZ;PIWI	SSF53098;SSF101690	Ribonuclease H-like;PAZ domain
AGS1_247_1	Cre09.g416050.t1.2	AGS1	Argininosuccinate synthase	SVSPEKAPDQPTTIEIAFEK	S247	0.6115	-0.36	1.41	-0.107	-0.0137	0.0934	0.836	0.587	0.984	0.996	0.985	Chloroplast	argininosuccinate synthase (EC 6.3.4.5); similar to prokaryotic argininosuccinate synthases, such as that from Magnetococcus (GenBank EAN29055); Target-P predicts organelle (weakly mitochondrial) targeting. This corresponds to the C. reinhardtii ARG8 locus: Loppes, R., and Heindricks, R. (1986) Arch. Microbiol. 143, 348-352.	A8J506	Citrulline--aspartate ligase	GO:0000050;GO:0000053;GO:0006526	GO:0004055;GO:0005524	GO:0005737	AT4G24830		GO:0005524;GO:0006526;GO:0004055	argininosuccinate synthase activity;ATP binding;arginine biosynthetic process	IPR001518		PF00764	Arginosuc_synth	KOG1706	Argininosuccinate synthase	K01940	argininosuccinate synthase [EC:6.3.4.5]	ARGSYN-PWY;ARGSYNBSUB-PWY;PWY-4984	L-arginine biosynthesis II (acetyl cycle);urea cycle;L-arginine biosynthesis I (via L-ornithine)			SSF69864;SSF52402	Adenine nucleotide alpha hydrolases-like;Argininosuccinate synthetase, C-terminal domain
AGS1_406_1	Cre09.g416050.t1.2	AGS1	Argininosuccinate synthase	VIASFEDDKGLYNQADAGGFIK	S406	0.929	-0.375	-4.71	-1.47	-2.63	-1.17	0.858	0.369	0.854	0.71	0.896	Chloroplast	argininosuccinate synthase (EC 6.3.4.5); similar to prokaryotic argininosuccinate synthases, such as that from Magnetococcus (GenBank EAN29055); Target-P predicts organelle (weakly mitochondrial) targeting. This corresponds to the C. reinhardtii ARG8 locus: Loppes, R., and Heindricks, R. (1986) Arch. Microbiol. 143, 348-352.	A8J506	Citrulline--aspartate ligase	GO:0000050;GO:0000053;GO:0006526	GO:0004055;GO:0005524	GO:0005737	AT4G24830		GO:0005524;GO:0006526;GO:0004055	argininosuccinate synthase activity;ATP binding;arginine biosynthetic process	IPR001518		PF00764	Arginosuc_synth	KOG1706	Argininosuccinate synthase	K01940	argininosuccinate synthase [EC:6.3.4.5]	ARGSYN-PWY;ARGSYNBSUB-PWY;PWY-4984	L-arginine biosynthesis II (acetyl cycle);urea cycle;L-arginine biosynthesis I (via L-ornithine)			SSF69864;SSF52402	Adenine nucleotide alpha hydrolases-like;Argininosuccinate synthetase, C-terminal domain
AKC4_162_1	Cre13.g570350.t1.1	AKC4	conserved expressed ABC-1 like kinase	AAGSALSTQSLDNAMDAQAAGQIETVAATGAAK	S162	0.4081	0.341	n/a	n/a	n/a	n/a	0.901	n/a	n/a	n/a	n/a	Chloroplast		A0A2K3CZQ5	ABC1 domain-containing protein	GO:0046467;GO:1901031	GO:0004672	GO:0016020	AT5G64940	ATH13			IPR011009;IPR004147		PF03109	ABC1	KOG1235	Predicted unusual protein kinase							SSF56112	Protein kinase-like (PK-like)
AKC4_162_2	Cre13.g570350.t1.1	AKC4	conserved expressed ABC-1 like kinase	AAGSALSTQSLDNAMDAQAAGQIETVAATGAAK	S162	0.4081	-1.21	n/a	n/a	n/a	n/a	0.674	n/a	n/a	n/a	n/a	Chloroplast		A0A2K3CZQ5	ABC1 domain-containing protein	GO:0046467;GO:1901031	GO:0004672	GO:0016020	AT5G64940	ATH13			IPR011009;IPR004147		PF03109	ABC1	KOG1235	Predicted unusual protein kinase							SSF56112	Protein kinase-like (PK-like)
AKC4_163_2	Cre13.g570350.t1.1	AKC4	conserved expressed ABC-1 like kinase	AAGSALSTQSLDNAMDAQAAGQIETVAATGAAK	T163	0.639	-0.68	2.42	1.69	0.989	-0.697	0.758	0.369	0.631	0.81	0.872	Chloroplast		A0A2K3CZQ5	ABC1 domain-containing protein	GO:0046467;GO:1901031	GO:0004672	GO:0016020	AT5G64940	ATH13			IPR011009;IPR004147		PF03109	ABC1	KOG1235	Predicted unusual protein kinase							SSF56112	Protein kinase-like (PK-like)
AKC4_165_1	Cre13.g570350.t1.1	AKC4	conserved expressed ABC-1 like kinase	AAGSALSTQSLDNAMDAQAAGQIETVAATGAAK	S165	0.9243	n/a	3.95	0.279	0.411	0.132	n/a	0.0214	0.927	0.888	0.972	Chloroplast		A0A2K3CZQ5	ABC1 domain-containing protein	GO:0046467;GO:1901031	GO:0004672	GO:0016020	AT5G64940	ATH13			IPR011009;IPR004147		PF03109	ABC1	KOG1235	Predicted unusual protein kinase							SSF56112	Protein kinase-like (PK-like)
AKC4_165_2	Cre13.g570350.t1.1	AKC4	conserved expressed ABC-1 like kinase	AAGSALSTQSLDNAMDAQAAGQIETVAATGAAK	S165	0.8701	-2.26	0.449	1.17	-0.237	-1.41	0.591	0.896	0.745	0.959	0.682	Chloroplast		A0A2K3CZQ5	ABC1 domain-containing protein	GO:0046467;GO:1901031	GO:0004672	GO:0016020	AT5G64940	ATH13			IPR011009;IPR004147		PF03109	ABC1	KOG1235	Predicted unusual protein kinase							SSF56112	Protein kinase-like (PK-like)
AKC4_64_1	Cre13.g570350.t1.1	AKC4	conserved expressed ABC-1 like kinase	DANGKSSVDVDSTVVPNAHLR	S64	0.4808	-2.3	n/a	n/a	n/a	n/a	0.203	n/a	n/a	n/a	n/a	Chloroplast		A0A2K3CZQ5	ABC1 domain-containing protein	GO:0046467;GO:1901031	GO:0004672	GO:0016020	AT5G64940	ATH13			IPR011009;IPR004147		PF03109	ABC1	KOG1235	Predicted unusual protein kinase							SSF56112	Protein kinase-like (PK-like)
AKC4_65_1	Cre13.g570350.t1.1	AKC4	conserved expressed ABC-1 like kinase	DANGKSSVDVDSTVVPNAHLR	S65	0.7872	1.29	n/a	n/a	n/a	n/a	0.612	n/a	n/a	n/a	n/a	Chloroplast		A0A2K3CZQ5	ABC1 domain-containing protein	GO:0046467;GO:1901031	GO:0004672	GO:0016020	AT5G64940	ATH13			IPR011009;IPR004147		PF03109	ABC1	KOG1235	Predicted unusual protein kinase							SSF56112	Protein kinase-like (PK-like)
ALA2_1173_1	Cre12.g536000.t1.2	ALA2	ATPase, aminophospholipid transporter	SKFYGLVSSGAR	S1173	0.9369	n/a	2.31	2.72	3.32	0.597	n/a	0.539	0.551	0.42	0.93	Secretory	phospholipid-translocating P-type ATPase, flippase	A0A2K3D560	Phospholipid-transporting ATPase	GO:0045332	GO:0000287;GO:0005524;GO:0016887;GO:0140326	GO:0005886	AT1G59820	ALA3	GO:0046872;GO:0004012;GO:0005524;GO:0006754;GO:0016020;GO:0000287;GO:0000166;GO:0015914;GO:0015662;GO:0016021	ATP binding;membrane;metal ion binding;phospholipid transport;ATP biosynthetic process;integral component of membrane;nucleotide binding;magnesium ion binding;ATPase activity, coupled to transmembrane movement of ions, phosphorylative mechanism;phospholipid-translocating ATPase activity	IPR001757;IPR006539;IPR023214;IPR023299;IPR008250		PF12710;PF16209;PF16212;PF00122	E1-E2_ATPase;PhoLip_ATPase_N;HAD;PhoLip_ATPase_C			K14802	phospholipid-transporting ATPase [EC:3.6.3.1]					SSF81660;SSF81653	Calcium ATPase, transduction domain A;Metal cation-transporting ATPase, ATP-binding domain N
ALA2_1180_1	Cre12.g536000.t1.2	ALA2	ATPase, aminophospholipid transporter	FYGLVSSGAR	S1180	0.486	n/a	-0.692	-1.69	-3.84	-2.14	n/a	0.768	0.506	0.0742	0.368	Secretory	phospholipid-translocating P-type ATPase, flippase	A0A2K3D560	Phospholipid-transporting ATPase	GO:0045332	GO:0000287;GO:0005524;GO:0016887;GO:0140326	GO:0005886	AT1G59820	ALA3	GO:0046872;GO:0004012;GO:0005524;GO:0006754;GO:0016020;GO:0000287;GO:0000166;GO:0015914;GO:0015662;GO:0016021	ATP binding;membrane;metal ion binding;phospholipid transport;ATP biosynthetic process;integral component of membrane;nucleotide binding;magnesium ion binding;ATPase activity, coupled to transmembrane movement of ions, phosphorylative mechanism;phospholipid-translocating ATPase activity	IPR001757;IPR006539;IPR023214;IPR023299;IPR008250		PF12710;PF16209;PF16212;PF00122	E1-E2_ATPase;PhoLip_ATPase_N;HAD;PhoLip_ATPase_C			K14802	phospholipid-transporting ATPase [EC:3.6.3.1]					SSF81660;SSF81653	Calcium ATPase, transduction domain A;Metal cation-transporting ATPase, ATP-binding domain N
ALA2_1181_1	Cre12.g536000.t1.2	ALA2	ATPase, aminophospholipid transporter	FYGLVSSGAR	S1181	0.7041	0.417	-0.173	1.02	1.8	0.785	0.674	0.972	0.836	0.676	0.882	Secretory	phospholipid-translocating P-type ATPase, flippase	A0A2K3D560	Phospholipid-transporting ATPase	GO:0045332	GO:0000287;GO:0005524;GO:0016887;GO:0140326	GO:0005886	AT1G59820	ALA3	GO:0046872;GO:0004012;GO:0005524;GO:0006754;GO:0016020;GO:0000287;GO:0000166;GO:0015914;GO:0015662;GO:0016021	ATP binding;membrane;metal ion binding;phospholipid transport;ATP biosynthetic process;integral component of membrane;nucleotide binding;magnesium ion binding;ATPase activity, coupled to transmembrane movement of ions, phosphorylative mechanism;phospholipid-translocating ATPase activity	IPR001757;IPR006539;IPR023214;IPR023299;IPR008250		PF12710;PF16209;PF16212;PF00122	E1-E2_ATPase;PhoLip_ATPase_N;HAD;PhoLip_ATPase_C			K14802	phospholipid-transporting ATPase [EC:3.6.3.1]					SSF81660;SSF81653	Calcium ATPase, transduction domain A;Metal cation-transporting ATPase, ATP-binding domain N
ALA2_1210_1	Cre12.g536000.t1.2	ALA2	ATPase, aminophospholipid transporter	NPVLQHLDQELADNPYRSGR	Y1210	0.5	1.82	-0.123	-2.78	-0.319	2.47	0.278	0.979	0.516	0.959	0.57	Secretory	phospholipid-translocating P-type ATPase, flippase	A0A2K3D560	Phospholipid-transporting ATPase	GO:0045332	GO:0000287;GO:0005524;GO:0016887;GO:0140326	GO:0005886	AT1G59820	ALA3	GO:0046872;GO:0004012;GO:0005524;GO:0006754;GO:0016020;GO:0000287;GO:0000166;GO:0015914;GO:0015662;GO:0016021	ATP binding;membrane;metal ion binding;phospholipid transport;ATP biosynthetic process;integral component of membrane;nucleotide binding;magnesium ion binding;ATPase activity, coupled to transmembrane movement of ions, phosphorylative mechanism;phospholipid-translocating ATPase activity	IPR001757;IPR006539;IPR023214;IPR023299;IPR008250		PF12710;PF16209;PF16212;PF00122	E1-E2_ATPase;PhoLip_ATPase_N;HAD;PhoLip_ATPase_C			K14802	phospholipid-transporting ATPase [EC:3.6.3.1]					SSF81660;SSF81653	Calcium ATPase, transduction domain A;Metal cation-transporting ATPase, ATP-binding domain N
ALA2_1222_1	Cre12.g536000.t1.2	ALA2	ATPase, aminophospholipid transporter	GLPGISPK	S1222	1	-0.0432	n/a	n/a	n/a	n/a	0.976	n/a	n/a	n/a	n/a	Secretory	phospholipid-translocating P-type ATPase, flippase	A0A2K3D560	Phospholipid-transporting ATPase	GO:0045332	GO:0000287;GO:0005524;GO:0016887;GO:0140326	GO:0005886	AT1G59820	ALA3	GO:0046872;GO:0004012;GO:0005524;GO:0006754;GO:0016020;GO:0000287;GO:0000166;GO:0015914;GO:0015662;GO:0016021	ATP binding;membrane;metal ion binding;phospholipid transport;ATP biosynthetic process;integral component of membrane;nucleotide binding;magnesium ion binding;ATPase activity, coupled to transmembrane movement of ions, phosphorylative mechanism;phospholipid-translocating ATPase activity	IPR001757;IPR006539;IPR023214;IPR023299;IPR008250		PF12710;PF16209;PF16212;PF00122	E1-E2_ATPase;PhoLip_ATPase_N;HAD;PhoLip_ATPase_C			K14802	phospholipid-transporting ATPase [EC:3.6.3.1]					SSF81660;SSF81653	Calcium ATPase, transduction domain A;Metal cation-transporting ATPase, ATP-binding domain N
ALB3.2_325_1	Cre17.g729800.t1.2	ALB3.2	ALBINO3-like translocon protein	APATAGSSTPIVKPK	T325	0.928	12.3	-0.823	0.712	2.27	1.56	3.22e-05	0.462	0.618	0.0538	0.197	Chloroplast	One of four proteins related to the Arabidopsis ALBINO3 and yeast OXA1 proteins; located in the chloroplast and involved in the translocation of thylakoid membrane proteins	Q8LKI3;A0A2K3CQW3		GO:0010027;GO:0051205;GO:0072598	GO:0032977	GO:0009535	AT1G24490;AT2G28800	ALB4;ALB3	GO:0051205;GO:0016021	integral component of membrane;protein insertion into membrane	IPR028055;IPR001708	Membrane insertase YidC/Oxa1, C-terminal	PF02096	60KD_IMP			K03217	YidC/Oxa1 family membrane protein insertase
ALG8_159_1	Cre09.g414250.t1.1	ALG8	a-1,3-glucosyltransferase	STSFSGLPVDSR	S159	0.9163	0.543	-0.309	-0.0684	-0.468	-0.4	0.693	0.687	0.961	0.59	0.666	Secretory	adds glucose to Man 8 on N-glycans	A0A2K3DFW7	Alpha-1,3-glucosyltransferase	GO:0006487;GO:0006490	GO:0042283	GO:0005789	AT2G44660		GO:0005789;GO:0016758	endoplasmic reticulum membrane;transferase activity, transferring hexosyl groups	IPR004856		PF03155	Alg6_Alg8	KOG2576	Glucosyltransferase - Alg8p	K03849	alpha-1,3-glucosyltransferase [EC:2.4.1.265]	MANNOSYL-CHITO-DOLICHOL-BIOSYNTHESIS	protein <i>N</i>-glycosylation (eukaryotic, high mannose)
ALIS1(AT)_350_1	Cre06.g278300.t1.2	ALIS1(At)		KFGDPSALSFNKPAGSG	S350	0.4854	n/a	2.32	3.18	0.754	-2.42	n/a	0.695	0.647	0.939	0.749	Secretory		A0A2K3DPF9	ALA-interacting subunit			GO:0005783;GO:0005794;GO:0005886	AT5G46150;AT1G54320;AT3G12740;AT1G16360;AT1G79450	ALIS1;ALIS5	GO:0016020	membrane	IPR005045		PF03381	CDC50	KOG2952	Cell cycle control protein
ALIS1(AT)_353_1	Cre06.g278300.t1.2	ALIS1(At)		KFGDPSALSFNKPAGSG	S353	0.9072	n/a	0.739	1.66	1.59	-0.0689	n/a	0.624	0.307	0.296	0.98	Secretory		A0A2K3DPF9	ALA-interacting subunit			GO:0005783;GO:0005794;GO:0005886	AT5G46150;AT1G54320;AT3G12740;AT1G16360;AT1G79450	ALIS1;ALIS5	GO:0016020	membrane	IPR005045		PF03381	CDC50	KOG2952	Cell cycle control protein
ALK1_187_1	Cre12.g529550.t1.2	ALK1	Aurora-like kinase	VADFGLSINFSQERPVTR	S187	0.6831	n/a	-4.06	-2.03	0.151	2.18	n/a	0.464	0.796	0.987	0.782	Other	Aurora-Like Kinase; formerly known as CALK (Chlamydomonas Aurora-Like Kinase [gi:9716372; PMID: 11121779]. Serine/threonine protein kinase; regulates chromosome segregation and cytokinesis in mammals	Q9LLJ1	Aurora kinase	GO:0035556	GO:0004683;GO:0005516;GO:0005524;GO:0009931	GO:0005634;GO:0005737	AT5G55910;AT1G79250;AT3G27580;AT2G36350;AT3G52890;AT4G26610;AT5G03640	D6PK;AGC1;ATPK7;KIPK;D6PKL1	GO:0006468;GO:0004713;GO:0004672;GO:0005524	protein kinase activity;ATP binding;protein tyrosine kinase activity;protein phosphorylation	IPR000719;IPR027916;IPR011009;IPR020635	Protein kinase-like domain, Apicomplexa	PF14531	Kinase-like	KOG0580	Serine/threonine protein kinase					PS50011	PROTEIN_KINASE_DOM	SSF56112	Protein kinase-like (PK-like)
ALK1_193_1	Cre12.g529550.t1.2	ALK1	Aurora-like kinase	VADFGLSINFSQERPVTR	T193	0.8996	-0.0141	n/a	n/a	n/a	n/a	0.991	n/a	n/a	n/a	n/a	Other	Aurora-Like Kinase; formerly known as CALK (Chlamydomonas Aurora-Like Kinase [gi:9716372; PMID: 11121779]. Serine/threonine protein kinase; regulates chromosome segregation and cytokinesis in mammals	Q9LLJ1	Aurora kinase	GO:0035556	GO:0004683;GO:0005516;GO:0005524;GO:0009931	GO:0005634;GO:0005737	AT5G55910;AT1G79250;AT3G27580;AT2G36350;AT3G52890;AT4G26610;AT5G03640	D6PK;AGC1;ATPK7;KIPK;D6PKL1	GO:0006468;GO:0004713;GO:0004672;GO:0005524	protein kinase activity;ATP binding;protein tyrosine kinase activity;protein phosphorylation	IPR000719;IPR027916;IPR011009;IPR020635	Protein kinase-like domain, Apicomplexa	PF14531	Kinase-like	KOG0580	Serine/threonine protein kinase					PS50011	PROTEIN_KINASE_DOM	SSF56112	Protein kinase-like (PK-like)
ALK1_323_1	Cre12.g529550.t1.2	ALK1	Aurora-like kinase	TDSFVEPR	S323	0.7055	-1.31	n/a	n/a	n/a	n/a	0.665	n/a	n/a	n/a	n/a	Other	Aurora-Like Kinase; formerly known as CALK (Chlamydomonas Aurora-Like Kinase [gi:9716372; PMID: 11121779]. Serine/threonine protein kinase; regulates chromosome segregation and cytokinesis in mammals	Q9LLJ1	Aurora kinase	GO:0035556	GO:0004683;GO:0005516;GO:0005524;GO:0009931	GO:0005634;GO:0005737	AT5G55910;AT1G79250;AT3G27580;AT2G36350;AT3G52890;AT4G26610;AT5G03640	D6PK;AGC1;ATPK7;KIPK;D6PKL1	GO:0006468;GO:0004713;GO:0004672;GO:0005524	protein kinase activity;ATP binding;protein tyrosine kinase activity;protein phosphorylation	IPR000719;IPR027916;IPR011009;IPR020635	Protein kinase-like domain, Apicomplexa	PF14531	Kinase-like	KOG0580	Serine/threonine protein kinase					PS50011	PROTEIN_KINASE_DOM	SSF56112	Protein kinase-like (PK-like)
ALK1_335_1	Cre12.g529550.t1.2	ALK1	Aurora-like kinase	GSNAPGAGEPSGPSK	S335	0.9271	0.64	-0.272	0.356	0.974	0.618	0.579	0.835	0.822	0.426	0.663	Other	Aurora-Like Kinase; formerly known as CALK (Chlamydomonas Aurora-Like Kinase [gi:9716372; PMID: 11121779]. Serine/threonine protein kinase; regulates chromosome segregation and cytokinesis in mammals	Q9LLJ1	Aurora kinase	GO:0035556	GO:0004683;GO:0005516;GO:0005524;GO:0009931	GO:0005634;GO:0005737	AT5G55910;AT1G79250;AT3G27580;AT2G36350;AT3G52890;AT4G26610;AT5G03640	D6PK;AGC1;ATPK7;KIPK;D6PKL1	GO:0006468;GO:0004713;GO:0004672;GO:0005524	protein kinase activity;ATP binding;protein tyrosine kinase activity;protein phosphorylation	IPR000719;IPR027916;IPR011009;IPR020635	Protein kinase-like domain, Apicomplexa	PF14531	Kinase-like	KOG0580	Serine/threonine protein kinase					PS50011	PROTEIN_KINASE_DOM	SSF56112	Protein kinase-like (PK-like)
ALK1_387_1	Cre12.g529550.t1.2	ALK1	Aurora-like kinase	DIHLDSVTGGMASAATEALK	S387	0.8816	0.639	-0.3	-0.0705	-0.05	0.0205	0.484	0.587	0.94	0.958	0.985	Other	Aurora-Like Kinase; formerly known as CALK (Chlamydomonas Aurora-Like Kinase [gi:9716372; PMID: 11121779]. Serine/threonine protein kinase; regulates chromosome segregation and cytokinesis in mammals	Q9LLJ1	Aurora kinase	GO:0035556	GO:0004683;GO:0005516;GO:0005524;GO:0009931	GO:0005634;GO:0005737	AT5G55910;AT1G79250;AT3G27580;AT2G36350;AT3G52890;AT4G26610;AT5G03640	D6PK;AGC1;ATPK7;KIPK;D6PKL1	GO:0006468;GO:0004713;GO:0004672;GO:0005524	protein kinase activity;ATP binding;protein tyrosine kinase activity;protein phosphorylation	IPR000719;IPR027916;IPR011009;IPR020635	Protein kinase-like domain, Apicomplexa	PF14531	Kinase-like	KOG0580	Serine/threonine protein kinase					PS50011	PROTEIN_KINASE_DOM	SSF56112	Protein kinase-like (PK-like)
ALK1_407_1	Cre12.g529550.t1.2	ALK1	Aurora-like kinase	RVSDGDGTTGGRPSAAGGR	S407	0.9033	-0.416	0.364	0.749	0.872	0.123	0.596	0.72	0.508	0.397	0.942	Other	Aurora-Like Kinase; formerly known as CALK (Chlamydomonas Aurora-Like Kinase [gi:9716372; PMID: 11121779]. Serine/threonine protein kinase; regulates chromosome segregation and cytokinesis in mammals	Q9LLJ1	Aurora kinase	GO:0035556	GO:0004683;GO:0005516;GO:0005524;GO:0009931	GO:0005634;GO:0005737	AT5G55910;AT1G79250;AT3G27580;AT2G36350;AT3G52890;AT4G26610;AT5G03640	D6PK;AGC1;ATPK7;KIPK;D6PKL1	GO:0006468;GO:0004713;GO:0004672;GO:0005524	protein kinase activity;ATP binding;protein tyrosine kinase activity;protein phosphorylation	IPR000719;IPR027916;IPR011009;IPR020635	Protein kinase-like domain, Apicomplexa	PF14531	Kinase-like	KOG0580	Serine/threonine protein kinase					PS50011	PROTEIN_KINASE_DOM	SSF56112	Protein kinase-like (PK-like)
ALK1_429_2	Cre12.g529550.t1.2	ALK1	Aurora-like kinase	AGTARNSGTGQAPLSR	T429	0.8806	-0.364	-1.25	-0.745	0.0176	0.763	0.906	0.229	0.597	0.993	0.585	Other	Aurora-Like Kinase; formerly known as CALK (Chlamydomonas Aurora-Like Kinase [gi:9716372; PMID: 11121779]. Serine/threonine protein kinase; regulates chromosome segregation and cytokinesis in mammals	Q9LLJ1	Aurora kinase	GO:0035556	GO:0004683;GO:0005516;GO:0005524;GO:0009931	GO:0005634;GO:0005737	AT5G55910;AT1G79250;AT3G27580;AT2G36350;AT3G52890;AT4G26610;AT5G03640	D6PK;AGC1;ATPK7;KIPK;D6PKL1	GO:0006468;GO:0004713;GO:0004672;GO:0005524	protein kinase activity;ATP binding;protein tyrosine kinase activity;protein phosphorylation	IPR000719;IPR027916;IPR011009;IPR020635	Protein kinase-like domain, Apicomplexa	PF14531	Kinase-like	KOG0580	Serine/threonine protein kinase					PS50011	PROTEIN_KINASE_DOM	SSF56112	Protein kinase-like (PK-like)
ALK1_433_1	Cre12.g529550.t1.2	ALK1	Aurora-like kinase	NSGTGQAPLSR	S433	0.9254	-0.347	n/a	n/a	n/a	n/a	0.711	n/a	n/a	n/a	n/a	Other	Aurora-Like Kinase; formerly known as CALK (Chlamydomonas Aurora-Like Kinase [gi:9716372; PMID: 11121779]. Serine/threonine protein kinase; regulates chromosome segregation and cytokinesis in mammals	Q9LLJ1	Aurora kinase	GO:0035556	GO:0004683;GO:0005516;GO:0005524;GO:0009931	GO:0005634;GO:0005737	AT5G55910;AT1G79250;AT3G27580;AT2G36350;AT3G52890;AT4G26610;AT5G03640	D6PK;AGC1;ATPK7;KIPK;D6PKL1	GO:0006468;GO:0004713;GO:0004672;GO:0005524	protein kinase activity;ATP binding;protein tyrosine kinase activity;protein phosphorylation	IPR000719;IPR027916;IPR011009;IPR020635	Protein kinase-like domain, Apicomplexa	PF14531	Kinase-like	KOG0580	Serine/threonine protein kinase					PS50011	PROTEIN_KINASE_DOM	SSF56112	Protein kinase-like (PK-like)
ALK1_433_2	Cre12.g529550.t1.2	ALK1	Aurora-like kinase	NSGTGQAPLSR	S433	0.9254	-0.732	-1.66	-0.0453	0.0555	0.101	0.66	0.0608	0.984	0.975	0.955	Other	Aurora-Like Kinase; formerly known as CALK (Chlamydomonas Aurora-Like Kinase [gi:9716372; PMID: 11121779]. Serine/threonine protein kinase; regulates chromosome segregation and cytokinesis in mammals	Q9LLJ1	Aurora kinase	GO:0035556	GO:0004683;GO:0005516;GO:0005524;GO:0009931	GO:0005634;GO:0005737	AT5G55910;AT1G79250;AT3G27580;AT2G36350;AT3G52890;AT4G26610;AT5G03640	D6PK;AGC1;ATPK7;KIPK;D6PKL1	GO:0006468;GO:0004713;GO:0004672;GO:0005524	protein kinase activity;ATP binding;protein tyrosine kinase activity;protein phosphorylation	IPR000719;IPR027916;IPR011009;IPR020635	Protein kinase-like domain, Apicomplexa	PF14531	Kinase-like	KOG0580	Serine/threonine protein kinase					PS50011	PROTEIN_KINASE_DOM	SSF56112	Protein kinase-like (PK-like)
ALK1_435_2	Cre12.g529550.t1.2	ALK1	Aurora-like kinase	AGTARNSGTGQAPLSR	T435	0.7061	-1.92	n/a	n/a	n/a	n/a	0.203	n/a	n/a	n/a	n/a	Other	Aurora-Like Kinase; formerly known as CALK (Chlamydomonas Aurora-Like Kinase [gi:9716372; PMID: 11121779]. Serine/threonine protein kinase; regulates chromosome segregation and cytokinesis in mammals	Q9LLJ1	Aurora kinase	GO:0035556	GO:0004683;GO:0005516;GO:0005524;GO:0009931	GO:0005634;GO:0005737	AT5G55910;AT1G79250;AT3G27580;AT2G36350;AT3G52890;AT4G26610;AT5G03640	D6PK;AGC1;ATPK7;KIPK;D6PKL1	GO:0006468;GO:0004713;GO:0004672;GO:0005524	protein kinase activity;ATP binding;protein tyrosine kinase activity;protein phosphorylation	IPR000719;IPR027916;IPR011009;IPR020635	Protein kinase-like domain, Apicomplexa	PF14531	Kinase-like	KOG0580	Serine/threonine protein kinase					PS50011	PROTEIN_KINASE_DOM	SSF56112	Protein kinase-like (PK-like)
ALK1_529_3	Cre12.g529550.t1.2	ALK1	Aurora-like kinase	SGGGGLGSGRSSLSGQATGAPPSR	S529	0.7625	n/a	1.53	0.613	1.24	0.629	n/a	0.427	0.828	0.604	0.828	Other	Aurora-Like Kinase; formerly known as CALK (Chlamydomonas Aurora-Like Kinase [gi:9716372; PMID: 11121779]. Serine/threonine protein kinase; regulates chromosome segregation and cytokinesis in mammals	Q9LLJ1	Aurora kinase	GO:0035556	GO:0004683;GO:0005516;GO:0005524;GO:0009931	GO:0005634;GO:0005737	AT5G55910;AT1G79250;AT3G27580;AT2G36350;AT3G52890;AT4G26610;AT5G03640	D6PK;AGC1;ATPK7;KIPK;D6PKL1	GO:0006468;GO:0004713;GO:0004672;GO:0005524	protein kinase activity;ATP binding;protein tyrosine kinase activity;protein phosphorylation	IPR000719;IPR027916;IPR011009;IPR020635	Protein kinase-like domain, Apicomplexa	PF14531	Kinase-like	KOG0580	Serine/threonine protein kinase					PS50011	PROTEIN_KINASE_DOM	SSF56112	Protein kinase-like (PK-like)
ALK1_536_3	Cre12.g529550.t1.2	ALK1	Aurora-like kinase	KSGGGGLGSGRSSLSGQATGAPPSR	S536	0.6684	n/a	1.79	0.936	1.24	0.3	n/a	0.319	0.707	0.59	0.93	Other	Aurora-Like Kinase; formerly known as CALK (Chlamydomonas Aurora-Like Kinase [gi:9716372; PMID: 11121779]. Serine/threonine protein kinase; regulates chromosome segregation and cytokinesis in mammals	Q9LLJ1	Aurora kinase	GO:0035556	GO:0004683;GO:0005516;GO:0005524;GO:0009931	GO:0005634;GO:0005737	AT5G55910;AT1G79250;AT3G27580;AT2G36350;AT3G52890;AT4G26610;AT5G03640	D6PK;AGC1;ATPK7;KIPK;D6PKL1	GO:0006468;GO:0004713;GO:0004672;GO:0005524	protein kinase activity;ATP binding;protein tyrosine kinase activity;protein phosphorylation	IPR000719;IPR027916;IPR011009;IPR020635	Protein kinase-like domain, Apicomplexa	PF14531	Kinase-like	KOG0580	Serine/threonine protein kinase					PS50011	PROTEIN_KINASE_DOM	SSF56112	Protein kinase-like (PK-like)
ALK1_539_1	Cre12.g529550.t1.2	ALK1	Aurora-like kinase	SSLSGQATGAPPSR	S539	0.4811	-0.0796	-0.493	0.0888	1.15	1.06	0.924	0.666	0.967	0.31	0.38	Other	Aurora-Like Kinase; formerly known as CALK (Chlamydomonas Aurora-Like Kinase [gi:9716372; PMID: 11121779]. Serine/threonine protein kinase; regulates chromosome segregation and cytokinesis in mammals	Q9LLJ1	Aurora kinase	GO:0035556	GO:0004683;GO:0005516;GO:0005524;GO:0009931	GO:0005634;GO:0005737	AT5G55910;AT1G79250;AT3G27580;AT2G36350;AT3G52890;AT4G26610;AT5G03640	D6PK;AGC1;ATPK7;KIPK;D6PKL1	GO:0006468;GO:0004713;GO:0004672;GO:0005524	protein kinase activity;ATP binding;protein tyrosine kinase activity;protein phosphorylation	IPR000719;IPR027916;IPR011009;IPR020635	Protein kinase-like domain, Apicomplexa	PF14531	Kinase-like	KOG0580	Serine/threonine protein kinase					PS50011	PROTEIN_KINASE_DOM	SSF56112	Protein kinase-like (PK-like)
ALK1_539_3	Cre12.g529550.t1.2	ALK1	Aurora-like kinase	SSLSGQATGAPPSR	S539	0.4836	n/a	1.48	0.741	0.831	0.0894	n/a	0.443	0.785	0.756	0.982	Other	Aurora-Like Kinase; formerly known as CALK (Chlamydomonas Aurora-Like Kinase [gi:9716372; PMID: 11121779]. Serine/threonine protein kinase; regulates chromosome segregation and cytokinesis in mammals	Q9LLJ1	Aurora kinase	GO:0035556	GO:0004683;GO:0005516;GO:0005524;GO:0009931	GO:0005634;GO:0005737	AT5G55910;AT1G79250;AT3G27580;AT2G36350;AT3G52890;AT4G26610;AT5G03640	D6PK;AGC1;ATPK7;KIPK;D6PKL1	GO:0006468;GO:0004713;GO:0004672;GO:0005524	protein kinase activity;ATP binding;protein tyrosine kinase activity;protein phosphorylation	IPR000719;IPR027916;IPR011009;IPR020635	Protein kinase-like domain, Apicomplexa	PF14531	Kinase-like	KOG0580	Serine/threonine protein kinase					PS50011	PROTEIN_KINASE_DOM	SSF56112	Protein kinase-like (PK-like)
ALK1_568_1	Cre12.g529550.t1.2	ALK1	Aurora-like kinase	LRVDSAASGGGGAAGPSTSASGAVPYSPGK	S568	0.9065	n/a	1.79	1.81	3.85	2.04	n/a	0.236	0.324	0.0245	0.253	Other	Aurora-Like Kinase; formerly known as CALK (Chlamydomonas Aurora-Like Kinase [gi:9716372; PMID: 11121779]. Serine/threonine protein kinase; regulates chromosome segregation and cytokinesis in mammals	Q9LLJ1	Aurora kinase	GO:0035556	GO:0004683;GO:0005516;GO:0005524;GO:0009931	GO:0005634;GO:0005737	AT5G55910;AT1G79250;AT3G27580;AT2G36350;AT3G52890;AT4G26610;AT5G03640	D6PK;AGC1;ATPK7;KIPK;D6PKL1	GO:0006468;GO:0004713;GO:0004672;GO:0005524	protein kinase activity;ATP binding;protein tyrosine kinase activity;protein phosphorylation	IPR000719;IPR027916;IPR011009;IPR020635	Protein kinase-like domain, Apicomplexa	PF14531	Kinase-like	KOG0580	Serine/threonine protein kinase					PS50011	PROTEIN_KINASE_DOM	SSF56112	Protein kinase-like (PK-like)
ALK1_589_1	Cre12.g529550.t1.2	ALK1	Aurora-like kinase	LRVDSAASGGGGAAGPSTSASGAVPYSPGK	Y589	0.4638	0.889	n/a	n/a	n/a	n/a	0.566	n/a	n/a	n/a	n/a	Other	Aurora-Like Kinase; formerly known as CALK (Chlamydomonas Aurora-Like Kinase [gi:9716372; PMID: 11121779]. Serine/threonine protein kinase; regulates chromosome segregation and cytokinesis in mammals	Q9LLJ1	Aurora kinase	GO:0035556	GO:0004683;GO:0005516;GO:0005524;GO:0009931	GO:0005634;GO:0005737	AT5G55910;AT1G79250;AT3G27580;AT2G36350;AT3G52890;AT4G26610;AT5G03640	D6PK;AGC1;ATPK7;KIPK;D6PKL1	GO:0006468;GO:0004713;GO:0004672;GO:0005524	protein kinase activity;ATP binding;protein tyrosine kinase activity;protein phosphorylation	IPR000719;IPR027916;IPR011009;IPR020635	Protein kinase-like domain, Apicomplexa	PF14531	Kinase-like	KOG0580	Serine/threonine protein kinase					PS50011	PROTEIN_KINASE_DOM	SSF56112	Protein kinase-like (PK-like)
ALK1_607_1	Cre12.g529550.t1.2	ALK1	Aurora-like kinase	GSSGIRPSPPQAPSPTAR	S607	0.917	1.79	0.119	0.727	0.84	0.112	0.292	0.874	0.276	0.166	0.915	Other	Aurora-Like Kinase; formerly known as CALK (Chlamydomonas Aurora-Like Kinase [gi:9716372; PMID: 11121779]. Serine/threonine protein kinase; regulates chromosome segregation and cytokinesis in mammals	Q9LLJ1	Aurora kinase	GO:0035556	GO:0004683;GO:0005516;GO:0005524;GO:0009931	GO:0005634;GO:0005737	AT5G55910;AT1G79250;AT3G27580;AT2G36350;AT3G52890;AT4G26610;AT5G03640	D6PK;AGC1;ATPK7;KIPK;D6PKL1	GO:0006468;GO:0004713;GO:0004672;GO:0005524	protein kinase activity;ATP binding;protein tyrosine kinase activity;protein phosphorylation	IPR000719;IPR027916;IPR011009;IPR020635	Protein kinase-like domain, Apicomplexa	PF14531	Kinase-like	KOG0580	Serine/threonine protein kinase					PS50011	PROTEIN_KINASE_DOM	SSF56112	Protein kinase-like (PK-like)
ALK1_615_1	Cre12.g529550.t1.2	ALK1	Aurora-like kinase	TGSPLIPSR	T615	0.4847	-1.03	n/a	n/a	n/a	n/a	0.795	n/a	n/a	n/a	n/a	Other	Aurora-Like Kinase; formerly known as CALK (Chlamydomonas Aurora-Like Kinase [gi:9716372; PMID: 11121779]. Serine/threonine protein kinase; regulates chromosome segregation and cytokinesis in mammals	Q9LLJ1	Aurora kinase	GO:0035556	GO:0004683;GO:0005516;GO:0005524;GO:0009931	GO:0005634;GO:0005737	AT5G55910;AT1G79250;AT3G27580;AT2G36350;AT3G52890;AT4G26610;AT5G03640	D6PK;AGC1;ATPK7;KIPK;D6PKL1	GO:0006468;GO:0004713;GO:0004672;GO:0005524	protein kinase activity;ATP binding;protein tyrosine kinase activity;protein phosphorylation	IPR000719;IPR027916;IPR011009;IPR020635	Protein kinase-like domain, Apicomplexa	PF14531	Kinase-like	KOG0580	Serine/threonine protein kinase					PS50011	PROTEIN_KINASE_DOM	SSF56112	Protein kinase-like (PK-like)
ALK1_617_1	Cre12.g529550.t1.2	ALK1	Aurora-like kinase	TGSPLIPSR	S617	0.9231	2.27	-1.06	0.557	1.06	0.502	0.411	0.561	0.831	0.638	0.853	Other	Aurora-Like Kinase; formerly known as CALK (Chlamydomonas Aurora-Like Kinase [gi:9716372; PMID: 11121779]. Serine/threonine protein kinase; regulates chromosome segregation and cytokinesis in mammals	Q9LLJ1	Aurora kinase	GO:0035556	GO:0004683;GO:0005516;GO:0005524;GO:0009931	GO:0005634;GO:0005737	AT5G55910;AT1G79250;AT3G27580;AT2G36350;AT3G52890;AT4G26610;AT5G03640	D6PK;AGC1;ATPK7;KIPK;D6PKL1	GO:0006468;GO:0004713;GO:0004672;GO:0005524	protein kinase activity;ATP binding;protein tyrosine kinase activity;protein phosphorylation	IPR000719;IPR027916;IPR011009;IPR020635	Protein kinase-like domain, Apicomplexa	PF14531	Kinase-like	KOG0580	Serine/threonine protein kinase					PS50011	PROTEIN_KINASE_DOM	SSF56112	Protein kinase-like (PK-like)
ALK1_627_1	Cre12.g529550.t1.2	ALK1	Aurora-like kinase	LSQSFTSPVSPLAAGSNASAGTPHLSR	S627	0.9136	n/a	-0.264	1.93	2.72	0.788	n/a	0.958	0.668	0.505	0.888	Other	Aurora-Like Kinase; formerly known as CALK (Chlamydomonas Aurora-Like Kinase [gi:9716372; PMID: 11121779]. Serine/threonine protein kinase; regulates chromosome segregation and cytokinesis in mammals	Q9LLJ1	Aurora kinase	GO:0035556	GO:0004683;GO:0005516;GO:0005524;GO:0009931	GO:0005634;GO:0005737	AT5G55910;AT1G79250;AT3G27580;AT2G36350;AT3G52890;AT4G26610;AT5G03640	D6PK;AGC1;ATPK7;KIPK;D6PKL1	GO:0006468;GO:0004713;GO:0004672;GO:0005524	protein kinase activity;ATP binding;protein tyrosine kinase activity;protein phosphorylation	IPR000719;IPR027916;IPR011009;IPR020635	Protein kinase-like domain, Apicomplexa	PF14531	Kinase-like	KOG0580	Serine/threonine protein kinase					PS50011	PROTEIN_KINASE_DOM	SSF56112	Protein kinase-like (PK-like)
ALK5_102_1	Cre09.g396065.t1.1	ALK5	Aurora-like kinase	LLGLPSLESPK	S102	0.5	2.21	n/a	n/a	n/a	n/a	0.242	n/a	n/a	n/a	n/a	Other		A0A2K3DEK1	Aurora kinase	GO:0035556	GO:0004683;GO:0005516;GO:0005524;GO:0009931	GO:0005634;GO:0005737			GO:0006468;GO:0004713;GO:0004672;GO:0005524	protein kinase activity;ATP binding;protein tyrosine kinase activity;protein phosphorylation	IPR000719;IPR027916;IPR011009;IPR020635	Protein kinase-like domain, Apicomplexa	PF14531	Kinase-like	KOG0581	Mitogen-activated protein kinase kinase (MAP2K)					PS50011	PROTEIN_KINASE_DOM	SSF56112	Protein kinase-like (PK-like)
ALK5_102_2	Cre09.g396065.t1.1	ALK5	Aurora-like kinase	LLGLPSLESPK	S102	0.5	1.72	n/a	n/a	n/a	n/a	0.221	n/a	n/a	n/a	n/a	Other		A0A2K3DEK1	Aurora kinase	GO:0035556	GO:0004683;GO:0005516;GO:0005524;GO:0009931	GO:0005634;GO:0005737			GO:0006468;GO:0004713;GO:0004672;GO:0005524	protein kinase activity;ATP binding;protein tyrosine kinase activity;protein phosphorylation	IPR000719;IPR027916;IPR011009;IPR020635	Protein kinase-like domain, Apicomplexa	PF14531	Kinase-like	KOG0581	Mitogen-activated protein kinase kinase (MAP2K)					PS50011	PROTEIN_KINASE_DOM	SSF56112	Protein kinase-like (PK-like)
ALK5_105_1	Cre09.g396065.t1.1	ALK5	Aurora-like kinase	LLGLPSLESPK	S105	0.7293	0.451	n/a	n/a	n/a	n/a	0.815	n/a	n/a	n/a	n/a	Other		A0A2K3DEK1	Aurora kinase	GO:0035556	GO:0004683;GO:0005516;GO:0005524;GO:0009931	GO:0005634;GO:0005737			GO:0006468;GO:0004713;GO:0004672;GO:0005524	protein kinase activity;ATP binding;protein tyrosine kinase activity;protein phosphorylation	IPR000719;IPR027916;IPR011009;IPR020635	Protein kinase-like domain, Apicomplexa	PF14531	Kinase-like	KOG0581	Mitogen-activated protein kinase kinase (MAP2K)					PS50011	PROTEIN_KINASE_DOM	SSF56112	Protein kinase-like (PK-like)
ALK5_105_2	Cre09.g396065.t1.1	ALK5	Aurora-like kinase	LLGLPSLESPK	S105	0.7293	1.6	n/a	n/a	n/a	n/a	0.229	n/a	n/a	n/a	n/a	Other		A0A2K3DEK1	Aurora kinase	GO:0035556	GO:0004683;GO:0005516;GO:0005524;GO:0009931	GO:0005634;GO:0005737			GO:0006468;GO:0004713;GO:0004672;GO:0005524	protein kinase activity;ATP binding;protein tyrosine kinase activity;protein phosphorylation	IPR000719;IPR027916;IPR011009;IPR020635	Protein kinase-like domain, Apicomplexa	PF14531	Kinase-like	KOG0581	Mitogen-activated protein kinase kinase (MAP2K)					PS50011	PROTEIN_KINASE_DOM	SSF56112	Protein kinase-like (PK-like)
ALK5_155_1	Cre09.g396065.t1.1	ALK5	Aurora-like kinase	QLPQLAAAAASPLAR	S155	1	1.95	n/a	n/a	n/a	n/a	0.324	n/a	n/a	n/a	n/a	Other		A0A2K3DEK1	Aurora kinase	GO:0035556	GO:0004683;GO:0005516;GO:0005524;GO:0009931	GO:0005634;GO:0005737			GO:0006468;GO:0004713;GO:0004672;GO:0005524	protein kinase activity;ATP binding;protein tyrosine kinase activity;protein phosphorylation	IPR000719;IPR027916;IPR011009;IPR020635	Protein kinase-like domain, Apicomplexa	PF14531	Kinase-like	KOG0581	Mitogen-activated protein kinase kinase (MAP2K)					PS50011	PROTEIN_KINASE_DOM	SSF56112	Protein kinase-like (PK-like)
ALK5_16_1	Cre09.g396065.t1.1	ALK5	Aurora-like kinase	LSISSSGQR	S16	0.9142	0.108	n/a	n/a	n/a	n/a	0.918	n/a	n/a	n/a	n/a	Other		A0A2K3DEK1	Aurora kinase	GO:0035556	GO:0004683;GO:0005516;GO:0005524;GO:0009931	GO:0005634;GO:0005737			GO:0006468;GO:0004713;GO:0004672;GO:0005524	protein kinase activity;ATP binding;protein tyrosine kinase activity;protein phosphorylation	IPR000719;IPR027916;IPR011009;IPR020635	Protein kinase-like domain, Apicomplexa	PF14531	Kinase-like	KOG0581	Mitogen-activated protein kinase kinase (MAP2K)					PS50011	PROTEIN_KINASE_DOM	SSF56112	Protein kinase-like (PK-like)
ALK5_162_1	Cre09.g396065.t1.1	ALK5	Aurora-like kinase	RVTTTAIHR	T162	0.4228	0.317	n/a	n/a	n/a	n/a	0.781	n/a	n/a	n/a	n/a	Other		A0A2K3DEK1	Aurora kinase	GO:0035556	GO:0004683;GO:0005516;GO:0005524;GO:0009931	GO:0005634;GO:0005737			GO:0006468;GO:0004713;GO:0004672;GO:0005524	protein kinase activity;ATP binding;protein tyrosine kinase activity;protein phosphorylation	IPR000719;IPR027916;IPR011009;IPR020635	Protein kinase-like domain, Apicomplexa	PF14531	Kinase-like	KOG0581	Mitogen-activated protein kinase kinase (MAP2K)					PS50011	PROTEIN_KINASE_DOM	SSF56112	Protein kinase-like (PK-like)
ALK5_395_1	Cre09.g396065.t1.1	ALK5	Aurora-like kinase	SSDIGVPLPR	S395	0.5	0.0811	n/a	n/a	n/a	n/a	0.917	n/a	n/a	n/a	n/a	Other		A0A2K3DEK1	Aurora kinase	GO:0035556	GO:0004683;GO:0005516;GO:0005524;GO:0009931	GO:0005634;GO:0005737			GO:0006468;GO:0004713;GO:0004672;GO:0005524	protein kinase activity;ATP binding;protein tyrosine kinase activity;protein phosphorylation	IPR000719;IPR027916;IPR011009;IPR020635	Protein kinase-like domain, Apicomplexa	PF14531	Kinase-like	KOG0581	Mitogen-activated protein kinase kinase (MAP2K)					PS50011	PROTEIN_KINASE_DOM	SSF56112	Protein kinase-like (PK-like)
ALK5_611_1	Cre09.g396065.t1.1	ALK5	Aurora-like kinase	PVAITSVLAAKPPSAR	S611	0.7667	0.932	n/a	n/a	n/a	n/a	0.367	n/a	n/a	n/a	n/a	Other		A0A2K3DEK1	Aurora kinase	GO:0035556	GO:0004683;GO:0005516;GO:0005524;GO:0009931	GO:0005634;GO:0005737			GO:0006468;GO:0004713;GO:0004672;GO:0005524	protein kinase activity;ATP binding;protein tyrosine kinase activity;protein phosphorylation	IPR000719;IPR027916;IPR011009;IPR020635	Protein kinase-like domain, Apicomplexa	PF14531	Kinase-like	KOG0581	Mitogen-activated protein kinase kinase (MAP2K)					PS50011	PROTEIN_KINASE_DOM	SSF56112	Protein kinase-like (PK-like)
ALK5_75_1	Cre09.g396065.t1.1	ALK5	Aurora-like kinase	GGLNVTVAEVEASLDRASLTLPTR	S75	0.3364	0.788	n/a	n/a	n/a	n/a	0.559	n/a	n/a	n/a	n/a	Other		A0A2K3DEK1	Aurora kinase	GO:0035556	GO:0004683;GO:0005516;GO:0005524;GO:0009931	GO:0005634;GO:0005737			GO:0006468;GO:0004713;GO:0004672;GO:0005524	protein kinase activity;ATP binding;protein tyrosine kinase activity;protein phosphorylation	IPR000719;IPR027916;IPR011009;IPR020635	Protein kinase-like domain, Apicomplexa	PF14531	Kinase-like	KOG0581	Mitogen-activated protein kinase kinase (MAP2K)					PS50011	PROTEIN_KINASE_DOM	SSF56112	Protein kinase-like (PK-like)
ALK5_80_1	Cre09.g396065.t1.1	ALK5	Aurora-like kinase	ASLTLPTR	S80	0.833	1.23	n/a	n/a	n/a	n/a	0.582	n/a	n/a	n/a	n/a	Other		A0A2K3DEK1	Aurora kinase	GO:0035556	GO:0004683;GO:0005516;GO:0005524;GO:0009931	GO:0005634;GO:0005737			GO:0006468;GO:0004713;GO:0004672;GO:0005524	protein kinase activity;ATP binding;protein tyrosine kinase activity;protein phosphorylation	IPR000719;IPR027916;IPR011009;IPR020635	Protein kinase-like domain, Apicomplexa	PF14531	Kinase-like	KOG0581	Mitogen-activated protein kinase kinase (MAP2K)					PS50011	PROTEIN_KINASE_DOM	SSF56112	Protein kinase-like (PK-like)
ALK5_823_1	Cre09.g396065.t1.1	ALK5	Aurora-like kinase	GGSGSAAVAAAGASPAADVQR	S823	0.4898	0.721	n/a	n/a	n/a	n/a	0.541	n/a	n/a	n/a	n/a	Other		A0A2K3DEK1	Aurora kinase	GO:0035556	GO:0004683;GO:0005516;GO:0005524;GO:0009931	GO:0005634;GO:0005737			GO:0006468;GO:0004713;GO:0004672;GO:0005524	protein kinase activity;ATP binding;protein tyrosine kinase activity;protein phosphorylation	IPR000719;IPR027916;IPR011009;IPR020635	Protein kinase-like domain, Apicomplexa	PF14531	Kinase-like	KOG0581	Mitogen-activated protein kinase kinase (MAP2K)					PS50011	PROTEIN_KINASE_DOM	SSF56112	Protein kinase-like (PK-like)
ALS1_599_1	Cre09.g386758.t1.1	ALS1	Acetolactate synthase, large subunit	ESEWHATQDEEDIYPNFVNMAQAFGVPSRR	S599	0.6821	n/a	0.707	1.83	1.51	-0.325	n/a	0.792	0.521	0.597	0.94	Chloroplast	Acetolactate synthase, large subunit (EC 2.2.1.6); (acetohydroxy acid synthase, large subunit); precursor, expected plastidic by homology, and predicted plastidic by Target-P. Previously annotated as ALSL1. Can be mutated to herbicide resistance. Requi	O22547	Acetolactate synthase	GO:0009097;GO:0009099;GO:0009635	GO:0000287;GO:0003984;GO:0030976;GO:0050660	GO:0005948	AT3G48560	CSR1	GO:0050660;GO:0030976;GO:0003984;GO:0003824;GO:0000287;GO:0009082	branched-chain amino acid biosynthetic process;acetolactate synthase activity;catalytic activity;thiamine pyrophosphate binding;magnesium ion binding;flavin adenine dinucleotide binding	IPR012846;IPR029035;IPR012001;IPR029061;IPR012000;IPR011766	Thiamin diphosphate-binding fold;DHS-like NAD/FAD-binding domain	PF02776;PF02775;PF00205	TPP_enzyme_C;TPP_enzyme_N;TPP_enzyme_M			K01652	acetolactate synthase I/II/III large subunit [EC:2.2.1.6]	VALSYN-PWY;PWY-3001;BRANCHED-CHAIN-AA-SYN-PWY;ILEUSYN-PWY	L-isoleucine biosynthesis I (from threonine);L-valine biosynthesis;superpathway of L-isoleucine biosynthesis I;superpathway of branched chain amino acid biosynthesis			SSF52467;SSF52518	Thiamin diphosphate-binding fold (THDP-binding);DHS-like NAD/FAD-binding domain
ALS1_604_1	Cre09.g386758.t1.1	ALS1	Acetolactate synthase, large subunit	ESEWHATQDEEDIYPNFVNMAQAFGVPSR	T604	0.9264	0.33	-0.457	-0.505	-0.75	-0.245	0.682	0.451	0.5	0.236	0.777	Chloroplast	Acetolactate synthase, large subunit (EC 2.2.1.6); (acetohydroxy acid synthase, large subunit); precursor, expected plastidic by homology, and predicted plastidic by Target-P. Previously annotated as ALSL1. Can be mutated to herbicide resistance. Requi	O22547	Acetolactate synthase	GO:0009097;GO:0009099;GO:0009635	GO:0000287;GO:0003984;GO:0030976;GO:0050660	GO:0005948	AT3G48560	CSR1	GO:0050660;GO:0030976;GO:0003984;GO:0003824;GO:0000287;GO:0009082	branched-chain amino acid biosynthetic process;acetolactate synthase activity;catalytic activity;thiamine pyrophosphate binding;magnesium ion binding;flavin adenine dinucleotide binding	IPR012846;IPR029035;IPR012001;IPR029061;IPR012000;IPR011766	Thiamin diphosphate-binding fold;DHS-like NAD/FAD-binding domain	PF02776;PF02775;PF00205	TPP_enzyme_C;TPP_enzyme_N;TPP_enzyme_M			K01652	acetolactate synthase I/II/III large subunit [EC:2.2.1.6]	VALSYN-PWY;PWY-3001;BRANCHED-CHAIN-AA-SYN-PWY;ILEUSYN-PWY	L-isoleucine biosynthesis I (from threonine);L-valine biosynthesis;superpathway of L-isoleucine biosynthesis I;superpathway of branched chain amino acid biosynthesis			SSF52467;SSF52518	Thiamin diphosphate-binding fold (THDP-binding);DHS-like NAD/FAD-binding domain
ALY1(AT)_636_1	Cre13.g570150.t1.1	ALY1(At)		TTSGAAAAAAQQAALQEQAAAAALQQQALAEALAAQQPPPRPAKPLPVR	T636	0.3333	-0.108	2.9	0.567	2.5	1.93	0.975	0.333	0.913	0.492	0.632	Other		A0A2K3CZM3	DIRP domain-containing protein	GO:0006351;GO:0006357;GO:0051726	GO:0003677	GO:0005654;GO:0017053	AT5G27610;AT3G05380;AT3G21430	ALY1;ALY2;ALY3	GO:0007049;GO:0008270;GO:0017053;GO:0006351;GO:0004089	zinc ion binding;transcription, DNA-templated;transcriptional repressor complex;cell cycle;carbonate dehydratase activity	IPR010561;IPR001765		PF06584	DIRP
AMB3_49_1	Cre01.g044100.t1.2	AMB3	Beta-amylase	AAAPSMPASASVPSFGQSGVLRPHPR	S49	0.7506	n/a	-1.5	0.639	-1.96	-2.6	n/a	0.538	0.855	0.474	0.336	Other	Belongs to glycoside hydrolase family 14; alpha 1,4-glucan maltohydrolase (EC 3.2.1.2), hydrolyzes the alpha 1,4-glucosidic linkages of starch from the nonreducing ends.	A0A2K3E7L7	Beta-amylase	GO:0000272	GO:0016161;GO:0102229				GO:0003824;GO:0005975;GO:0043169;GO:0000272;GO:0016161	catalytic activity;polysaccharide catabolic process;beta-amylase activity;cation binding;carbohydrate metabolic process	IPR013781;IPR017853;IPR001554		PF01373	Glyco_hydro_14			K01177	beta-amylase [EC:3.2.1.2]	PWY-6724	starch degradation II			SSF51445	(Trans)glycosidases	Beta-amylase	BAM2		3.2.1.2	ko:K01177	ko00500;map00500		R02112;R11262
AMT4_464_2	Cre13.g569850.t1.2	AMT4	Ammonium transporter	ISAEEEQAGLDVSKHGGSAYNYDHGLGKPEK	S464	0.3892	n/a	2.31	0.0202	1.77	1.75	n/a	0.631	0.999	0.785	0.785	Secretory	belongs to AMT1 family (Amt1;4 or Amt1.4); corresponds to AY542491, mRNA complete cds (PMID: 15821986)	A8HSA2	Ammonium transporter	GO:0072488;GO:0097272	GO:0008519	GO:0005886	AT3G24300;AT4G13510;AT3G24290;AT1G64780;AT4G28700	AMT1;3;AMT1;1;AMT1;5;AMT1;2;AMT1;4	GO:0015696;GO:0072488;GO:0016020;GO:0008519	ammonium transport;ammonium transmembrane transport;membrane;ammonium transmembrane transporter activity	IPR029020;IPR024041;IPR001905	Ammonium/urea transporter	PF00909	Ammonium_transp	KOG0682	Ammonia permease	K03320	ammonium transporter, Amt family					SSF111352	Ammonium transporter
AMT4_475_2	Cre13.g569850.t1.2	AMT4	Ammonium transporter	ISAEEEQAGLDVSKHGGSAYNYDHGLGKPEK	S475	0.4635	n/a	1.31	-0.283	-0.894	-0.611	n/a	0.13	0.838	0.386	0.607	Secretory	belongs to AMT1 family (Amt1;4 or Amt1.4); corresponds to AY542491, mRNA complete cds (PMID: 15821986)	A8HSA2	Ammonium transporter	GO:0072488;GO:0097272	GO:0008519	GO:0005886	AT3G24300;AT4G13510;AT3G24290;AT1G64780;AT4G28700	AMT1;3;AMT1;1;AMT1;5;AMT1;2;AMT1;4	GO:0015696;GO:0072488;GO:0016020;GO:0008519	ammonium transport;ammonium transmembrane transport;membrane;ammonium transmembrane transporter activity	IPR029020;IPR024041;IPR001905	Ammonium/urea transporter	PF00909	Ammonium_transp	KOG0682	Ammonia permease	K03320	ammonium transporter, Amt family					SSF111352	Ammonium transporter
AMT4_480_1	Cre13.g569850.t1.2	AMT4	Ammonium transporter	HGGSAYNYDHGLGKPEK	S480	0.9041	n/a	0.86	-0.724	-1.16	-0.437	n/a	0.229	0.422	0.135	0.658	Secretory	belongs to AMT1 family (Amt1;4 or Amt1.4); corresponds to AY542491, mRNA complete cds (PMID: 15821986)	A8HSA2	Ammonium transporter	GO:0072488;GO:0097272	GO:0008519	GO:0005886	AT3G24300;AT4G13510;AT3G24290;AT1G64780;AT4G28700	AMT1;3;AMT1;1;AMT1;5;AMT1;2;AMT1;4	GO:0015696;GO:0072488;GO:0016020;GO:0008519	ammonium transport;ammonium transmembrane transport;membrane;ammonium transmembrane transporter activity	IPR029020;IPR024041;IPR001905	Ammonium/urea transporter	PF00909	Ammonium_transp	KOG0682	Ammonia permease	K03320	ammonium transporter, Amt family					SSF111352	Ammonium transporter
AMT4_480_2	Cre13.g569850.t1.2	AMT4	Ammonium transporter	HGGSAYNYDHGLGKPEK	S480	0.9041	n/a	0.93	-0.886	-1.21	-0.326	n/a	0.237	0.361	0.157	0.785	Secretory	belongs to AMT1 family (Amt1;4 or Amt1.4); corresponds to AY542491, mRNA complete cds (PMID: 15821986)	A8HSA2	Ammonium transporter	GO:0072488;GO:0097272	GO:0008519	GO:0005886	AT3G24300;AT4G13510;AT3G24290;AT1G64780;AT4G28700	AMT1;3;AMT1;1;AMT1;5;AMT1;2;AMT1;4	GO:0015696;GO:0072488;GO:0016020;GO:0008519	ammonium transport;ammonium transmembrane transport;membrane;ammonium transmembrane transporter activity	IPR029020;IPR024041;IPR001905	Ammonium/urea transporter	PF00909	Ammonium_transp	KOG0682	Ammonia permease	K03320	ammonium transporter, Amt family					SSF111352	Ammonium transporter
AMT7_482_1	Cre02.g111050.t1.1	AMT7	Ammonium transporter	VQSTRPGY	S482	0.9272	-0.155	n/a	n/a	n/a	n/a	0.889	n/a	n/a	n/a	n/a	Secretory	Belongs to AMT1 family (Amt1;7 or Amt1:7); two different splicing variants have been found for this gene, this one is AMT7.a (Amt1;7a), the longest one (AY588244); was AMT1G.a; "belongs to AMT1 family (Amt1;7 or Amt1.7); two different splicing variants ha	Q6QBS6		GO:0072488;GO:0097272	GO:0008519	GO:0005886			GO:0015696;GO:0072488;GO:0016020;GO:0008519	ammonium transport;ammonium transmembrane transport;membrane;ammonium transmembrane transporter activity	IPR029020;IPR024041;IPR001905	Ammonium/urea transporter	PF00909	Ammonium_transp	KOG0682	Ammonia permease	K03320	ammonium transporter, Amt family					SSF111352	Ammonium transporter
AMYA2_279_1	Cre08.g362450.t1.2	AMYA2	Alpha-amylase	NLATEPEKPKSPTEK	S279	0.8711	-0.416	-0.965	-0.0225	-0.406	-0.383	0.566	0.149	0.989	0.661	0.686	Chloroplast	Belongs to glycoside hydrolase family 13; catalyses hydrolysis of (1-4)-alpha-D-glucosidic linkages in polysaccharides so as to remove successive alpha-maltose residues from the non-reducing ends of the chains in the conversion of starch to maltose	A0A2K3DGK5	Alpha-amylase	GO:0005987	GO:0004556;GO:0005509		AT1G76130	AMY2	GO:0005509;GO:0004556;GO:0043169;GO:0008152;GO:0003824;GO:0016597;GO:0005975	metabolic process;alpha-amylase activity;calcium ion binding;catalytic activity;amino acid binding;cation binding;carbohydrate metabolic process	IPR006046;IPR002912;IPR015902;IPR006047;IPR017853;IPR012850;IPR013780		PF07821;PF00128	Alpha-amylase;Alpha-amyl_C2	KOG0471	Alpha-amylase	K01176	alpha-amylase [EC:3.2.1.1]			PS51671		SSF51011;SSF51445;SSF55021	(Trans)glycosidases;ACT-like;Glycosyl hydrolase domain
ANK14_1033_1	Cre17.g720700.t1.1	ANK14	Predicted protein with ankyrin repeats	LQTRPSASGAEAAGVTR	S1033	0.8648	-0.433	n/a	n/a	n/a	n/a	0.77	n/a	n/a	n/a	n/a	Other	Protein of unknown function with ankyrin repeats	A0A2K3CQA3	ANK_REP_REGION domain-containing protein						GO:0005515	protein binding	IPR002110;IPR020683		PF13637;PF12796	Ank_4;Ank_2	KOG0502;KOG4412	Integral membrane ankyrin-repeat protein Kidins220 (protein kinase D substrate);26S proteasome regulatory complex, subunit PSMD10					PS50088;PS50297	ANK_REP_REGION;ANK_REPEAT	SSF48403	Ankyrin repeat	spectrin binding
ANK14_355_1	Cre17.g720700.t1.1	ANK14	Predicted protein with ankyrin repeats	GYSYSLSR	S355	0.8036	1.04	n/a	n/a	n/a	n/a	0.506	n/a	n/a	n/a	n/a	Other	Protein of unknown function with ankyrin repeats	A0A2K3CQA3	ANK_REP_REGION domain-containing protein						GO:0005515	protein binding	IPR002110;IPR020683		PF13637;PF12796	Ank_4;Ank_2	KOG0502;KOG4412	Integral membrane ankyrin-repeat protein Kidins220 (protein kinase D substrate);26S proteasome regulatory complex, subunit PSMD10					PS50088;PS50297	ANK_REP_REGION;ANK_REPEAT	SSF48403	Ankyrin repeat	spectrin binding
ANK21_149_1	Cre02.g099300.t1.2	ANK21	Predicted protein with ankyrin repeats	ADGEYDSEEDWEEVDEDALAAEELAALK	Y149	0.5	n/a	-3.78	-0.928	-1.73	-0.798	n/a	0.0756	0.772	0.531	0.813	Other	protein of unknown function with ankyrin repeats	A0A2K3E268	ANK_REP_REGION domain-containing protein						GO:0005515	protein binding	IPR002110;IPR020683		PF13857	Ank_5	KOG4214	Myotrophin and similar proteins					PS50088;PS50297	ANK_REP_REGION;ANK_REPEAT	SSF48403	Ankyrin repeat
ANK21_151_1	Cre02.g099300.t1.2	ANK21	Predicted protein with ankyrin repeats	ADGEYDSEEDWEEVDEDALAAEELAALK	S151	0.9419	n/a	-3.7	-1.44	-2.05	-0.613	n/a	0.144	0.686	0.527	0.889	Other	protein of unknown function with ankyrin repeats	A0A2K3E268	ANK_REP_REGION domain-containing protein						GO:0005515	protein binding	IPR002110;IPR020683		PF13857	Ank_5	KOG4214	Myotrophin and similar proteins					PS50088;PS50297	ANK_REP_REGION;ANK_REPEAT	SSF48403	Ankyrin repeat
ANK22B_44_1	Cre03.g173350.t1.2	ANK22b	predicted protein	QMAEQIANDPSFKEIAK	S44	1	n/a	2.32	0.278	2.48	2.2	n/a	0.0528	0.895	0.0644	0.104	Other	Protein of unknown function with ankyrin repeats; two splice variants are expected, a less abundant splicing isoform (PMID: 1283687) and a shorter, most abundant splicing isoform (PMID: 1283687)"	A0A2K3DX75	ANK_REP_REGION domain-containing protein	GO:0045036	GO:0030941	GO:0009707	AT2G17390;AT4G35450	AKR2B;AKR2	GO:0005515	protein binding	IPR002110;IPR020683		PF12796	Ank_2	KOG4214	Myotrophin and similar proteins					PS50088;PS50297	ANK_REP_REGION;ANK_REPEAT	SSF48403	Ankyrin repeat	Ankyrin repeat
ANK22B_55_1	Cre03.g173350.t1.2	ANK22b	predicted protein	QMQESFGAMMGGMPPPGGAPGGDAR	S55	1	-0.195	n/a	n/a	n/a	n/a	0.884	n/a	n/a	n/a	n/a	Other	Protein of unknown function with ankyrin repeats; two splice variants are expected, a less abundant splicing isoform (PMID: 1283687) and a shorter, most abundant splicing isoform (PMID: 1283687)"	A0A2K3DX75	ANK_REP_REGION domain-containing protein	GO:0045036	GO:0030941	GO:0009707	AT2G17390;AT4G35450	AKR2B;AKR2	GO:0005515	protein binding	IPR002110;IPR020683		PF12796	Ank_2	KOG4214	Myotrophin and similar proteins					PS50088;PS50297	ANK_REP_REGION;ANK_REPEAT	SSF48403	Ankyrin repeat	Ankyrin repeat
ANK28_358_1	Cre10.g446700.t1.2	ANK28	Predicted protein with ankyrin repeats	GVNGGSSGLALAGGAGAAGAGVAR	S358	0.5	1.94	n/a	n/a	n/a	n/a	0.576	n/a	n/a	n/a	n/a	Secretory	protein of unknown function with ankyrin repeats	A0A2K3DAW4	S-acyltransferase		GO:0016409;GO:0019706	GO:0000139	AT5G20350;AT2G14255	TIP1	GO:0008270;GO:0005515	zinc ion binding;protein binding	IPR001594;IPR002110;IPR020683		PF01529;PF12796	zf-DHHC;Ank_2	KOG0509	Ankyrin repeat and DHHC-type Zn-finger domain containing proteins	K18932	palmitoyltransferase [EC:2.3.1.225]			PS50088;PS50297;PS50216	ZF_DHHC;ANK_REP_REGION;ANK_REPEAT	SSF48403	Ankyrin repeat
ANK5_941_1	Cre10.g449200.t1.1	ANK5	Predicted protein with ankyrin repeats	RRSPASAGDEAPTAPAAVPAAQQK	S941	0.7392	-0.16	-0.0886	0.0219	-0.151	-0.173	0.883	0.932	0.989	0.904	0.882	Other	protein of unknown function with ankyrin repeats; null-allele mutant was isolated (PMID 29743196)	A0A2K3DB25		GO:0016567	GO:0004842				GO:0016567;GO:0004842;GO:0000151;GO:0005515	ubiquitin ligase complex;protein ubiquitination;ubiquitin-protein transferase activity;protein binding	IPR013083;IPR003613;IPR002110;IPR020683		PF04564;PF12796	U-box;Ank_2	KOG0502;KOG4412;KOG0508	Ankyrin repeat protein;Integral membrane ankyrin-repeat protein Kidins220 (protein kinase D substrate);26S proteasome regulatory complex, subunit PSMD10					PS50088;PS50297;PS51698	ANK_REP_REGION;ANK_REPEAT	SSF57850;SSF48403	RING/U-box;Ankyrin repeat
ANK6(AT)_2_1	Cre03.g146587.t1.1	ANK6(At)		SGPKSPSAQAQQAIK	S2	0.4586	1.33	n/a	n/a	n/a	n/a	0.754	n/a	n/a	n/a	n/a	Other		A8J2V7		GO:0045944	GO:0000976	GO:0005634	AT5G61230;AT5G07840	ANK6;PIA1	GO:0005515	protein binding	IPR002110;IPR020683		PF13637	Ank_4	KOG4214	Myotrophin and similar proteins					PS50088;PS50297	ANK_REP_REGION;ANK_REPEAT	SSF48403	Ankyrin repeat	protein ubiquitination				ko:K06622	ko01522;ko04110;ko04934;ko05166;ko05202;map01522;map04110;map04934;map05166;map05202
ANK6(AT)_6_1	Cre03.g146587.t1.1	ANK6(At)		SPSAQAQQAIK	S6	0.5231	0.429	-1.25	-0.0492	-0.428	-0.379	0.614	0.499	0.991	0.886	0.903	Other		A8J2V7		GO:0045944	GO:0000976	GO:0005634	AT5G61230;AT5G07840	ANK6;PIA1	GO:0005515	protein binding	IPR002110;IPR020683		PF13637	Ank_4	KOG4214	Myotrophin and similar proteins					PS50088;PS50297	ANK_REP_REGION;ANK_REPEAT	SSF48403	Ankyrin repeat	protein ubiquitination				ko:K06622	ko01522;ko04110;ko04934;ko05166;ko05202;map01522;map04110;map04934;map05166;map05202
ANK6_671_1	Cre16.g681450.t1.2	ANK6	Predicted protein with ankyrin repeats	GASPPPVPFAIPR	S671	1	-0.0018	-0.655	-1.58	-0.1	1.48	0.998	0.828	0.618	0.983	0.649	Other	protein of unknown function with ankyrin repeats	A0A2K3CV23	ANK_REP_REGION domain-containing protein	GO:0010468		GO:0005634			GO:0005515	protein binding	IPR002110;IPR020683		PF12796	Ank_2							PS50088;PS50297	ANK_REP_REGION;ANK_REPEAT	SSF48403	Ankyrin repeat
ANK6_686_1	Cre16.g681450.t1.2	ANK6	Predicted protein with ankyrin repeats	PMPGSGSSPPR	S686	0.3333	-0.164	n/a	n/a	n/a	n/a	0.85	n/a	n/a	n/a	n/a	Other	protein of unknown function with ankyrin repeats	A0A2K3CV23	ANK_REP_REGION domain-containing protein	GO:0010468		GO:0005634			GO:0005515	protein binding	IPR002110;IPR020683		PF12796	Ank_2							PS50088;PS50297	ANK_REP_REGION;ANK_REPEAT	SSF48403	Ankyrin repeat
ANK7_403_1	Cre03.g160350.t1.2	ANK7	Predicted protein with ankyrin repeats	APYDLAVALAAASASR	S403	0.4863	0.0563	-2.05	1.26	-2.16	-3.42	0.955	0.374	0.686	0.416	0.188	Other	protein of unknown function with ankyrin repeats	A0A2K3DWC6		GO:0045036	GO:0004672;GO:0005524;GO:0030941	GO:0009707			GO:0005524;GO:0004672;GO:0004713;GO:0005515;GO:0006468	ATP binding;protein tyrosine kinase activity;protein kinase activity;protein phosphorylation;protein binding	IPR001245;IPR020683;IPR000719;IPR002110;IPR020635		PF07714;PF12796	Pkinase_Tyr;Ank_2	KOG4412;KOG0508	Ankyrin repeat protein;26S proteasome regulatory complex, subunit PSMD10					PS50011;PS50088;PS50297	ANK_REP_REGION;PROTEIN_KINASE_DOM;ANK_REPEAT	SSF48403	Ankyrin repeat
ANR1_171_1	Cre03.g164000.t1.2	ANR1	Anaerobiosis-Related protein 1	EDLGPLPGVTGGFAAGEVGLK	T171	1	7.02	4.9	0.174	5.11	4.94	8.21e-05	0.00019	0.93	0.000251	0.000259	Chloroplast	Thylakoid membrane protein [PMID: 17078018]; involved in the response to anaerobiosis; interacts with PETO protein	A8IFN3
AOC4_20_1	Cre06.g292350_4532.1	AOC4	Amino acid carrier	DTGDASVPLIAPASPR	S20	0.8438	0.313	-0.618	-0.0721	-1.13	-1.06	0.705	0.802	0.987	0.686	0.711	Secretory	amino acid carrier 4; belongs to APC (Amino acid Polyamine organoCation) family	A0A2K3DQH7			GO:0015203	GO:0016020	AT1G31830;AT3G19553;AT5G05630;AT1G31820	PUT2;PUT5;RMV1;PUT1	GO:0015171;GO:0055085;GO:0016020;GO:0006810;GO:0003333	transmembrane transport;membrane;amino acid transmembrane transporter activity;amino acid transmembrane transport;transport	IPR002293;IPR004841		PF00324	AA_permease	KOG1287	Amino acid transporters									Amino Acid
AOC6_539_1	Cre01.g041050.t2.1	AOC6	Cationic amino acid transporter	TRSDGGSGTPLEQHLMR	S539	0.8423	n/a	0.642	0.339	-0.177	-0.516	n/a	0.751	0.909	0.958	0.851	Other	Related to human SLC7A family of solute carriers, involved in cationic amino acid transport (arginine, lysine, ornithine); this is probably the gene mutated in the L-MSX resistant mutant msr1, mapped to a compatible position on LG I	A0A2K3E7E3	AA_permease_C domain-containing protein	GO:0006865	GO:0015171	GO:0005886	AT3G10600;AT1G17120;AT2G34960;AT5G04770;AT4G21120	CAT7;CAT8;CAT5;CAT6;AAT1	GO:0003333;GO:0015171;GO:0016020	amino acid transmembrane transporter activity;amino acid transmembrane transport;membrane	IPR002293;IPR029485	Cationic amino acid transporter, C-terminal	PF13906;PF13520	AA_permease_2;AA_permease_C	KOG1286	Amino acid transporters
AOD1_66_1	Cre02.g105500.t1.2	AOD1	Acetylornithine deacetylase	RISYVEGR	S66	0.847	-1.96	n/a	n/a	n/a	n/a	0.0956	n/a	n/a	n/a	n/a	Chloroplast	putative acetylornithine deacetylase (EC 3.5.1.16); arginine biosynthesis pathway; Target-P predicts no organelle targeting	A8I459			GO:0016787;GO:0046872		AT4G17830		GO:0008152;GO:0016787	metabolic process;hydrolase activity	IPR002933;IPR011650		PF07687;PF01546	Peptidase_M20;M20_dimer	KOG2276	Metalloexopeptidases	K01438	acetylornithine deacetylase [EC:3.5.1.16]	ARGSYN-PWY;GLUTORN-PWY	L-ornithine biosynthesis I;L-arginine biosynthesis I (via L-ornithine)			SSF55031;SSF53187	Bacterial exopeptidase dimerisation domain;Zn-dependent exopeptidases	Peptidase dimerisation domain			3.5.1.16	ko:K01438	ko00220;ko01100;ko01110;ko01130;ko01210;ko01230;map00220;map01100;map01110;map01130;map01210;map01230	M00028;M00845	R00669;R09107
AOT4_399_1	Cre06.g298750.t1.2	AOT4	Amino acid transporter	SKRPSNSGELWDEDNSR	S399	0.4468	1.98	1.91	0.762	1.47	0.705	0.0489	0.072	0.601	0.219	0.634	Secretory	belongs to AAAP family of amino acid/auxin permeases; most similar to plant and fungal relatives	A8IP12		GO:0003333	GO:0015179	GO:0005774					IPR013057		PF01490	Aa_trans	KOG1303	Amino acid transporters									Transmembrane amino acid transporter protein				ko:K15015	ko04721;ko04723;ko04727;ko05032;ko05033;map04721;map04723;map04727;map05032;map05033
AOT4_68_1	Cre06.g298750.t1.2	AOT4	Amino acid transporter	QAESLSVSVR	S68	0.7133	1.24	n/a	n/a	n/a	n/a	0.647	n/a	n/a	n/a	n/a	Secretory	belongs to AAAP family of amino acid/auxin permeases; most similar to plant and fungal relatives	A8IP12		GO:0003333	GO:0015179	GO:0005774					IPR013057		PF01490	Aa_trans	KOG1303	Amino acid transporters									Transmembrane amino acid transporter protein				ko:K15015	ko04721;ko04723;ko04727;ko05032;ko05033;map04721;map04723;map04727;map05032;map05033
AP1G1_612_1	Cre16.g676650.t1.2	AP1G1	Gamma1-Adaptin	ANNPDAAAAAAGASGGGSAPGSAAASAGGAK	S612	0.9175	n/a	-4.99	-0.402	-1.3	-0.893	n/a	0.0396	0.927	0.702	0.813	Other	Expressed Protein. Gamma-Adaptin. Clathrin Adaptor Complex Large Subunit, putative member of AP-1 complex	A0A2K3CVC5	AP-1 complex subunit gamma	GO:0006886;GO:0006896	GO:0035615	GO:0030121	AT1G60070;AT1G23900	GAMMA-ADAPTIN	GO:0016192;GO:0008565;GO:0030131;GO:0044431;GO:0015031;GO:0006886;GO:0005794;GO:0005488;GO:0030117	intracellular protein transport;clathrin adaptor complex;protein transporter activity;membrane coat;Golgi apparatus part;vesicle-mediated transport;Golgi apparatus;protein transport;binding	IPR016024;IPR002553;IPR008153;IPR008152;IPR017107;IPR013041		PF02883;PF01602	Adaptin_N;Alpha_adaptinC2			K12391	AP-1 complex subunit gamma-1			PS50180	GAE	SSF49348;SSF48371	Clathrin adaptor appendage domain;ARM repeat
AP4E1_820_1	Cre06.g310000.t1.2	AP4E1	Epsilon4-Adaptin	NASGSGPALTGQAAER	S820	0.9298	1.12	-0.501	-0.27	0.0472	0.318	0.367	0.587	0.839	0.978	0.81	Other	Hypothetical Conserved Protein. Epsilon-Adaptin. Clathrin Adaptor Complex Large Subunit, putative member of AP-4 complex	A0A2K3DRS2	Adaptin_N domain-containing protein	GO:0006886	GO:0140312	GO:0030124	AT1G31730		GO:0016192;GO:0006886;GO:0005488;GO:0030117	intracellular protein transport;binding;vesicle-mediated transport;membrane coat	IPR017109;IPR016024;IPR011989;IPR002553		PF01602	Adaptin_N	KOG1062	Vesicle coat complex AP-1, gamma subunit	K12400	AP-4 complex subunit epsilon-1					SSF48371	ARM repeat
APC4_954_1	Cre12.g556650.t1.2	APC4	Anaphase promoting complex subunit 4	RAPTGPAASSDSGAAATR	S954	0.4782	-0.97	n/a	n/a	n/a	n/a	0.221	n/a	n/a	n/a	n/a	Other	ts-lethal mutants were isolated (PMID 29743196)	A0A2K3D5S1	Anaphase-promoting complex subunit 4	GO:0031145;GO:0051301;GO:0070979		GO:0005680;GO:0034399	AT4G21530	APC4	GO:0030071;GO:0005680;GO:0031145;GO:0005515	regulation of mitotic metaphase/anaphase transition;anaphase-promoting complex;anaphase-promoting complex-dependent proteasomal ubiquitin-dependent protein catabolic process;protein binding	IPR024789;IPR024790;IPR015943;IPR024977;IPR017986	Anaphase-promoting complex subunit 4;Anaphase-promoting complex subunit 4, WD40 domain;Anaphase-promoting complex subunit 4 long domain	PF12896;PF12894	ANAPC4;ANAPC4_WD40			K03351	anaphase-promoting complex subunit 4					SSF50978	WD40 repeat-like
APM1_2_1	Cre02.g076200.t1.1	APM1		SFNTELVTFR	S2	0.9414	n/a	0.0667	0.4	-0.139	-0.539	n/a	0.965	0.796	0.944	0.711	Other		A0A2K3E066	Alpha-aminoacylpeptide hydrolase	GO:0006508;GO:0043171	GO:0008270;GO:0042277;GO:0070006	GO:0005615;GO:0005737;GO:0016020;GO:0043231	AT4G33090	APM1	GO:0008237;GO:0006508;GO:0008270	metallopeptidase activity;proteolysis;zinc ion binding	IPR001930;IPR024571;IPR014782	ERAP1-like C-terminal domain	PF11838;PF01433	DUF3358;Peptidase_M1			K08776	puromycin-sensitive aminopeptidase [EC:3.4.11.-]					SSF63737;SSF55486	Metalloproteases ("zincins"), catalytic domain;Leukotriene A4 hydrolase N-terminal domain
ARC6_319_1	Cre12.g488500.t1.2	ARC6	Accumulation and replication of chloroplast	AAATVAAATAKPEAAADDSDDDEVDPR	T319	0.4859	-1.25	n/a	n/a	n/a	n/a	0.193	n/a	n/a	n/a	n/a	Chloroplast	ARC6 (ACCUMULATION AND REPLICATION OF CHLOROPLASTS 6); heat shock protein binding / unfolded protein binding -COG484, DnaJ, DnaJ-class molecular chaperone with C-terminal Zn finger domain [Posttranslational modification, protein turnover, chaperones]	A0A2K3D296	J domain-containing protein	GO:0010020		GO:0009706	AT5G42480	ARC6	GO:0031072	heat shock protein binding	IPR001623										PS50076	DNAJ_2	SSF46565	Chaperone J-domain
ARC6_329_1	Cre12.g488500.t1.2	ARC6	Accumulation and replication of chloroplast	AAATVAAATAKPEAAADDSDDDEVDPR	S329	0.946	n/a	-4.15	0.756	0.421	-0.335	n/a	0.000226	0.543	0.762	0.82	Chloroplast	ARC6 (ACCUMULATION AND REPLICATION OF CHLOROPLASTS 6); heat shock protein binding / unfolded protein binding -COG484, DnaJ, DnaJ-class molecular chaperone with C-terminal Zn finger domain [Posttranslational modification, protein turnover, chaperones]	A0A2K3D296	J domain-containing protein	GO:0010020		GO:0009706	AT5G42480	ARC6	GO:0031072	heat shock protein binding	IPR001623										PS50076	DNAJ_2	SSF46565	Chaperone J-domain
ARG1(AT)_83_2	Cre17.g713051.t1.1	ARG1(At)		LLHPDVSKSDDSEEEFIR	S83	0.8267	n/a	0.555	1.82	1.47	-0.353	n/a	0.768	0.342	0.433	0.899	Chloroplast		A0A2K3CPS3	J domain-containing protein	GO:0042026;GO:0051085	GO:0051082	GO:0005737	AT1G68370;AT1G59980;AT1G24120	ARG1;ARL2;ARL1	GO:0006457;GO:0031072;GO:0051082	unfolded protein binding;heat shock protein binding;protein folding	IPR003095;IPR001623		PF00226	DnaJ							PS50076	DNAJ_2	SSF46565	Chaperone J-domain
ARG1(AT)_85_2	Cre17.g713051.t1.1	ARG1(At)		LLHPDVSKSDDSEEEFIR	S85	0.9434	n/a	0.214	1.89	1.23	-0.659	n/a	0.904	0.2	0.404	0.708	Chloroplast		A0A2K3CPS3	J domain-containing protein	GO:0042026;GO:0051085	GO:0051082	GO:0005737	AT1G68370;AT1G59980;AT1G24120	ARG1;ARL2;ARL1	GO:0006457;GO:0031072;GO:0051082	unfolded protein binding;heat shock protein binding;protein folding	IPR003095;IPR001623		PF00226	DnaJ							PS50076	DNAJ_2	SSF46565	Chaperone J-domain
ARM1_269_1	Cre12.g559300.t1.2	ARM1	Predicted protein	RNDDLPPRPGTSR	T269	0.7915	0.184	-3.68	-0.475	0.547	1.02	0.767	0.116	0.907	0.898	0.774	Other	Protein of unknown function, containing armadillo repeat; identified by comparative genomics as being present only in organisms having motile (MOT) cilia; May contain additional coding sequence in intronic N-island PMID: 27175017	A0A2K3D5L1		GO:0044782					GO:0005488;GO:0005515	binding;protein binding	IPR016024;IPR011989;IPR000225												SSF48371	ARM repeat	cell-cell adhesion				ko:K11450	ko04714;map04714
ARM1_276_1	Cre12.g559300.t1.2	ARM1	Predicted protein	GRPGSAALSDMDPITER	S276	0.8969	0.179	n/a	n/a	n/a	n/a	0.85	n/a	n/a	n/a	n/a	Other	Protein of unknown function, containing armadillo repeat; identified by comparative genomics as being present only in organisms having motile (MOT) cilia; May contain additional coding sequence in intronic N-island PMID: 27175017	A0A2K3D5L1		GO:0044782					GO:0005488;GO:0005515	binding;protein binding	IPR016024;IPR011989;IPR000225												SSF48371	ARM repeat	cell-cell adhesion				ko:K11450	ko04714;map04714
ARM1_276_2	Cre12.g559300.t1.2	ARM1	Predicted protein	GRPGSAALSDMDPITER	S276	0.8969	-0.673	-0.638	-0.649	-0.137	0.512	0.644	0.237	0.322	0.884	0.443	Other	Protein of unknown function, containing armadillo repeat; identified by comparative genomics as being present only in organisms having motile (MOT) cilia; May contain additional coding sequence in intronic N-island PMID: 27175017	A0A2K3D5L1		GO:0044782					GO:0005488;GO:0005515	binding;protein binding	IPR016024;IPR011989;IPR000225												SSF48371	ARM repeat	cell-cell adhesion				ko:K11450	ko04714;map04714
ARM1_280_1	Cre12.g559300.t1.2	ARM1	Predicted protein	GRPGSAALSDMDPITER	S280	0.9202	0.886	n/a	n/a	n/a	n/a	0.566	n/a	n/a	n/a	n/a	Other	Protein of unknown function, containing armadillo repeat; identified by comparative genomics as being present only in organisms having motile (MOT) cilia; May contain additional coding sequence in intronic N-island PMID: 27175017	A0A2K3D5L1		GO:0044782					GO:0005488;GO:0005515	binding;protein binding	IPR016024;IPR011989;IPR000225												SSF48371	ARM repeat	cell-cell adhesion				ko:K11450	ko04714;map04714
ARM1_280_2	Cre12.g559300.t1.2	ARM1	Predicted protein	GRPGSAALSDMDPITER	S280	0.9202	-0.736	-0.638	-0.649	-0.137	0.512	0.639	0.237	0.322	0.884	0.443	Other	Protein of unknown function, containing armadillo repeat; identified by comparative genomics as being present only in organisms having motile (MOT) cilia; May contain additional coding sequence in intronic N-island PMID: 27175017	A0A2K3D5L1		GO:0044782					GO:0005488;GO:0005515	binding;protein binding	IPR016024;IPR011989;IPR000225												SSF48371	ARM repeat	cell-cell adhesion				ko:K11450	ko04714;map04714
ARM1_33_1	Cre12.g559300.t1.2	ARM1	Predicted protein	ASLKEPTRPVTPADYGR	S33	0.6765	-1.25	n/a	n/a	n/a	n/a	0.758	n/a	n/a	n/a	n/a	Other	Protein of unknown function, containing armadillo repeat; identified by comparative genomics as being present only in organisms having motile (MOT) cilia; May contain additional coding sequence in intronic N-island PMID: 27175017	A0A2K3D5L1		GO:0044782					GO:0005488;GO:0005515	binding;protein binding	IPR016024;IPR011989;IPR000225												SSF48371	ARM repeat	cell-cell adhesion				ko:K11450	ko04714;map04714
ARM1_378_1	Cre12.g559300.t1.2	ARM1	Predicted protein	SAAASASAAPAAMASPSR	S378	0.8921	0.67	-0.479	-0.204	0.66	0.864	0.372	0.493	0.842	0.39	0.258	Other	Protein of unknown function, containing armadillo repeat; identified by comparative genomics as being present only in organisms having motile (MOT) cilia; May contain additional coding sequence in intronic N-island PMID: 27175017	A0A2K3D5L1		GO:0044782					GO:0005488;GO:0005515	binding;protein binding	IPR016024;IPR011989;IPR000225												SSF48371	ARM repeat	cell-cell adhesion				ko:K11450	ko04714;map04714
ARM1_38_1	Cre12.g559300.t1.2	ARM1	Predicted protein	ASLKEPTRPVTPADYGR	T38	0.6023	0.259	-0.00396	-0.198	0.576	0.774	0.758	0.996	0.815	0.372	0.227	Other	Protein of unknown function, containing armadillo repeat; identified by comparative genomics as being present only in organisms having motile (MOT) cilia; May contain additional coding sequence in intronic N-island PMID: 27175017	A0A2K3D5L1		GO:0044782					GO:0005488;GO:0005515	binding;protein binding	IPR016024;IPR011989;IPR000225												SSF48371	ARM repeat	cell-cell adhesion				ko:K11450	ko04714;map04714
ARM1_42_1	Cre12.g559300.t1.2	ARM1	Predicted protein	ASLKEPTRPVTPADYGR	T42	0.4369	3.83	0.632	-0.219	0.509	0.728	0.221	0.668	0.925	0.801	0.686	Other	Protein of unknown function, containing armadillo repeat; identified by comparative genomics as being present only in organisms having motile (MOT) cilia; May contain additional coding sequence in intronic N-island PMID: 27175017	A0A2K3D5L1		GO:0044782					GO:0005488;GO:0005515	binding;protein binding	IPR016024;IPR011989;IPR000225												SSF48371	ARM repeat	cell-cell adhesion				ko:K11450	ko04714;map04714
ASA5_109_1	Cre17.g721300.t1.2	ASA5	Mitochondrial F1F0 ATP synthase associated protein 5	VYEAFNPSSKR	S109	0.8553	-1.06	n/a	n/a	n/a	n/a	0.49	n/a	n/a	n/a	n/a	Other	Mitochondrial ATP synthase associated protein 5; part of peripheral stalk involed in dimerization; unknown evolutionary origin [PMID: 11744727, PMID: 15710684]	A8J6F2
ASE1(AT)_597_1	Cre05.g234638.t1.1	ASE1(At)		VSLINNDRPNAMVGSS	S597	0.4883	0.772	n/a	n/a	n/a	n/a	0.783	n/a	n/a	n/a	n/a	Chloroplast		A0A2K3DSL4	Amidophosphoribosyltransferase	GO:0006164;GO:0006189;GO:0009113	GO:0004044	GO:0005737	AT2G16570;AT4G38880;AT4G34740	ASE1;ASE3;ASE2	GO:0009113;GO:0004044;GO:0009116	purine nucleobase biosynthetic process;nucleoside metabolic process;amidophosphoribosyltransferase activity	IPR017932;IPR029057;IPR005854;IPR000836;IPR029055	Nucleophile aminohydrolases, N-terminal;Phosphoribosyltransferase-like	PF00156;PF13522	GATase_6;Pribosyltran	KOG0572	Glutamine phosphoribosylpyrophosphate amidotransferase	K00764	amidophosphoribosyltransferase [EC:2.4.2.14]	PWY-841;PWY-6121	superpathway of purine nucleotides <i>de novo</i> biosynthesis I;5-aminoimidazole ribonucleotide biosynthesis I	PS51278	GATASE_TYPE_2	SSF56235;SSF53271	N-terminal nucleophile aminohydrolases (Ntn hydrolases);PRTase-like
ASP2_691_1	Cre01.g051950.t1.2	ASP2	Pepsin-type aspartyl protease	ARSAQDETELAPLAGAK	S691	0.8103	-0.462	n/a	n/a	n/a	n/a	0.66	n/a	n/a	n/a	n/a	Secretory	Aspartic peptidase, pepsin (A1) family; similar to chloroplast nucleoid DNA binding protein (CND41) identified in tobacco (PMID: 10683432); its reported chloroplast localization is uncertain, and it usually shows a typical signal peptide; could be secreted or lysosomial	A0A2K3E854	Peptidase A1 domain-containing protein	GO:0006508	GO:0004190	GO:0016020	AT3G50050;AT5G43100		GO:0006508;GO:0004190	proteolysis;aspartic-type endopeptidase activity	IPR009007;IPR021109;IPR001461		PF14541	TAXi_C	KOG1339	Aspartyl protease							SSF50630	Acid proteases	Belongs to the peptidase A1 family
ATB(AT)_156_1	Cre01.g055420.t1.1	ATB(At)		NNGGTANSPRPNALANSPVSLR	T156	0.4855	-0.629	n/a	n/a	n/a	n/a	0.582	n/a	n/a	n/a	n/a	Other		A8JCR1	Serine/threonine-protein phosphatase 2A 55 kDa regulatory subunit B		GO:0019888	GO:0000159;GO:0005829;GO:0043226	AT1G17720;AT1G51690	ATB;B	GO:0008601;GO:0007165;GO:0000159;GO:0005515	signal transduction;protein phosphatase type 2A complex;protein phosphatase type 2A regulator activity;protein binding	IPR000009;IPR015943;IPR001680						K04354	serine/threonine-protein phosphatase 2A regulatory subunit B
ATB(AT)_159_1	Cre01.g055420.t1.1	ATB(At)		NNGGTANSPRPNALANSPVSLR	S159	0.8575	1.88	n/a	n/a	n/a	n/a	0.633	n/a	n/a	n/a	n/a	Other		A8JCR1	Serine/threonine-protein phosphatase 2A 55 kDa regulatory subunit B		GO:0019888	GO:0000159;GO:0005829;GO:0043226	AT1G17720;AT1G51690	ATB;B	GO:0008601;GO:0007165;GO:0000159;GO:0005515	signal transduction;protein phosphatase type 2A complex;protein phosphatase type 2A regulator activity;protein binding	IPR000009;IPR015943;IPR001680						K04354	serine/threonine-protein phosphatase 2A regulatory subunit B
ATB(AT)_185_1	Cre01.g055420.t1.1	ATB(At)		VTSTEVLLAAR	S185	0.8841	-0.982	n/a	n/a	n/a	n/a	0.637	n/a	n/a	n/a	n/a	Other		A8JCR1	Serine/threonine-protein phosphatase 2A 55 kDa regulatory subunit B		GO:0019888	GO:0000159;GO:0005829;GO:0043226	AT1G17720;AT1G51690	ATB;B	GO:0008601;GO:0007165;GO:0000159;GO:0005515	signal transduction;protein phosphatase type 2A complex;protein phosphatase type 2A regulator activity;protein binding	IPR000009;IPR015943;IPR001680						K04354	serine/threonine-protein phosphatase 2A regulatory subunit B
ATB'(AT)_36_1	Cre13.g567800.t1.2	ATB'(At)	Protein phosphatase 2A regulatory B subunit	AGAPAASSKAPAPR	S36	0.5	-0.162	n/a	n/a	n/a	n/a	0.893	n/a	n/a	n/a	n/a	Other	contains B56 domain; homology to the Ser-/Thr-protein phosphatase2A (widerborst) regulatory subunit of Drosophila where it is involved in the circadian clock	A8HS05	Serine/threonine protein phosphatase 2A regulatory subunit	GO:0007165	GO:0019888	GO:0000159	AT3G09880;AT3G54930;AT4G15415;AT5G03470	ATB';ATB';ATB'	GO:0008601;GO:0005488;GO:0007165;GO:0000159	signal transduction;binding;protein phosphatase type 2A complex;protein phosphatase type 2A regulator activity	IPR002554;IPR016024;IPR011989		PF01603	B56			K11584	serine/threonine-protein phosphatase 2A regulatory subunit B'					SSF48371	ARM repeat
ATB'(AT)_46_1	Cre13.g567800.t1.2	ATB'(At)	Protein phosphatase 2A regulatory B subunit	APAPRPISAIR	S46	1	-0.517	n/a	n/a	n/a	n/a	0.548	n/a	n/a	n/a	n/a	Other	contains B56 domain; homology to the Ser-/Thr-protein phosphatase2A (widerborst) regulatory subunit of Drosophila where it is involved in the circadian clock	A8HS05	Serine/threonine protein phosphatase 2A regulatory subunit	GO:0007165	GO:0019888	GO:0000159	AT3G09880;AT3G54930;AT4G15415;AT5G03470	ATB';ATB';ATB'	GO:0008601;GO:0005488;GO:0007165;GO:0000159	signal transduction;binding;protein phosphatase type 2A complex;protein phosphatase type 2A regulator activity	IPR002554;IPR016024;IPR011989		PF01603	B56			K11584	serine/threonine-protein phosphatase 2A regulatory subunit B'					SSF48371	ARM repeat
ATG1_802_1	Cre09.g391245.t1.1	ATG1	Autophagy related	LATATSLR	T802	0.472	0.00854	n/a	n/a	n/a	n/a	0.998	n/a	n/a	n/a	n/a	Other	Protein serine/threonine kinase; required for vesicle formation in autophagy; structurally required for phagophore assembly site formation; during autophagy forms a complex with Atg13 and Atg17	A0A2K3DE59	Protein kinase domain-containing protein	GO:0000045;GO:0010506	GO:0004674;GO:0005524	GO:0000407;GO:0005737;GO:0005776;GO:0005829;GO:0016020			GO:0006468;GO:0004713;GO:0004672;GO:0005524	protein kinase activity;ATP binding;protein tyrosine kinase activity;protein phosphorylation	IPR000719;IPR001245;IPR011009;IPR020635		PF00069	Pkinase	KOG0583	Serine/threonine protein kinase	K08269	serine/threonine-protein kinase ULK/ATG1 [EC:2.7.11.1]			PS50011	PROTEIN_KINASE_DOM	SSF56112	Protein kinase-like (PK-like)
ATG1_803_1	Cre09.g391245.t1.1	ATG1	Autophagy related	LATATSLR	S803	0.6495	1.92	n/a	n/a	n/a	n/a	0.555	n/a	n/a	n/a	n/a	Other	Protein serine/threonine kinase; required for vesicle formation in autophagy; structurally required for phagophore assembly site formation; during autophagy forms a complex with Atg13 and Atg17	A0A2K3DE59	Protein kinase domain-containing protein	GO:0000045;GO:0010506	GO:0004674;GO:0005524	GO:0000407;GO:0005737;GO:0005776;GO:0005829;GO:0016020			GO:0006468;GO:0004713;GO:0004672;GO:0005524	protein kinase activity;ATP binding;protein tyrosine kinase activity;protein phosphorylation	IPR000719;IPR001245;IPR011009;IPR020635		PF00069	Pkinase	KOG0583	Serine/threonine protein kinase	K08269	serine/threonine-protein kinase ULK/ATG1 [EC:2.7.11.1]			PS50011	PROTEIN_KINASE_DOM	SSF56112	Protein kinase-like (PK-like)
ATG14_675_1	Cre08.g377600.t1.1	ATG14	AuTophaGy related	LHGGGGGGVAGPGVGMGPPSMSLER	S675	0.5	n/a	-1.94	-0.947	-1.71	-0.76	n/a	0.29	0.716	0.433	0.783	Other	Autophagy-specific subunit of phosphatidylinositol 3-kinase complex I; Atg14 targets complex I to the phagophore assembly site (PAS); required for localizing additional ATG proteins to the PAS	A0A2K3DHT5		GO:0035493	GO:0000149	GO:0000323;GO:0005768;GO:0032991			GO:0010508	positive regulation of autophagy	IPR018791		PF10186	DUF2355
ATG16_1401_1	Cre08.g366150.t1.1	ATG16	Autophagy related	APAVAYYALTATAAASVAATAAAGGSAGQRPDGGAASGR	S1401	0.9236	n/a	2.37	3.45	0.906	-2.55	n/a	0.732	0.672	0.937	0.777	Other	Conserved protein involved in autophagy; interacts with Atg12-Atg5 conjugates to form Atg12-Atg5-Atg16 multimers, which binds to membranes and localizes to the pre-autophagosomal structure and are required for autophagy	A0A2K3DGW4		GO:0000045			AT3G50590		GO:0005515	protein binding	IPR015943												SSF82171	DPP6 N-terminal domain-like
ATG16_1515_1	Cre08.g366150.t1.1	ATG16	Autophagy related	AAAAAGGAAAAGPTGGDGGSLR	T1515	0.9351	-0.468	-0.0853	-1.65	-0.503	1.14	0.878	0.938	0.0504	0.598	0.179	Other	Conserved protein involved in autophagy; interacts with Atg12-Atg5 conjugates to form Atg12-Atg5-Atg16 multimers, which binds to membranes and localizes to the pre-autophagosomal structure and are required for autophagy	A0A2K3DGW4		GO:0000045			AT3G50590		GO:0005515	protein binding	IPR015943												SSF82171	DPP6 N-terminal domain-like
ATG16_1521_1	Cre08.g366150.t1.1	ATG16	Autophagy related	AAAAAGGAAAAGPTGGDGGSLR	S1521	0.8123	n/a	3.91	3.07	1.99	-1.08	n/a	0.0114	0.0702	0.232	0.586	Other	Conserved protein involved in autophagy; interacts with Atg12-Atg5 conjugates to form Atg12-Atg5-Atg16 multimers, which binds to membranes and localizes to the pre-autophagosomal structure and are required for autophagy	A0A2K3DGW4		GO:0000045			AT3G50590		GO:0005515	protein binding	IPR015943												SSF82171	DPP6 N-terminal domain-like
ATG16_1539_1	Cre08.g366150.t1.1	ATG16	Autophagy related	LMPPGVGGSSR	S1539	0.8738	1.51	-4.41	0.716	-1.45	-2.17	0.337	0.333	0.931	0.842	0.74	Other	Conserved protein involved in autophagy; interacts with Atg12-Atg5 conjugates to form Atg12-Atg5-Atg16 multimers, which binds to membranes and localizes to the pre-autophagosomal structure and are required for autophagy	A0A2K3DGW4		GO:0000045			AT3G50590		GO:0005515	protein binding	IPR015943												SSF82171	DPP6 N-terminal domain-like
ATG16_913_1	Cre08.g366150.t1.1	ATG16	Autophagy related	TNSTFAGAAAAIAAATAAAGGVSAAAAAAR	S913	0.8249	n/a	5.81	0.347	0.551	0.204	n/a	0.126	0.967	0.942	0.98	Other	Conserved protein involved in autophagy; interacts with Atg12-Atg5 conjugates to form Atg12-Atg5-Atg16 multimers, which binds to membranes and localizes to the pre-autophagosomal structure and are required for autophagy	A0A2K3DGW4		GO:0000045			AT3G50590		GO:0005515	protein binding	IPR015943												SSF82171	DPP6 N-terminal domain-like
ATG17_1054_1	Cre16.g651350.t1.1	ATG17	AuTophaGy related	TQSASFTDAASSVAAAIAR	S1054	0.8288	0.757	n/a	n/a	n/a	n/a	0.478	n/a	n/a	n/a	n/a	Other	Scaffold protein responsible for phagophore assembly site organization; regulatory subunit of an autophagy-specific complex that includes Atg1p and Atg13p; stimulates Atg1p kinase activity; human ortholog RB1CC1/FIP200 interacts with p53, which inhibits autophagy in human cells	A0A2K3CSX4	Ubiquitin-like domain-containing protein	GO:0000045;GO:0001934;GO:0034517;GO:0034727;GO:0061709	GO:0019901;GO:0060090	GO:0034045;GO:1990316			GO:0006914;GO:0050826;GO:0042309;GO:0005515;GO:0050825	autophagy;response to freezing;homoiothermy;ice binding;protein binding	IPR007240;IPR000626;IPR029071;IPR019955;IPR000104	Ubiquitin-related domain	PF04108	APG17							PS50053	UBIQUITIN_2	SSF54236	Ubiquitin-like
ATG17_1078_1	Cre16.g651350.t1.1	ATG17	AuTophaGy related	GTSGPQAIPGR	T1078	0.5	n/a	-2.74	0.348	-1.06	-1.41	n/a	0.0662	0.896	0.59	0.452	Other	Scaffold protein responsible for phagophore assembly site organization; regulatory subunit of an autophagy-specific complex that includes Atg1p and Atg13p; stimulates Atg1p kinase activity; human ortholog RB1CC1/FIP200 interacts with p53, which inhibits autophagy in human cells	A0A2K3CSX4	Ubiquitin-like domain-containing protein	GO:0000045;GO:0001934;GO:0034517;GO:0034727;GO:0061709	GO:0019901;GO:0060090	GO:0034045;GO:1990316			GO:0006914;GO:0050826;GO:0042309;GO:0005515;GO:0050825	autophagy;response to freezing;homoiothermy;ice binding;protein binding	IPR007240;IPR000626;IPR029071;IPR019955;IPR000104	Ubiquitin-related domain	PF04108	APG17							PS50053	UBIQUITIN_2	SSF54236	Ubiquitin-like
ATG17_1079_1	Cre16.g651350.t1.1	ATG17	AuTophaGy related	GTSGPQAIPGR	S1079	0.8381	1.05	0.246	0.0618	0.592	0.531	0.576	0.919	0.986	0.816	0.84	Other	Scaffold protein responsible for phagophore assembly site organization; regulatory subunit of an autophagy-specific complex that includes Atg1p and Atg13p; stimulates Atg1p kinase activity; human ortholog RB1CC1/FIP200 interacts with p53, which inhibits autophagy in human cells	A0A2K3CSX4	Ubiquitin-like domain-containing protein	GO:0000045;GO:0001934;GO:0034517;GO:0034727;GO:0061709	GO:0019901;GO:0060090	GO:0034045;GO:1990316			GO:0006914;GO:0050826;GO:0042309;GO:0005515;GO:0050825	autophagy;response to freezing;homoiothermy;ice binding;protein binding	IPR007240;IPR000626;IPR029071;IPR019955;IPR000104	Ubiquitin-related domain	PF04108	APG17							PS50053	UBIQUITIN_2	SSF54236	Ubiquitin-like
ATG17_1176_1	Cre16.g651350.t1.1	ATG17	AuTophaGy related	QRSGVLAAADGAGR	S1176	1	-0.228	-2.2	-0.482	0.248	0.729	0.889	0.0557	0.782	0.905	0.646	Other	Scaffold protein responsible for phagophore assembly site organization; regulatory subunit of an autophagy-specific complex that includes Atg1p and Atg13p; stimulates Atg1p kinase activity; human ortholog RB1CC1/FIP200 interacts with p53, which inhibits autophagy in human cells	A0A2K3CSX4	Ubiquitin-like domain-containing protein	GO:0000045;GO:0001934;GO:0034517;GO:0034727;GO:0061709	GO:0019901;GO:0060090	GO:0034045;GO:1990316			GO:0006914;GO:0050826;GO:0042309;GO:0005515;GO:0050825	autophagy;response to freezing;homoiothermy;ice binding;protein binding	IPR007240;IPR000626;IPR029071;IPR019955;IPR000104	Ubiquitin-related domain	PF04108	APG17							PS50053	UBIQUITIN_2	SSF54236	Ubiquitin-like
ATG17_1337_1	Cre16.g651350.t1.1	ATG17	AuTophaGy related	AADAGAAPESAEGAGAAALAGGEGLQAAAGR	S1337	1	-0.516	-1.84	-0.163	0.365	0.528	0.84	0.128	0.943	0.862	0.776	Other	Scaffold protein responsible for phagophore assembly site organization; regulatory subunit of an autophagy-specific complex that includes Atg1p and Atg13p; stimulates Atg1p kinase activity; human ortholog RB1CC1/FIP200 interacts with p53, which inhibits autophagy in human cells	A0A2K3CSX4	Ubiquitin-like domain-containing protein	GO:0000045;GO:0001934;GO:0034517;GO:0034727;GO:0061709	GO:0019901;GO:0060090	GO:0034045;GO:1990316			GO:0006914;GO:0050826;GO:0042309;GO:0005515;GO:0050825	autophagy;response to freezing;homoiothermy;ice binding;protein binding	IPR007240;IPR000626;IPR029071;IPR019955;IPR000104	Ubiquitin-related domain	PF04108	APG17							PS50053	UBIQUITIN_2	SSF54236	Ubiquitin-like
ATG17_765_1	Cre16.g651350.t1.1	ATG17	AuTophaGy related	VPSSGGGAAASGAASPAAGSAPAR	S765	0.6666	-2.47	n/a	n/a	n/a	n/a	0.134	n/a	n/a	n/a	n/a	Other	Scaffold protein responsible for phagophore assembly site organization; regulatory subunit of an autophagy-specific complex that includes Atg1p and Atg13p; stimulates Atg1p kinase activity; human ortholog RB1CC1/FIP200 interacts with p53, which inhibits autophagy in human cells	A0A2K3CSX4	Ubiquitin-like domain-containing protein	GO:0000045;GO:0001934;GO:0034517;GO:0034727;GO:0061709	GO:0019901;GO:0060090	GO:0034045;GO:1990316			GO:0006914;GO:0050826;GO:0042309;GO:0005515;GO:0050825	autophagy;response to freezing;homoiothermy;ice binding;protein binding	IPR007240;IPR000626;IPR029071;IPR019955;IPR000104	Ubiquitin-related domain	PF04108	APG17							PS50053	UBIQUITIN_2	SSF54236	Ubiquitin-like
ATG17_769_1	Cre16.g651350.t1.1	ATG17	AuTophaGy related	VPSSGGGAAASGAASPAAGSAPAR	S769	0.8578	-0.92	n/a	n/a	n/a	n/a	0.628	n/a	n/a	n/a	n/a	Other	Scaffold protein responsible for phagophore assembly site organization; regulatory subunit of an autophagy-specific complex that includes Atg1p and Atg13p; stimulates Atg1p kinase activity; human ortholog RB1CC1/FIP200 interacts with p53, which inhibits autophagy in human cells	A0A2K3CSX4	Ubiquitin-like domain-containing protein	GO:0000045;GO:0001934;GO:0034517;GO:0034727;GO:0061709	GO:0019901;GO:0060090	GO:0034045;GO:1990316			GO:0006914;GO:0050826;GO:0042309;GO:0005515;GO:0050825	autophagy;response to freezing;homoiothermy;ice binding;protein binding	IPR007240;IPR000626;IPR029071;IPR019955;IPR000104	Ubiquitin-related domain	PF04108	APG17							PS50053	UBIQUITIN_2	SSF54236	Ubiquitin-like
ATG17_881_1	Cre16.g651350.t1.1	ATG17	AuTophaGy related	AVSGPGLSPLPSGVEVVEAATELAR	S881	0.8145	n/a	-2.76	-0.664	-1.49	-0.825	n/a	0.355	0.896	0.715	0.862	Other	Scaffold protein responsible for phagophore assembly site organization; regulatory subunit of an autophagy-specific complex that includes Atg1p and Atg13p; stimulates Atg1p kinase activity; human ortholog RB1CC1/FIP200 interacts with p53, which inhibits autophagy in human cells	A0A2K3CSX4	Ubiquitin-like domain-containing protein	GO:0000045;GO:0001934;GO:0034517;GO:0034727;GO:0061709	GO:0019901;GO:0060090	GO:0034045;GO:1990316			GO:0006914;GO:0050826;GO:0042309;GO:0005515;GO:0050825	autophagy;response to freezing;homoiothermy;ice binding;protein binding	IPR007240;IPR000626;IPR029071;IPR019955;IPR000104	Ubiquitin-related domain	PF04108	APG17							PS50053	UBIQUITIN_2	SSF54236	Ubiquitin-like
ATG17_881_2	Cre16.g651350.t1.1	ATG17	AuTophaGy related	AVSGPGLSPLPSGVEVVEAATELAR	S881	0.8145	n/a	0.0225	-2.34	-0.294	2.04	n/a	0.992	0.166	0.91	0.224	Other	Scaffold protein responsible for phagophore assembly site organization; regulatory subunit of an autophagy-specific complex that includes Atg1p and Atg13p; stimulates Atg1p kinase activity; human ortholog RB1CC1/FIP200 interacts with p53, which inhibits autophagy in human cells	A0A2K3CSX4	Ubiquitin-like domain-containing protein	GO:0000045;GO:0001934;GO:0034517;GO:0034727;GO:0061709	GO:0019901;GO:0060090	GO:0034045;GO:1990316			GO:0006914;GO:0050826;GO:0042309;GO:0005515;GO:0050825	autophagy;response to freezing;homoiothermy;ice binding;protein binding	IPR007240;IPR000626;IPR029071;IPR019955;IPR000104	Ubiquitin-related domain	PF04108	APG17							PS50053	UBIQUITIN_2	SSF54236	Ubiquitin-like
ATG17_886_2	Cre16.g651350.t1.1	ATG17	AuTophaGy related	AVSGPGLSPLPSGVEVVEAATELAR	S886	0.8793	n/a	0.989	-1.66	-0.0729	1.59	n/a	0.487	0.307	0.978	0.313	Other	Scaffold protein responsible for phagophore assembly site organization; regulatory subunit of an autophagy-specific complex that includes Atg1p and Atg13p; stimulates Atg1p kinase activity; human ortholog RB1CC1/FIP200 interacts with p53, which inhibits autophagy in human cells	A0A2K3CSX4	Ubiquitin-like domain-containing protein	GO:0000045;GO:0001934;GO:0034517;GO:0034727;GO:0061709	GO:0019901;GO:0060090	GO:0034045;GO:1990316			GO:0006914;GO:0050826;GO:0042309;GO:0005515;GO:0050825	autophagy;response to freezing;homoiothermy;ice binding;protein binding	IPR007240;IPR000626;IPR029071;IPR019955;IPR000104	Ubiquitin-related domain	PF04108	APG17							PS50053	UBIQUITIN_2	SSF54236	Ubiquitin-like
ATG17_904_1	Cre16.g651350.t1.1	ATG17	AuTophaGy related	SGAAAVEEGAGTDALAATR	S904	0.9357	-0.92	0.14	-0.212	0.523	0.735	0.585	0.886	0.85	0.567	0.391	Other	Scaffold protein responsible for phagophore assembly site organization; regulatory subunit of an autophagy-specific complex that includes Atg1p and Atg13p; stimulates Atg1p kinase activity; human ortholog RB1CC1/FIP200 interacts with p53, which inhibits autophagy in human cells	A0A2K3CSX4	Ubiquitin-like domain-containing protein	GO:0000045;GO:0001934;GO:0034517;GO:0034727;GO:0061709	GO:0019901;GO:0060090	GO:0034045;GO:1990316			GO:0006914;GO:0050826;GO:0042309;GO:0005515;GO:0050825	autophagy;response to freezing;homoiothermy;ice binding;protein binding	IPR007240;IPR000626;IPR029071;IPR019955;IPR000104	Ubiquitin-related domain	PF04108	APG17							PS50053	UBIQUITIN_2	SSF54236	Ubiquitin-like
ATG2_15_1	Cre13.g604650.t1.2	ATG2		SDDGSIEHQEPNLSVPEVVTK	S15	0.3374	n/a	6.4	6.84	6.28	-0.553	n/a	0.0557	0.0736	0.0839	0.934	Other		A8JAW4					AT3G51800	ATG2	GO:0009987;GO:0006355;GO:0008235;GO:0006508;GO:0007049;GO:0003700;GO:0008283;GO:0004177	cell proliferation;metalloexopeptidase activity;transcription factor activity, sequence-specific DNA binding;regulation of transcription, DNA-templated;proteolysis;cell cycle;aminopeptidase activity;cellular process	IPR000994;IPR004545;IPR001714		PF00557	Peptidase_M24	KOG2776	Metallopeptidase							SSF55920;SSF46785	Winged helix DNA-binding domain;Creatinase/aminopeptidase
ATG2_15_3	Cre13.g604650.t1.2	ATG2		SDDGSIEHQEPNLSVPEVVTK	S15	0.3374	n/a	-0.237	-0.0522	0.415	0.467	n/a	0.88	0.984	0.816	0.785	Other		A8JAW4					AT3G51800	ATG2	GO:0009987;GO:0006355;GO:0008235;GO:0006508;GO:0007049;GO:0003700;GO:0008283;GO:0004177	cell proliferation;metalloexopeptidase activity;transcription factor activity, sequence-specific DNA binding;regulation of transcription, DNA-templated;proteolysis;cell cycle;aminopeptidase activity;cellular process	IPR000994;IPR004545;IPR001714		PF00557	Peptidase_M24	KOG2776	Metallopeptidase							SSF55920;SSF46785	Winged helix DNA-binding domain;Creatinase/aminopeptidase
ATG2_2_1	Cre13.g604650.t1.2	ATG2		MSDDGSIEHQEPNLSVPEVVTK	S2	0.481	-1.01	0.452	0.285	-0.726	-1.01	0.68	0.835	0.927	0.779	0.671	Other		A8JAW4					AT3G51800	ATG2	GO:0009987;GO:0006355;GO:0008235;GO:0006508;GO:0007049;GO:0003700;GO:0008283;GO:0004177	cell proliferation;metalloexopeptidase activity;transcription factor activity, sequence-specific DNA binding;regulation of transcription, DNA-templated;proteolysis;cell cycle;aminopeptidase activity;cellular process	IPR000994;IPR004545;IPR001714		PF00557	Peptidase_M24	KOG2776	Metallopeptidase							SSF55920;SSF46785	Winged helix DNA-binding domain;Creatinase/aminopeptidase
ATG2_2_2	Cre13.g604650.t1.2	ATG2		MSDDGSIEHQEPNLSVPEVVTK	S2	0.481	-0.488	-0.199	0.443	-0.38	-0.823	0.714	0.854	0.697	0.751	0.408	Other		A8JAW4					AT3G51800	ATG2	GO:0009987;GO:0006355;GO:0008235;GO:0006508;GO:0007049;GO:0003700;GO:0008283;GO:0004177	cell proliferation;metalloexopeptidase activity;transcription factor activity, sequence-specific DNA binding;regulation of transcription, DNA-templated;proteolysis;cell cycle;aminopeptidase activity;cellular process	IPR000994;IPR004545;IPR001714		PF00557	Peptidase_M24	KOG2776	Metallopeptidase							SSF55920;SSF46785	Winged helix DNA-binding domain;Creatinase/aminopeptidase
ATG2_2_3	Cre13.g604650.t1.2	ATG2		MSDDGSIEHQEPNLSVPEVVTK	S2	0.489	n/a	-0.237	-0.0522	0.415	0.467	n/a	0.88	0.984	0.816	0.785	Other		A8JAW4					AT3G51800	ATG2	GO:0009987;GO:0006355;GO:0008235;GO:0006508;GO:0007049;GO:0003700;GO:0008283;GO:0004177	cell proliferation;metalloexopeptidase activity;transcription factor activity, sequence-specific DNA binding;regulation of transcription, DNA-templated;proteolysis;cell cycle;aminopeptidase activity;cellular process	IPR000994;IPR004545;IPR001714		PF00557	Peptidase_M24	KOG2776	Metallopeptidase							SSF55920;SSF46785	Winged helix DNA-binding domain;Creatinase/aminopeptidase
ATG2_6_1	Cre13.g604650.t1.2	ATG2		MSDDGSIEHQEPNLSVPEVVTK	S6	0.8021	3.64	-2.89	-0.933	-0.417	0.516	0.445	0.795	0.961	0.981	0.979	Other		A8JAW4					AT3G51800	ATG2	GO:0009987;GO:0006355;GO:0008235;GO:0006508;GO:0007049;GO:0003700;GO:0008283;GO:0004177	cell proliferation;metalloexopeptidase activity;transcription factor activity, sequence-specific DNA binding;regulation of transcription, DNA-templated;proteolysis;cell cycle;aminopeptidase activity;cellular process	IPR000994;IPR004545;IPR001714		PF00557	Peptidase_M24	KOG2776	Metallopeptidase							SSF55920;SSF46785	Winged helix DNA-binding domain;Creatinase/aminopeptidase
ATG2_6_2	Cre13.g604650.t1.2	ATG2		MSDDGSIEHQEPNLSVPEVVTK	S6	0.8021	-0.488	-0.199	0.443	-0.38	-0.824	0.714	0.854	0.697	0.75	0.408	Other		A8JAW4					AT3G51800	ATG2	GO:0009987;GO:0006355;GO:0008235;GO:0006508;GO:0007049;GO:0003700;GO:0008283;GO:0004177	cell proliferation;metalloexopeptidase activity;transcription factor activity, sequence-specific DNA binding;regulation of transcription, DNA-templated;proteolysis;cell cycle;aminopeptidase activity;cellular process	IPR000994;IPR004545;IPR001714		PF00557	Peptidase_M24	KOG2776	Metallopeptidase							SSF55920;SSF46785	Winged helix DNA-binding domain;Creatinase/aminopeptidase
ATG2_6_3	Cre13.g604650.t1.2	ATG2		MSDDGSIEHQEPNLSVPEVVTK	S6	0.9374	n/a	-0.237	-0.0522	0.415	0.467	n/a	0.88	0.984	0.816	0.785	Other		A8JAW4					AT3G51800	ATG2	GO:0009987;GO:0006355;GO:0008235;GO:0006508;GO:0007049;GO:0003700;GO:0008283;GO:0004177	cell proliferation;metalloexopeptidase activity;transcription factor activity, sequence-specific DNA binding;regulation of transcription, DNA-templated;proteolysis;cell cycle;aminopeptidase activity;cellular process	IPR000994;IPR004545;IPR001714		PF00557	Peptidase_M24	KOG2776	Metallopeptidase							SSF55920;SSF46785	Winged helix DNA-binding domain;Creatinase/aminopeptidase
ATM3_1067_1	Cre10.g443000.t1.2	ATM3	Half-size ABC transporter, membrane protein	ARSAGSAGIDIESYGGR	S1067	0.4881	n/a	0.31	-0.00121	0.29	0.291	n/a	0.874	0.999	0.911	0.914	Other	Related to the Chlamydomonas Cds1 protein, a mitochondrial half-size ABC transporter involved in cadmium detoxification [PMID: 11267764, PMID: 15710683], and to the S. pombe HMT1, a vacuolar phytochelatin-cadmium transporter.	A0A2K3DAM5		GO:0055085	GO:0005524;GO:0016887;GO:0042626;GO:0140359	GO:0016020			GO:0005524;GO:0042626;GO:0055085;GO:0016887;GO:0000166;GO:0006810;GO:0017111;GO:0016021	transmembrane transport;ATP binding;nucleoside-triphosphatase activity;integral component of membrane;nucleotide binding;ATPase activity, coupled to transmembrane movement of substances;transport;ATPase activity	IPR003439;IPR017940;IPR003593;IPR011527;IPR027417	P-loop containing nucleoside triphosphate hydrolase	PF00664;PF00005	ABC_membrane;ABC_tran			K05661	ATP-binding cassette, subfamily B (MDR/TAP), member 6			PS50929;PS50893	ABC_TM1F;ABC_TRANSPORTER_2	SSF52540;SSF90123	ABC transporter transmembrane region;P-loop containing nucleoside triphosphate hydrolases
ATM3_1182_1	Cre10.g443000.t1.2	ATM3	Half-size ABC transporter, membrane protein	LGSDVGVDELASVADGR	S1182	0.9381	0.545	-0.602	0.249	-0.111	-0.361	0.449	0.514	0.854	0.947	0.782	Other	Related to the Chlamydomonas Cds1 protein, a mitochondrial half-size ABC transporter involved in cadmium detoxification [PMID: 11267764, PMID: 15710683], and to the S. pombe HMT1, a vacuolar phytochelatin-cadmium transporter.	A0A2K3DAM5		GO:0055085	GO:0005524;GO:0016887;GO:0042626;GO:0140359	GO:0016020			GO:0005524;GO:0042626;GO:0055085;GO:0016887;GO:0000166;GO:0006810;GO:0017111;GO:0016021	transmembrane transport;ATP binding;nucleoside-triphosphatase activity;integral component of membrane;nucleotide binding;ATPase activity, coupled to transmembrane movement of substances;transport;ATPase activity	IPR003439;IPR017940;IPR003593;IPR011527;IPR027417	P-loop containing nucleoside triphosphate hydrolase	PF00664;PF00005	ABC_membrane;ABC_tran			K05661	ATP-binding cassette, subfamily B (MDR/TAP), member 6			PS50929;PS50893	ABC_TM1F;ABC_TRANSPORTER_2	SSF52540;SSF90123	ABC transporter transmembrane region;P-loop containing nucleoside triphosphate hydrolases
ATM3_1401_2	Cre10.g443000.t1.2	ATM3	Half-size ABC transporter, membrane protein	AATTAVGGAGGGQGGRGSAGASPSHASGGGGGGVAAAR	S1401	0.8648	1.16	-1.18	-0.826	-0.565	0.26	0.427	0.141	0.421	0.592	0.844	Other	Related to the Chlamydomonas Cds1 protein, a mitochondrial half-size ABC transporter involved in cadmium detoxification [PMID: 11267764, PMID: 15710683], and to the S. pombe HMT1, a vacuolar phytochelatin-cadmium transporter.	A0A2K3DAM5		GO:0055085	GO:0005524;GO:0016887;GO:0042626;GO:0140359	GO:0016020			GO:0005524;GO:0042626;GO:0055085;GO:0016887;GO:0000166;GO:0006810;GO:0017111;GO:0016021	transmembrane transport;ATP binding;nucleoside-triphosphatase activity;integral component of membrane;nucleotide binding;ATPase activity, coupled to transmembrane movement of substances;transport;ATPase activity	IPR003439;IPR017940;IPR003593;IPR011527;IPR027417	P-loop containing nucleoside triphosphate hydrolase	PF00664;PF00005	ABC_membrane;ABC_tran			K05661	ATP-binding cassette, subfamily B (MDR/TAP), member 6			PS50929;PS50893	ABC_TM1F;ABC_TRANSPORTER_2	SSF52540;SSF90123	ABC transporter transmembrane region;P-loop containing nucleoside triphosphate hydrolases
ATM3_1405_2	Cre10.g443000.t1.2	ATM3	Half-size ABC transporter, membrane protein	AATTAVGGAGGGQGGRGSAGASPSHASGGGGGGVAAAR	S1405	0.8648	1.06	-1.18	-0.826	-0.565	0.26	0.487	0.141	0.421	0.592	0.844	Other	Related to the Chlamydomonas Cds1 protein, a mitochondrial half-size ABC transporter involved in cadmium detoxification [PMID: 11267764, PMID: 15710683], and to the S. pombe HMT1, a vacuolar phytochelatin-cadmium transporter.	A0A2K3DAM5		GO:0055085	GO:0005524;GO:0016887;GO:0042626;GO:0140359	GO:0016020			GO:0005524;GO:0042626;GO:0055085;GO:0016887;GO:0000166;GO:0006810;GO:0017111;GO:0016021	transmembrane transport;ATP binding;nucleoside-triphosphatase activity;integral component of membrane;nucleotide binding;ATPase activity, coupled to transmembrane movement of substances;transport;ATPase activity	IPR003439;IPR017940;IPR003593;IPR011527;IPR027417	P-loop containing nucleoside triphosphate hydrolase	PF00664;PF00005	ABC_membrane;ABC_tran			K05661	ATP-binding cassette, subfamily B (MDR/TAP), member 6			PS50929;PS50893	ABC_TM1F;ABC_TRANSPORTER_2	SSF52540;SSF90123	ABC transporter transmembrane region;P-loop containing nucleoside triphosphate hydrolases
ATM3_1426_1	Cre10.g443000.t1.2	ATM3	Half-size ABC transporter, membrane protein	GGPGSPAGLK	S1426	1	0.352	-0.612	-0.313	0.0691	0.382	0.637	0.264	0.682	0.947	0.61	Other	Related to the Chlamydomonas Cds1 protein, a mitochondrial half-size ABC transporter involved in cadmium detoxification [PMID: 11267764, PMID: 15710683], and to the S. pombe HMT1, a vacuolar phytochelatin-cadmium transporter.	A0A2K3DAM5		GO:0055085	GO:0005524;GO:0016887;GO:0042626;GO:0140359	GO:0016020			GO:0005524;GO:0042626;GO:0055085;GO:0016887;GO:0000166;GO:0006810;GO:0017111;GO:0016021	transmembrane transport;ATP binding;nucleoside-triphosphatase activity;integral component of membrane;nucleotide binding;ATPase activity, coupled to transmembrane movement of substances;transport;ATPase activity	IPR003439;IPR017940;IPR003593;IPR011527;IPR027417	P-loop containing nucleoside triphosphate hydrolase	PF00664;PF00005	ABC_membrane;ABC_tran			K05661	ATP-binding cassette, subfamily B (MDR/TAP), member 6			PS50929;PS50893	ABC_TM1F;ABC_TRANSPORTER_2	SSF52540;SSF90123	ABC transporter transmembrane region;P-loop containing nucleoside triphosphate hydrolases
ATM3_1478_1	Cre10.g443000.t1.2	ATM3	Half-size ABC transporter, membrane protein	GSVGGAGASSSSGQQAMPLAADAGPSPAGGR	S1478	0.9072	1.07	-1.56	-0.27	0.328	0.599	0.274	0.215	0.901	0.879	0.748	Other	Related to the Chlamydomonas Cds1 protein, a mitochondrial half-size ABC transporter involved in cadmium detoxification [PMID: 11267764, PMID: 15710683], and to the S. pombe HMT1, a vacuolar phytochelatin-cadmium transporter.	A0A2K3DAM5		GO:0055085	GO:0005524;GO:0016887;GO:0042626;GO:0140359	GO:0016020			GO:0005524;GO:0042626;GO:0055085;GO:0016887;GO:0000166;GO:0006810;GO:0017111;GO:0016021	transmembrane transport;ATP binding;nucleoside-triphosphatase activity;integral component of membrane;nucleotide binding;ATPase activity, coupled to transmembrane movement of substances;transport;ATPase activity	IPR003439;IPR017940;IPR003593;IPR011527;IPR027417	P-loop containing nucleoside triphosphate hydrolase	PF00664;PF00005	ABC_membrane;ABC_tran			K05661	ATP-binding cassette, subfamily B (MDR/TAP), member 6			PS50929;PS50893	ABC_TM1F;ABC_TRANSPORTER_2	SSF52540;SSF90123	ABC transporter transmembrane region;P-loop containing nucleoside triphosphate hydrolases
ATM3_1506_1	Cre10.g443000.t1.2	ATM3	Half-size ABC transporter, membrane protein	SANAAAAAAAVLTTESVSSPK	S1506	0.8558	1.61	n/a	n/a	n/a	n/a	0.188	n/a	n/a	n/a	n/a	Other	Related to the Chlamydomonas Cds1 protein, a mitochondrial half-size ABC transporter involved in cadmium detoxification [PMID: 11267764, PMID: 15710683], and to the S. pombe HMT1, a vacuolar phytochelatin-cadmium transporter.	A0A2K3DAM5		GO:0055085	GO:0005524;GO:0016887;GO:0042626;GO:0140359	GO:0016020			GO:0005524;GO:0042626;GO:0055085;GO:0016887;GO:0000166;GO:0006810;GO:0017111;GO:0016021	transmembrane transport;ATP binding;nucleoside-triphosphatase activity;integral component of membrane;nucleotide binding;ATPase activity, coupled to transmembrane movement of substances;transport;ATPase activity	IPR003439;IPR017940;IPR003593;IPR011527;IPR027417	P-loop containing nucleoside triphosphate hydrolase	PF00664;PF00005	ABC_membrane;ABC_tran			K05661	ATP-binding cassette, subfamily B (MDR/TAP), member 6			PS50929;PS50893	ABC_TM1F;ABC_TRANSPORTER_2	SSF52540;SSF90123	ABC transporter transmembrane region;P-loop containing nucleoside triphosphate hydrolases
ATM3_1528_1	Cre10.g443000.t1.2	ATM3	Half-size ABC transporter, membrane protein	RRSPDFSPVADLR	S1528	0.8176	0.348	-0.153	0.841	-0.108	-0.949	0.628	0.829	0.205	0.915	0.135	Other	Related to the Chlamydomonas Cds1 protein, a mitochondrial half-size ABC transporter involved in cadmium detoxification [PMID: 11267764, PMID: 15710683], and to the S. pombe HMT1, a vacuolar phytochelatin-cadmium transporter.	A0A2K3DAM5		GO:0055085	GO:0005524;GO:0016887;GO:0042626;GO:0140359	GO:0016020			GO:0005524;GO:0042626;GO:0055085;GO:0016887;GO:0000166;GO:0006810;GO:0017111;GO:0016021	transmembrane transport;ATP binding;nucleoside-triphosphatase activity;integral component of membrane;nucleotide binding;ATPase activity, coupled to transmembrane movement of substances;transport;ATPase activity	IPR003439;IPR017940;IPR003593;IPR011527;IPR027417	P-loop containing nucleoside triphosphate hydrolase	PF00664;PF00005	ABC_membrane;ABC_tran			K05661	ATP-binding cassette, subfamily B (MDR/TAP), member 6			PS50929;PS50893	ABC_TM1F;ABC_TRANSPORTER_2	SSF52540;SSF90123	ABC transporter transmembrane region;P-loop containing nucleoside triphosphate hydrolases
ATM3_1528_2	Cre10.g443000.t1.2	ATM3	Half-size ABC transporter, membrane protein	RRSPDFSPVADLR	S1528	0.8176	0.477	-0.357	-0.434	0.316	0.75	0.486	0.657	0.648	0.762	0.379	Other	Related to the Chlamydomonas Cds1 protein, a mitochondrial half-size ABC transporter involved in cadmium detoxification [PMID: 11267764, PMID: 15710683], and to the S. pombe HMT1, a vacuolar phytochelatin-cadmium transporter.	A0A2K3DAM5		GO:0055085	GO:0005524;GO:0016887;GO:0042626;GO:0140359	GO:0016020			GO:0005524;GO:0042626;GO:0055085;GO:0016887;GO:0000166;GO:0006810;GO:0017111;GO:0016021	transmembrane transport;ATP binding;nucleoside-triphosphatase activity;integral component of membrane;nucleotide binding;ATPase activity, coupled to transmembrane movement of substances;transport;ATPase activity	IPR003439;IPR017940;IPR003593;IPR011527;IPR027417	P-loop containing nucleoside triphosphate hydrolase	PF00664;PF00005	ABC_membrane;ABC_tran			K05661	ATP-binding cassette, subfamily B (MDR/TAP), member 6			PS50929;PS50893	ABC_TM1F;ABC_TRANSPORTER_2	SSF52540;SSF90123	ABC transporter transmembrane region;P-loop containing nucleoside triphosphate hydrolases
ATM3_1532_2	Cre10.g443000.t1.2	ATM3	Half-size ABC transporter, membrane protein	RRSPDFSPVADLR	S1532	1	0.477	-0.357	-0.434	0.316	0.75	0.486	0.657	0.648	0.762	0.379	Other	Related to the Chlamydomonas Cds1 protein, a mitochondrial half-size ABC transporter involved in cadmium detoxification [PMID: 11267764, PMID: 15710683], and to the S. pombe HMT1, a vacuolar phytochelatin-cadmium transporter.	A0A2K3DAM5		GO:0055085	GO:0005524;GO:0016887;GO:0042626;GO:0140359	GO:0016020			GO:0005524;GO:0042626;GO:0055085;GO:0016887;GO:0000166;GO:0006810;GO:0017111;GO:0016021	transmembrane transport;ATP binding;nucleoside-triphosphatase activity;integral component of membrane;nucleotide binding;ATPase activity, coupled to transmembrane movement of substances;transport;ATPase activity	IPR003439;IPR017940;IPR003593;IPR011527;IPR027417	P-loop containing nucleoside triphosphate hydrolase	PF00664;PF00005	ABC_membrane;ABC_tran			K05661	ATP-binding cassette, subfamily B (MDR/TAP), member 6			PS50929;PS50893	ABC_TM1F;ABC_TRANSPORTER_2	SSF52540;SSF90123	ABC transporter transmembrane region;P-loop containing nucleoside triphosphate hydrolases
ATM3_842_1	Cre10.g443000.t1.2	ATM3	Half-size ABC transporter, membrane protein	ASDPSGGVPLER	S842	0.9291	-0.266	-0.313	-1.3	-0.235	1.06	0.77	0.909	0.615	0.947	0.688	Other	Related to the Chlamydomonas Cds1 protein, a mitochondrial half-size ABC transporter involved in cadmium detoxification [PMID: 11267764, PMID: 15710683], and to the S. pombe HMT1, a vacuolar phytochelatin-cadmium transporter.	A0A2K3DAM5		GO:0055085	GO:0005524;GO:0016887;GO:0042626;GO:0140359	GO:0016020			GO:0005524;GO:0042626;GO:0055085;GO:0016887;GO:0000166;GO:0006810;GO:0017111;GO:0016021	transmembrane transport;ATP binding;nucleoside-triphosphatase activity;integral component of membrane;nucleotide binding;ATPase activity, coupled to transmembrane movement of substances;transport;ATPase activity	IPR003439;IPR017940;IPR003593;IPR011527;IPR027417	P-loop containing nucleoside triphosphate hydrolase	PF00664;PF00005	ABC_membrane;ABC_tran			K05661	ATP-binding cassette, subfamily B (MDR/TAP), member 6			PS50929;PS50893	ABC_TM1F;ABC_TRANSPORTER_2	SSF52540;SSF90123	ABC transporter transmembrane region;P-loop containing nucleoside triphosphate hydrolases
ATMRK1_178_1	Cre03.g166750_4532.1	ATMRK1	Putative tyrosine kinase	RSSATETLALEELPSVGHLAEAGWTR	T178	0.8613	n/a	2	1.2	-1.45	-2.65	n/a	0.675	0.855	0.828	0.642	Other	Putative tyrosine kinase identified through multi-level HMM library for kinase classification (PMID: 17557329)	A0A2K3DWR6	Protein kinase domain-containing protein		GO:0004674;GO:0005524		AT4G14780;AT5G58950;AT3G22750;AT5G50000;AT3G01490;AT4G31170;AT3G63260;AT2G24360;AT3G46930	ATMRK1	GO:0006468;GO:0004713;GO:0004672;GO:0005524	protein kinase activity;ATP binding;protein tyrosine kinase activity;protein phosphorylation	IPR001245;IPR027916;IPR011009;IPR000719;IPR020635	Protein kinase-like domain, Apicomplexa	PF14531	Kinase-like	KOG0192	Tyrosine kinase specific for activated (GTP-bound) p21cdc42Hs					PS50011	PROTEIN_KINASE_DOM	SSF56112	Protein kinase-like (PK-like)	Belongs to the protein kinase superfamily		GO:0003674;GO:0003824;GO:0004672;GO:0005575;GO:0005622;GO:0005623;GO:0005737;GO:0006464;GO:0006468;GO:0006793;GO:0006796;GO:0006807;GO:0007154;GO:0007165;GO:0008150;GO:0008152;GO:0009987;GO:0016301;GO:0016310;GO:0016740;GO:0016772;GO:0016773;GO:0019538;GO:0023052;GO:0035556;GO:0036211;GO:0043170;GO:0043412;GO:0044237;GO:0044238;GO:0044260;GO:0044267;GO:0044424;GO:0044464;GO:0050789;GO:0050794;GO:…	2.7.11.1;2.7.11.25	ko:K04419;ko:K04424;ko:K04427;ko:K17535	ko04010;ko04013;ko04064;ko04140;ko04152;ko04214;ko04310;ko04380;ko04520;ko04620;ko04621;ko04622;ko04624;ko04657;ko04660;ko04668;ko04932;ko05140;ko05145;ko05162;ko05168;ko05169;ko05418;map04010;map04013;map04064;map04140;map04152;map04214;map04310;map04380;map04520;map04620;map04621;map04622;map04624;map04657;map04660;map04668;map04932;map05140;map05145;map05162;map05168;map05169;map05418	M00686;M00688;M00689
ATP1A_96_1	Cre02.g116750.t1.1	ATP1A	Mitochondrial F1F0 ATP synthase, alpha subunit	VLSVGDGIAR	S96	1	-0.139	0.349	2.26	1.43	-0.83	0.928	0.904	0.371	0.589	0.787	Mitochondrial	alpha subunit of the mitochondrial ATP synthase [= human ATP5A1, yeast ATP1]; part of the F1 sector; isoform of ATP1B	Q96550	ATP synthase subunit alpha	GO:0015986	GO:0005524;GO:0016787;GO:0043531;GO:0046933	GO:0005743;GO:0045261	AT2G07698;ATMG01190	ATP1	GO:0015986;GO:0045261;GO:0005524;GO:0015992;GO:0046933;GO:0015991;GO:0046961;GO:0033178;GO:0016820;GO:0046034	ATP binding;proton-transporting ATP synthase activity, rotational mechanism;proton-transporting two-sector ATPase complex, catalytic domain;ATP synthesis coupled proton transport;proton-transporting ATP synthase complex, catalytic core F(1);proton transport;ATP hydrolysis coupled proton transport;ATP metabolic process;hydrolase activity, acting on acid anhydrides, catalyzing transmembrane movemen…	IPR004100;IPR005294;IPR000194;IPR027417;IPR000793	P-loop containing nucleoside triphosphate hydrolase	PF02874;PF00306;PF00006	ATP-synt_ab;ATP-synt_ab_N;ATP-synt_ab_C	KOG1353	F0F1-type ATP synthase, alpha subunit	K02132	F-type H+-transporting ATPase subunit alpha	PWY-7229;PWY-6126;PWY-841;PWY-7219	adenosine ribonucleotides <i>de novo</i> biosynthesis;superpathway of adenosine nucleotides <i>de novo</i> biosynthesis II;superpathway of adenosine nucleotides <i>de novo</i> biosynthesis I;superpathway of purine nucleotides <i>de novo</i> biosynthesis I			SSF50615;SSF47917;SSF52540	N-terminal domain of alpha and beta subunits of F1 ATP synthase;P-loop containing nucleoside triphosphate hydrolases;C-terminal domain of alpha and beta subunits of F1 ATP synthase
ATP2_105_1	Cre17.g698000.t1.2	ATP2	Mitochondrial F1F0 ATP synthase, beta subunit	VVNTGSPIKVPVGR	T105	0.5	-0.84	3.66	-1.58	7.02	8.6	0.749	0.539	0.855	0.255	0.178	Mitochondrial	ATP synthase F1F0 beta chain, mitochondrial precursor [PMID: 1386535; GI:584796]	P38482;A8IQU3	ATP synthase subunit beta	GO:0042776	GO:0005524;GO:0016887;GO:0046933;GO:0046961	GO:0005753;GO:0009535;GO:0045261	AT5G08680;AT5G08690;AT5G08670		GO:0015986;GO:0045261;GO:0005524;GO:0015992;GO:0046933;GO:0015991;GO:0008553;GO:0033178;GO:0000166;GO:0016820;GO:0046034;GO:0017111	ATP binding;proton-transporting ATP synthase activity, rotational mechanism;hydrogen-exporting ATPase activity, phosphorylative mechanism;nucleoside-triphosphatase activity;proton-transporting two-sector ATPase complex, catalytic domain;ATP synthesis coupled proton transport;nucleotide binding;proton transport;proton-transporting ATP synthase complex, catalytic core F(1);ATP hydrolysis coupled pr…	IPR004100;IPR003593;IPR000194;IPR024034;IPR005722;IPR027417;IPR000793	ATPase, F1 complex beta subunit/V1 complex, C-terminal;P-loop containing nucleoside triphosphate hydrolase	PF02874;PF00306;PF00006	ATP-synt_ab;ATP-synt_ab_N;ATP-synt_ab_C			K02133	F-type H+-transporting ATPase subunit beta [EC:3.6.3.14]	PWY-7229;PWY-6126;PWY-841;PWY-7219	adenosine ribonucleotides <i>de novo</i> biosynthesis;superpathway of adenosine nucleotides <i>de novo</i> biosynthesis II;superpathway of adenosine nucleotides <i>de novo</i> biosynthesis I;superpathway of purine nucleotides <i>de novo</i> biosynthesis I			SSF50615;SSF47917;SSF52540	N-terminal domain of alpha and beta subunits of F1 ATP synthase;P-loop containing nucleoside triphosphate hydrolases;C-terminal domain of alpha and beta subunits of F1 ATP synthase
ATP2_107_1	Cre17.g698000.t1.2	ATP2	Mitochondrial F1F0 ATP synthase, beta subunit	VVNTGSPIKVPVGR	S107	0.6584	0.219	n/a	n/a	n/a	n/a	0.907	n/a	n/a	n/a	n/a	Mitochondrial	ATP synthase F1F0 beta chain, mitochondrial precursor [PMID: 1386535; GI:584796]	P38482;A8IQU3	ATP synthase subunit beta	GO:0042776	GO:0005524;GO:0016887;GO:0046933;GO:0046961	GO:0005753;GO:0009535;GO:0045261	AT5G08680;AT5G08690;AT5G08670		GO:0015986;GO:0045261;GO:0005524;GO:0015992;GO:0046933;GO:0015991;GO:0008553;GO:0033178;GO:0000166;GO:0016820;GO:0046034;GO:0017111	ATP binding;proton-transporting ATP synthase activity, rotational mechanism;hydrogen-exporting ATPase activity, phosphorylative mechanism;nucleoside-triphosphatase activity;proton-transporting two-sector ATPase complex, catalytic domain;ATP synthesis coupled proton transport;nucleotide binding;proton transport;proton-transporting ATP synthase complex, catalytic core F(1);ATP hydrolysis coupled pr…	IPR004100;IPR003593;IPR000194;IPR024034;IPR005722;IPR027417;IPR000793	ATPase, F1 complex beta subunit/V1 complex, C-terminal;P-loop containing nucleoside triphosphate hydrolase	PF02874;PF00306;PF00006	ATP-synt_ab;ATP-synt_ab_N;ATP-synt_ab_C			K02133	F-type H+-transporting ATPase subunit beta [EC:3.6.3.14]	PWY-7229;PWY-6126;PWY-841;PWY-7219	adenosine ribonucleotides <i>de novo</i> biosynthesis;superpathway of adenosine nucleotides <i>de novo</i> biosynthesis II;superpathway of adenosine nucleotides <i>de novo</i> biosynthesis I;superpathway of purine nucleotides <i>de novo</i> biosynthesis I			SSF50615;SSF47917;SSF52540	N-terminal domain of alpha and beta subunits of F1 ATP synthase;P-loop containing nucleoside triphosphate hydrolases;C-terminal domain of alpha and beta subunits of F1 ATP synthase
ATP2_245_2	Cre17.g698000.t1.2	ATP2	Mitochondrial F1F0 ATP synthase, beta subunit	GESKCTLVYGQMNEPPGAR	T245	0.7282	n/a	-0.56	1.68	-1.26	-2.94	n/a	0.925	0.777	0.848	0.579	Mitochondrial	ATP synthase F1F0 beta chain, mitochondrial precursor [PMID: 1386535; GI:584796]	P38482;A8IQU3	ATP synthase subunit beta	GO:0042776	GO:0005524;GO:0016887;GO:0046933;GO:0046961	GO:0005753;GO:0009535;GO:0045261	AT5G08680;AT5G08690;AT5G08670		GO:0015986;GO:0045261;GO:0005524;GO:0015992;GO:0046933;GO:0015991;GO:0008553;GO:0033178;GO:0000166;GO:0016820;GO:0046034;GO:0017111	ATP binding;proton-transporting ATP synthase activity, rotational mechanism;hydrogen-exporting ATPase activity, phosphorylative mechanism;nucleoside-triphosphatase activity;proton-transporting two-sector ATPase complex, catalytic domain;ATP synthesis coupled proton transport;nucleotide binding;proton transport;proton-transporting ATP synthase complex, catalytic core F(1);ATP hydrolysis coupled pr…	IPR004100;IPR003593;IPR000194;IPR024034;IPR005722;IPR027417;IPR000793	ATPase, F1 complex beta subunit/V1 complex, C-terminal;P-loop containing nucleoside triphosphate hydrolase	PF02874;PF00306;PF00006	ATP-synt_ab;ATP-synt_ab_N;ATP-synt_ab_C			K02133	F-type H+-transporting ATPase subunit beta [EC:3.6.3.14]	PWY-7229;PWY-6126;PWY-841;PWY-7219	adenosine ribonucleotides <i>de novo</i> biosynthesis;superpathway of adenosine nucleotides <i>de novo</i> biosynthesis II;superpathway of adenosine nucleotides <i>de novo</i> biosynthesis I;superpathway of purine nucleotides <i>de novo</i> biosynthesis I			SSF50615;SSF47917;SSF52540	N-terminal domain of alpha and beta subunits of F1 ATP synthase;P-loop containing nucleoside triphosphate hydrolases;C-terminal domain of alpha and beta subunits of F1 ATP synthase
ATP2_248_2	Cre17.g698000.t1.2	ATP2	Mitochondrial F1F0 ATP synthase, beta subunit	GESKCTLVYGQMNEPPGAR	Y248	0.7282	n/a	-1.21	1.86	-2.99	-4.85	n/a	0.823	0.768	0.59	0.349	Mitochondrial	ATP synthase F1F0 beta chain, mitochondrial precursor [PMID: 1386535; GI:584796]	P38482;A8IQU3	ATP synthase subunit beta	GO:0042776	GO:0005524;GO:0016887;GO:0046933;GO:0046961	GO:0005753;GO:0009535;GO:0045261	AT5G08680;AT5G08690;AT5G08670		GO:0015986;GO:0045261;GO:0005524;GO:0015992;GO:0046933;GO:0015991;GO:0008553;GO:0033178;GO:0000166;GO:0016820;GO:0046034;GO:0017111	ATP binding;proton-transporting ATP synthase activity, rotational mechanism;hydrogen-exporting ATPase activity, phosphorylative mechanism;nucleoside-triphosphatase activity;proton-transporting two-sector ATPase complex, catalytic domain;ATP synthesis coupled proton transport;nucleotide binding;proton transport;proton-transporting ATP synthase complex, catalytic core F(1);ATP hydrolysis coupled pr…	IPR004100;IPR003593;IPR000194;IPR024034;IPR005722;IPR027417;IPR000793	ATPase, F1 complex beta subunit/V1 complex, C-terminal;P-loop containing nucleoside triphosphate hydrolase	PF02874;PF00306;PF00006	ATP-synt_ab;ATP-synt_ab_N;ATP-synt_ab_C			K02133	F-type H+-transporting ATPase subunit beta [EC:3.6.3.14]	PWY-7229;PWY-6126;PWY-841;PWY-7219	adenosine ribonucleotides <i>de novo</i> biosynthesis;superpathway of adenosine nucleotides <i>de novo</i> biosynthesis II;superpathway of adenosine nucleotides <i>de novo</i> biosynthesis I;superpathway of purine nucleotides <i>de novo</i> biosynthesis I			SSF50615;SSF47917;SSF52540	N-terminal domain of alpha and beta subunits of F1 ATP synthase;P-loop containing nucleoside triphosphate hydrolases;C-terminal domain of alpha and beta subunits of F1 ATP synthase
ATPE_57_1	CreCp.g802287_4532.1	atpE	ATP synthase epsilon chain	GGQASGSKDEWNSYAIMGGFALVK	S57	0.4736	n/a	-4.2	0.583	-6.63	-7.21	n/a	0.332	0.942	0.151	0.135	Chloroplast		A0A218N906			GO:0005524;GO:0046933	GO:0009535;GO:0045261	ATCG00470	ATPE	GO:0046933;GO:0015986;GO:0045261;GO:0046961	proton-transporting ATP synthase activity, rotational mechanism;ATP synthesis coupled proton transport;proton-transporting ATP synthase complex, catalytic core F(1);proton-transporting ATPase activity, rotational mechanism	IPR001469;IPR020547;IPR009736;IPR020546	ATPase, F1 complex, delta/epsilon subunit, N-terminal;ATPase, F1 complex, delta/epsilon subunit;Protein of unknown function DUF1307;ATP synthase delta/epsilon subunit, C-terminal domain	PF02823;PF00401	ATP-synt_DE;ATP-synt_DE_N			K02114	F-type H+-transporting ATPase subunit epsilon					SSF51344;SSF160704	YehR-like;Epsilon subunit of F1F0-ATP synthase N-terminal domain	Produces ATP from ADP in the presence of a proton gradient across the membrane
ATPE_59_1	CreCp.g802287_4532.1	atpE	ATP synthase epsilon chain	GGQASGSKDEWNSYAIMGGFALVK	S59	0.8573	n/a	0.431	-0.515	-9.93	-9.42	n/a	0.929	0.931	0.00799	0.0119	Chloroplast		A0A218N906			GO:0005524;GO:0046933	GO:0009535;GO:0045261	ATCG00470	ATPE	GO:0046933;GO:0015986;GO:0045261;GO:0046961	proton-transporting ATP synthase activity, rotational mechanism;ATP synthesis coupled proton transport;proton-transporting ATP synthase complex, catalytic core F(1);proton-transporting ATPase activity, rotational mechanism	IPR001469;IPR020547;IPR009736;IPR020546	ATPase, F1 complex, delta/epsilon subunit, N-terminal;ATPase, F1 complex, delta/epsilon subunit;Protein of unknown function DUF1307;ATP synthase delta/epsilon subunit, C-terminal domain	PF02823;PF00401	ATP-synt_DE;ATP-synt_DE_N			K02114	F-type H+-transporting ATPase subunit epsilon					SSF51344;SSF160704	YehR-like;Epsilon subunit of F1F0-ATP synthase N-terminal domain	Produces ATP from ADP in the presence of a proton gradient across the membrane
ATPG_171_1	Cre11.g481450.t1.2	ATPG	Chloroplast ATP synthase subunit II	ITAEVESSIAGLEQESASMLKSLDAQVDK	S171	0.3762	-1.41	n/a	n/a	n/a	n/a	0.611	n/a	n/a	n/a	n/a	Chloroplast	ATP synthase CFo B' chain, chloroplast precursor; component of the stalk that connects CF1 to CFo; distant homolog of chloroplast-encoded subunit I	A8J785;A0A2K3D8S8	ATP synthase subunit b', chloroplastic	GO:0015986	GO:0005524;GO:0046961	GO:0009535;GO:0045263	AT4G32260	PDE334	GO:0015078;GO:0044238;GO:0015986;GO:0045263	ATP synthesis coupled proton transport;proton-transporting ATP synthase complex, coupling factor F(o);hydrogen ion transmembrane transporter activity;primary metabolic process	IPR002146;IPR003489		PF00430	ATP-synt_B			K02109	F-type H+-transporting ATPase subunit b
ATPG_180_1	Cre11.g481450.t1.2	ATPG	Chloroplast ATP synthase subunit II	ITAEVESSIAGLEQESASMLKSLDAQVDK	S180	0.612	-0.281	n/a	n/a	n/a	n/a	0.884	n/a	n/a	n/a	n/a	Chloroplast	ATP synthase CFo B' chain, chloroplast precursor; component of the stalk that connects CF1 to CFo; distant homolog of chloroplast-encoded subunit I	A8J785;A0A2K3D8S8	ATP synthase subunit b', chloroplastic	GO:0015986	GO:0005524;GO:0046961	GO:0009535;GO:0045263	AT4G32260	PDE334	GO:0015078;GO:0044238;GO:0015986;GO:0045263	ATP synthesis coupled proton transport;proton-transporting ATP synthase complex, coupling factor F(o);hydrogen ion transmembrane transporter activity;primary metabolic process	IPR002146;IPR003489		PF00430	ATP-synt_B			K02109	F-type H+-transporting ATPase subunit b
ATPG_186_1	Cre11.g481450.t1.2	ATPG	Chloroplast ATP synthase subunit II	ITAEVESSIAGLEQESASMLKSLDAQVDK	S186	0.9046	-0.118	-0.336	1.65	-1.39	-3.04	0.936	0.945	0.726	0.776	0.446	Chloroplast	ATP synthase CFo B' chain, chloroplast precursor; component of the stalk that connects CF1 to CFo; distant homolog of chloroplast-encoded subunit I	A8J785;A0A2K3D8S8	ATP synthase subunit b', chloroplastic	GO:0015986	GO:0005524;GO:0046961	GO:0009535;GO:0045263	AT4G32260	PDE334	GO:0015078;GO:0044238;GO:0015986;GO:0045263	ATP synthesis coupled proton transport;proton-transporting ATP synthase complex, coupling factor F(o);hydrogen ion transmembrane transporter activity;primary metabolic process	IPR002146;IPR003489		PF00430	ATP-synt_B			K02109	F-type H+-transporting ATPase subunit b
ATPVA1_336_1	Cre10.g461050.t1.2	ATPVA1	Vacuolar ATP synthase subunit A	DMGYHFSMMGDSTSR	Y336	0.4772	0.0543	n/a	n/a	n/a	n/a	0.962	n/a	n/a	n/a	n/a	Secretory	Vacuolar ATP synthase subunit A, V-ATPase A, vacuolar proton pump alpha subunit	A8I164	H(+)-transporting two-sector ATPase	GO:0007030;GO:1902600	GO:0002020;GO:0005524;GO:0016887;GO:0046933;GO:0046961	GO:0000325;GO:0033180	AT1G78900	VHA-A	GO:0005524;GO:0015992;GO:0046933;GO:0015991;GO:0046961;GO:0033180;GO:0033178;GO:0016820;GO:0046034	ATP binding;proton-transporting ATP synthase activity, rotational mechanism;proton-transporting two-sector ATPase complex, catalytic domain;proton transport;ATP hydrolysis coupled proton transport;proton-transporting V-type ATPase, V1 domain;ATP metabolic process;hydrolase activity, acting on acid anhydrides, catalyzing transmembrane movement of substances;proton-transporting ATPase activity, rot…	IPR004100;IPR005725;IPR000194;IPR024034;IPR027417;IPR000793	ATPase, F1 complex beta subunit/V1 complex, C-terminal;P-loop containing nucleoside triphosphate hydrolase	PF02874;PF00306;PF16886;PF00006	ATP-synt_ab;ATP-synt_ab_N;ATP-synt_ab_Xtn;ATP-synt_ab_C			K02145	V-type H+-transporting ATPase subunit A [EC:3.6.3.14]	PWY-7229;PWY-6126;PWY-841;PWY-7219	adenosine ribonucleotides <i>de novo</i> biosynthesis;superpathway of adenosine nucleotides <i>de novo</i> biosynthesis II;superpathway of adenosine nucleotides <i>de novo</i> biosynthesis I;superpathway of purine nucleotides <i>de novo</i> biosynthesis I			SSF50615;SSF47917;SSF52540	N-terminal domain of alpha and beta subunits of F1 ATP synthase;P-loop containing nucleoside triphosphate hydrolases;C-terminal domain of alpha and beta subunits of F1 ATP synthase
ATPVA1_378_1	Cre10.g461050.t1.2	ATPVA1	Vacuolar ATP synthase subunit A	LASFYER	S378	0.8797	-1.32	n/a	n/a	n/a	n/a	0.393	n/a	n/a	n/a	n/a	Secretory	Vacuolar ATP synthase subunit A, V-ATPase A, vacuolar proton pump alpha subunit	A8I164	H(+)-transporting two-sector ATPase	GO:0007030;GO:1902600	GO:0002020;GO:0005524;GO:0016887;GO:0046933;GO:0046961	GO:0000325;GO:0033180	AT1G78900	VHA-A	GO:0005524;GO:0015992;GO:0046933;GO:0015991;GO:0046961;GO:0033180;GO:0033178;GO:0016820;GO:0046034	ATP binding;proton-transporting ATP synthase activity, rotational mechanism;proton-transporting two-sector ATPase complex, catalytic domain;proton transport;ATP hydrolysis coupled proton transport;proton-transporting V-type ATPase, V1 domain;ATP metabolic process;hydrolase activity, acting on acid anhydrides, catalyzing transmembrane movement of substances;proton-transporting ATPase activity, rot…	IPR004100;IPR005725;IPR000194;IPR024034;IPR027417;IPR000793	ATPase, F1 complex beta subunit/V1 complex, C-terminal;P-loop containing nucleoside triphosphate hydrolase	PF02874;PF00306;PF16886;PF00006	ATP-synt_ab;ATP-synt_ab_N;ATP-synt_ab_Xtn;ATP-synt_ab_C			K02145	V-type H+-transporting ATPase subunit A [EC:3.6.3.14]	PWY-7229;PWY-6126;PWY-841;PWY-7219	adenosine ribonucleotides <i>de novo</i> biosynthesis;superpathway of adenosine nucleotides <i>de novo</i> biosynthesis II;superpathway of adenosine nucleotides <i>de novo</i> biosynthesis I;superpathway of purine nucleotides <i>de novo</i> biosynthesis I			SSF50615;SSF47917;SSF52540	N-terminal domain of alpha and beta subunits of F1 ATP synthase;P-loop containing nucleoside triphosphate hydrolases;C-terminal domain of alpha and beta subunits of F1 ATP synthase
ATPVA1_552_1	Cre10.g461050.t1.2	ATPVA1	Vacuolar ATP synthase subunit A	LATAAIEKTAAGNAEGQK	T552	0.8392	-0.466	n/a	n/a	n/a	n/a	0.757	n/a	n/a	n/a	n/a	Secretory	Vacuolar ATP synthase subunit A, V-ATPase A, vacuolar proton pump alpha subunit	A8I164	H(+)-transporting two-sector ATPase	GO:0007030;GO:1902600	GO:0002020;GO:0005524;GO:0016887;GO:0046933;GO:0046961	GO:0000325;GO:0033180	AT1G78900	VHA-A	GO:0005524;GO:0015992;GO:0046933;GO:0015991;GO:0046961;GO:0033180;GO:0033178;GO:0016820;GO:0046034	ATP binding;proton-transporting ATP synthase activity, rotational mechanism;proton-transporting two-sector ATPase complex, catalytic domain;proton transport;ATP hydrolysis coupled proton transport;proton-transporting V-type ATPase, V1 domain;ATP metabolic process;hydrolase activity, acting on acid anhydrides, catalyzing transmembrane movement of substances;proton-transporting ATPase activity, rot…	IPR004100;IPR005725;IPR000194;IPR024034;IPR027417;IPR000793	ATPase, F1 complex beta subunit/V1 complex, C-terminal;P-loop containing nucleoside triphosphate hydrolase	PF02874;PF00306;PF16886;PF00006	ATP-synt_ab;ATP-synt_ab_N;ATP-synt_ab_Xtn;ATP-synt_ab_C			K02145	V-type H+-transporting ATPase subunit A [EC:3.6.3.14]	PWY-7229;PWY-6126;PWY-841;PWY-7219	adenosine ribonucleotides <i>de novo</i> biosynthesis;superpathway of adenosine nucleotides <i>de novo</i> biosynthesis II;superpathway of adenosine nucleotides <i>de novo</i> biosynthesis I;superpathway of purine nucleotides <i>de novo</i> biosynthesis I			SSF50615;SSF47917;SSF52540	N-terminal domain of alpha and beta subunits of F1 ATP synthase;P-loop containing nucleoside triphosphate hydrolases;C-terminal domain of alpha and beta subunits of F1 ATP synthase
ATPVA2_705_1	Cre09.g402500.t1.2	ATPVA2	Vacuolar ATP synthase subunit A	GQSSVELTQNYGALADDEESR	S705	0.8918	-0.661	-0.409	-1.77	4.32	6.09	0.674	0.921	0.633	0.151	0.0497	Secretory	Vacuolar proton pump subunit 1; Vacuolar H+-ATPase V0 sector, subunit A	A8J1K0	V-type proton ATPase subunit a	GO:0007035	GO:0046961;GO:0051117	GO:0000220;GO:0016471	AT2G28520;AT4G39080;AT2G21410	VHA-A1;VHA-A3;VHA-A2	GO:0015078;GO:0000220;GO:0015991;GO:0033177;GO:0033179	hydrogen ion transmembrane transporter activity;proton-transporting V-type ATPase, V0 domain;vacuolar proton-transporting V-type ATPase, V0 domain;ATP hydrolysis coupled proton transport;proton-transporting two-sector ATPase complex, proton-transporting domain	IPR026028;IPR002490	ATPase, V0 complex, subunit 116kDa, eukaryotic	PF01496	V_ATPase_I			K02154	V-type H+-transporting ATPase subunit a
ATPVA2_90_1	Cre09.g402500.t1.2	ATPVA2	Vacuolar ATP synthase subunit A	AGLTPTVHSASGKHELDDLESR	T90	0.5681	n/a	-7.12	1.33	-3.77	-5.11	n/a	0.0232	0.769	0.281	0.147	Secretory	Vacuolar proton pump subunit 1; Vacuolar H+-ATPase V0 sector, subunit A	A8J1K0	V-type proton ATPase subunit a	GO:0007035	GO:0046961;GO:0051117	GO:0000220;GO:0016471	AT2G28520;AT4G39080;AT2G21410	VHA-A1;VHA-A3;VHA-A2	GO:0015078;GO:0000220;GO:0015991;GO:0033177;GO:0033179	hydrogen ion transmembrane transporter activity;proton-transporting V-type ATPase, V0 domain;vacuolar proton-transporting V-type ATPase, V0 domain;ATP hydrolysis coupled proton transport;proton-transporting two-sector ATPase complex, proton-transporting domain	IPR026028;IPR002490	ATPase, V0 complex, subunit 116kDa, eukaryotic	PF01496	V_ATPase_I			K02154	V-type H+-transporting ATPase subunit a
ATPVA2_93_1	Cre09.g402500.t1.2	ATPVA2	Vacuolar ATP synthase subunit A	AGLTPTVHSASGK	S93	0.7566	n/a	-5.88	1.06	-4.73	-5.79	n/a	0.0435	0.815	0.135	0.0754	Secretory	Vacuolar proton pump subunit 1; Vacuolar H+-ATPase V0 sector, subunit A	A8J1K0	V-type proton ATPase subunit a	GO:0007035	GO:0046961;GO:0051117	GO:0000220;GO:0016471	AT2G28520;AT4G39080;AT2G21410	VHA-A1;VHA-A3;VHA-A2	GO:0015078;GO:0000220;GO:0015991;GO:0033177;GO:0033179	hydrogen ion transmembrane transporter activity;proton-transporting V-type ATPase, V0 domain;vacuolar proton-transporting V-type ATPase, V0 domain;ATP hydrolysis coupled proton transport;proton-transporting two-sector ATPase complex, proton-transporting domain	IPR026028;IPR002490	ATPase, V0 complex, subunit 116kDa, eukaryotic	PF01496	V_ATPase_I			K02154	V-type H+-transporting ATPase subunit a
ATPVB_7_1	Cre02.g076350.t1.2	ATPVB	Vacuolar ATP synthase subunit B	AVDALSSELAFK	S7	0.8313	-1.45	-0.881	-2.17	-0.404	1.77	0.34	0.194	0.00697	0.668	0.0217	Other	Vacuolar ATP synthase subunit B, V-ATPase B, ATP synthase V-type alpha subunit	A8IA45	Vacuolar proton pump subunit B	GO:0007035;GO:0046034	GO:0005524;GO:0046961	GO:0033180	AT1G76030;AT4G38510;AT1G20260	VAB1;VAB2;VAB3	GO:0005524;GO:0015992;GO:0015991;GO:0033180;GO:0033178;GO:0016820;GO:0046034	ATP binding;proton-transporting two-sector ATPase complex, catalytic domain;proton transport;ATP hydrolysis coupled proton transport;proton-transporting V-type ATPase, V1 domain;ATP metabolic process;hydrolase activity, acting on acid anhydrides, catalyzing transmembrane movement of substances	IPR004100;IPR005723;IPR000194;IPR022879;IPR027417;IPR000793	P-loop containing nucleoside triphosphate hydrolase	PF02874;PF00306;PF00006	ATP-synt_ab;ATP-synt_ab_N;ATP-synt_ab_C			K02147	V-type H+-transporting ATPase subunit B					SSF52540	P-loop containing nucleoside triphosphate hydrolases
ATPVB_8_1	Cre02.g076350.t1.2	ATPVB	Vacuolar ATP synthase subunit B	AVDALSSELAFK	S8	0.8598	0.191	2.91	-0.61	1.36	1.97	0.959	0.299	0.9	0.728	0.598	Other	Vacuolar ATP synthase subunit B, V-ATPase B, ATP synthase V-type alpha subunit	A8IA45	Vacuolar proton pump subunit B	GO:0007035;GO:0046034	GO:0005524;GO:0046961	GO:0033180	AT1G76030;AT4G38510;AT1G20260	VAB1;VAB2;VAB3	GO:0005524;GO:0015992;GO:0015991;GO:0033180;GO:0033178;GO:0016820;GO:0046034	ATP binding;proton-transporting two-sector ATPase complex, catalytic domain;proton transport;ATP hydrolysis coupled proton transport;proton-transporting V-type ATPase, V1 domain;ATP metabolic process;hydrolase activity, acting on acid anhydrides, catalyzing transmembrane movement of substances	IPR004100;IPR005723;IPR000194;IPR022879;IPR027417;IPR000793	P-loop containing nucleoside triphosphate hydrolase	PF02874;PF00306;PF00006	ATP-synt_ab;ATP-synt_ab_N;ATP-synt_ab_C			K02147	V-type H+-transporting ATPase subunit B					SSF52540	P-loop containing nucleoside triphosphate hydrolases
ATPVG_65_1	Cre11.g468550.t1.2	ATPVG	Vacuolar ATP synthase subunit G	IAEGSTGSQATFQR	S65	0.8932	-0.426	n/a	n/a	n/a	n/a	0.628	n/a	n/a	n/a	n/a	Other	Vacuolar H+-ATPase V1 sector, subunit G; V-ATPase G; vacuolar proton pump G subunit; found in the flagellar proteome [PMID: 15998802]	A8JC42	V-type proton ATPase subunit G		GO:0016887;GO:0046961	GO:0000221	AT3G01390;AT4G23710;AT4G25950	VMA10;VAG2;VATG3	GO:0015992;GO:0016820;GO:0016471	hydrolase activity, acting on acid anhydrides, catalyzing transmembrane movement of substances;vacuolar proton-transporting V-type ATPase complex;proton transport	IPR005124		PF03179	V-ATPase_G	KOG1772	Vacuolar H+-ATPase V1 sector, subunit G	K02152	V-type H+-transporting ATPase subunit G
ATPVG_7_1	Cre11.g468550.t1.2	ATPVG	Vacuolar ATP synthase subunit G	MQVAAGSDGIQK	S7	1	n/a	3.96	0.077	1.29	1.21	n/a	0.427	0.994	0.875	0.879	Other	Vacuolar H+-ATPase V1 sector, subunit G; V-ATPase G; vacuolar proton pump G subunit; found in the flagellar proteome [PMID: 15998802]	A8JC42	V-type proton ATPase subunit G		GO:0016887;GO:0046961	GO:0000221	AT3G01390;AT4G23710;AT4G25950	VMA10;VAG2;VATG3	GO:0015992;GO:0016820;GO:0016471	hydrolase activity, acting on acid anhydrides, catalyzing transmembrane movement of substances;vacuolar proton-transporting V-type ATPase complex;proton transport	IPR005124		PF03179	V-ATPase_G	KOG1772	Vacuolar H+-ATPase V1 sector, subunit G	K02152	V-type H+-transporting ATPase subunit G
ATPVG_77_1	Cre11.g468550.t1.2	ATPVG	Vacuolar ATP synthase subunit G	LQSETGLAVQK	S77	0.836	-0.338	-1.2	-1.62	-1.82	-0.201	0.667	0.224	0.165	0.0862	0.914	Other	Vacuolar H+-ATPase V1 sector, subunit G; V-ATPase G; vacuolar proton pump G subunit; found in the flagellar proteome [PMID: 15998802]	A8JC42	V-type proton ATPase subunit G		GO:0016887;GO:0046961	GO:0000221	AT3G01390;AT4G23710;AT4G25950	VMA10;VAG2;VATG3	GO:0015992;GO:0016820;GO:0016471	hydrolase activity, acting on acid anhydrides, catalyzing transmembrane movement of substances;vacuolar proton-transporting V-type ATPase complex;proton transport	IPR005124		PF03179	V-ATPase_G	KOG1772	Vacuolar H+-ATPase V1 sector, subunit G	K02152	V-type H+-transporting ATPase subunit G
ATR2_2638_1	Cre02.g088750.t1.2	ATR2	ATM/ATR-related phosphatidylinositol 3-kinase	TAAAAAAAASPPPAGAGGVGQK	S2638	0.9377	-0.623	-1.79	-0.364	-4.95	-4.59	0.48	0.648	0.957	0.187	0.253	Other	TRRAP. C-terminus contains the FAT (IPR3151), PI3Kc (IPR43) and FATC (IPRIPR3152) domains. The human ataxia-telangiectasia mutated, ATM, protein contains the ARM, FAT, KI3Kc and FATC domains). May be phosphatidylinositol 3-kinase or 3-oxoadipate	A0A2K3E138		GO:0006281;GO:0006355		GO:0000124;GO:0005634;GO:0035267	AT2G17930;AT4G36080		GO:0016773;GO:0005515	phosphotransferase activity, alcohol group as acceptor;protein binding	IPR003152;IPR003151;IPR000403;IPR014009		PF02259;PF02260;PF00454	PI3_PI4_kinase;FATC;FAT			K08874	transformation/transcription domain-associated protein			PS51189;PS51190	FATC;FAT
ATR2_2659_2	Cre02.g088750.t1.2	ATR2	ATM/ATR-related phosphatidylinositol 3-kinase	AREDGGVSGGGAAPDGAAAAAAAPDGQQPPAKSPR	S2659	1	-2.57	-0.909	2.41	-1.49	-3.89	0.271	0.707	0.343	0.584	0.0974	Other	TRRAP. C-terminus contains the FAT (IPR3151), PI3Kc (IPR43) and FATC (IPRIPR3152) domains. The human ataxia-telangiectasia mutated, ATM, protein contains the ARM, FAT, KI3Kc and FATC domains). May be phosphatidylinositol 3-kinase or 3-oxoadipate	A0A2K3E138		GO:0006281;GO:0006355		GO:0000124;GO:0005634;GO:0035267	AT2G17930;AT4G36080		GO:0016773;GO:0005515	phosphotransferase activity, alcohol group as acceptor;protein binding	IPR003152;IPR003151;IPR000403;IPR014009		PF02259;PF02260;PF00454	PI3_PI4_kinase;FATC;FAT			K08874	transformation/transcription domain-associated protein			PS51189;PS51190	FATC;FAT
ATR2_2684_1	Cre02.g088750.t1.2	ATR2	ATM/ATR-related phosphatidylinositol 3-kinase	AREDGGVSGGGAAPDGAAAAAAAPDGQQPPAKSPR	S2684	0.9335	-0.313	0.822	-0.845	-1.1	-0.258	0.803	0.371	0.465	0.276	0.859	Other	TRRAP. C-terminus contains the FAT (IPR3151), PI3Kc (IPR43) and FATC (IPRIPR3152) domains. The human ataxia-telangiectasia mutated, ATM, protein contains the ARM, FAT, KI3Kc and FATC domains). May be phosphatidylinositol 3-kinase or 3-oxoadipate	A0A2K3E138		GO:0006281;GO:0006355		GO:0000124;GO:0005634;GO:0035267	AT2G17930;AT4G36080		GO:0016773;GO:0005515	phosphotransferase activity, alcohol group as acceptor;protein binding	IPR003152;IPR003151;IPR000403;IPR014009		PF02259;PF02260;PF00454	PI3_PI4_kinase;FATC;FAT			K08874	transformation/transcription domain-associated protein			PS51189;PS51190	FATC;FAT
ATR2_2684_2	Cre02.g088750.t1.2	ATR2	ATM/ATR-related phosphatidylinositol 3-kinase	AREDGGVSGGGAAPDGAAAAAAAPDGQQPPAKSPR	S2684	0.9335	-2.36	-0.822	2.35	-1.41	-3.76	0.256	0.746	0.384	0.626	0.126	Other	TRRAP. C-terminus contains the FAT (IPR3151), PI3Kc (IPR43) and FATC (IPRIPR3152) domains. The human ataxia-telangiectasia mutated, ATM, protein contains the ARM, FAT, KI3Kc and FATC domains). May be phosphatidylinositol 3-kinase or 3-oxoadipate	A0A2K3E138		GO:0006281;GO:0006355		GO:0000124;GO:0005634;GO:0035267	AT2G17930;AT4G36080		GO:0016773;GO:0005515	phosphotransferase activity, alcohol group as acceptor;protein binding	IPR003152;IPR003151;IPR000403;IPR014009		PF02259;PF02260;PF00454	PI3_PI4_kinase;FATC;FAT			K08874	transformation/transcription domain-associated protein			PS51189;PS51190	FATC;FAT
ATR2_2730_1	Cre02.g088750.t1.2	ATR2	ATM/ATR-related phosphatidylinositol 3-kinase	ASSPDAGGAAALDDDFRPSSMMEEQLLNFLAR	S2730	0.4853	n/a	-7.13	-3.37	-8.82	-5.45	n/a	0.21	0.67	0.155	0.44	Other	TRRAP. C-terminus contains the FAT (IPR3151), PI3Kc (IPR43) and FATC (IPRIPR3152) domains. The human ataxia-telangiectasia mutated, ATM, protein contains the ARM, FAT, KI3Kc and FATC domains). May be phosphatidylinositol 3-kinase or 3-oxoadipate	A0A2K3E138		GO:0006281;GO:0006355		GO:0000124;GO:0005634;GO:0035267	AT2G17930;AT4G36080		GO:0016773;GO:0005515	phosphotransferase activity, alcohol group as acceptor;protein binding	IPR003152;IPR003151;IPR000403;IPR014009		PF02259;PF02260;PF00454	PI3_PI4_kinase;FATC;FAT			K08874	transformation/transcription domain-associated protein			PS51189;PS51190	FATC;FAT
ATSRL1_247_2	Cre03.g178300.t1.2	ATSRL1	Pre-mRNA splicing factor, SR-related protein	GGRGSASPEPPR	S247	1	2.17	n/a	n/a	n/a	n/a	0.496	n/a	n/a	n/a	n/a	Other	Putative pre-mRNA splicing factor, PRP38 family	A8IDN7	Pre-mRNA-splicing factor 38	GO:0000398		GO:0071011	AT5G37370	ATSRL1			IPR005037		PF03371	PRP38	KOG2889	Predicted PRP38-like splicing factor	K12850	pre-mRNA-splicing factor 38B
ATSRL1_249_2	Cre03.g178300.t1.2	ATSRL1	Pre-mRNA splicing factor, SR-related protein	GGRGSASPEPPR	S249	1	1.94	n/a	n/a	n/a	n/a	0.508	n/a	n/a	n/a	n/a	Other	Putative pre-mRNA splicing factor, PRP38 family	A8IDN7	Pre-mRNA-splicing factor 38	GO:0000398		GO:0071011	AT5G37370	ATSRL1			IPR005037		PF03371	PRP38	KOG2889	Predicted PRP38-like splicing factor	K12850	pre-mRNA-splicing factor 38B
ATSTE14B(AT)_103_1	Cre03.g145427.t1.1	ATSTE14B(At)		APAAPAPAAPATASSSAGPAEPAPELDPATSGSEDDR	T103	0.4623	-2.71	n/a	n/a	n/a	n/a	0.201	n/a	n/a	n/a	n/a	Chloroplast		A0A2K3DVA4		GO:0008654	GO:0004671	GO:0005783;GO:0016020	AT5G08335;AT5G23320	ATSTE14B;STE14A			IPR007318		PF04191	PEMT	KOG2628	Farnesyl cysteine-carboxyl methyltransferase
AVP1_42_1	Cre09.g394436.t1.1	AVP1		VLSSQNGREYLLEEEQR	S42	0.7698	n/a	-0.538	1.72	4.21	2.48	n/a	0.929	0.774	0.377	0.657	Secretory		A8J0B0	H(+)-exporting diphosphatase	GO:0005985;GO:0009414;GO:0009651;GO:0009926;GO:0048366;GO:0052546;GO:2000904	GO:0003729;GO:0004427;GO:0009678	GO:0005886;GO:0009705;GO:0010008	AT1G15690	AVP1	GO:0009678;GO:0015992;GO:0004427;GO:0016020	inorganic diphosphatase activity;membrane;proton transport;hydrogen-translocating pyrophosphatase activity	IPR004131		PF03030	H_PPase			K01507	inorganic pyrophosphatase [EC:3.6.1.1]
BBD1_248_1	Cre16.g688302.t1.1	BBD1		ETLASFEDPTVMYQLQK	S248	0.8914	-1.26	n/a	n/a	n/a	n/a	0.508	n/a	n/a	n/a	n/a	Chloroplast		A8JAH7	BFN domain-containing protein	GO:0016567	GO:0004518	GO:0005634;GO:0030891	AT1G75380;AT5G66050;AT1G19660	BBD1	GO:0004518;GO:0005515	nuclease activity;protein binding	IPR003729;IPR001943		PF02577	DUF151			K08999	hypothetical protein			PS51658		SSF46600;SSF103256	C-terminal UvrC-binding domain of UvrB;Hypothetical protein TM0160
BBS1_10_1	Cre17.g741950_4532.1	BBS1	Bardet-Biedl syndrome-1 associated protein	VHESNPNDYAAGDAGNASGR	Y10	0.6853	-2.48	n/a	n/a	n/a	n/a	0.0393	n/a	n/a	n/a	n/a	Other	Component of the core BBSome complex that targets membrane proteins to cilia	A0A2K3CRT2	BBS1 domain-containing protein	GO:0061512;GO:1905515	GO:0005113;GO:0005119	GO:0005930;GO:0034464			GO:0035058;GO:0034464;GO:0005515	nonmotile primary cilium assembly;BBSome;protein binding	IPR028784;IPR015943	Bardet-Biedl syndrome 1 protein	PF14779	BBS1			K16746	Bardet-Biedl syndrome 1 protein							Bardet-Biedl syndrome
BBS1_19_1	Cre17.g741950_4532.1	BBS1	Bardet-Biedl syndrome-1 associated protein	VHESNPNDYAAGDAGNASGR	S19	0.8574	2.42	-0.0908	0.0661	-0.338	-0.404	0.238	0.921	0.956	0.692	0.63	Other	Component of the core BBSome complex that targets membrane proteins to cilia	A0A2K3CRT2	BBS1 domain-containing protein	GO:0061512;GO:1905515	GO:0005113;GO:0005119	GO:0005930;GO:0034464			GO:0035058;GO:0034464;GO:0005515	nonmotile primary cilium assembly;BBSome;protein binding	IPR028784;IPR015943	Bardet-Biedl syndrome 1 protein	PF14779	BBS1			K16746	Bardet-Biedl syndrome 1 protein							Bardet-Biedl syndrome
BBS8_179_1	Cre16.g666500.t1.2	BBS8	Bardet Biedl Syndrome-8 associated protein	LGTASLASEPGGPFINVER	T179	0.8015	-1.42	n/a	n/a	n/a	n/a	0.462	n/a	n/a	n/a	n/a	Other	Tetratricopeptide repeat domain protein, similar to human Bardet Biedl Syndrome 8; belongs to linker subcomplex of flagellar BBsome involved in targeting membrane proteins to the flagellum	A0A2K3CTW3	TPR_REGION domain-containing protein	GO:1905515		GO:0034464;GO:0036064;GO:0097730			GO:0005488;GO:0005515	binding;protein binding	IPR011990;IPR013026;IPR019734		PF14559;PF13414	TPR_11;TPR_19	KOG1129	TPR repeat-containing protein	K16781	tetratricopeptide repeat protein 8			PS50005;PS50293	TPR_REGION;TPR	SSF48452	TPR-like
BBS9_471_1	Cre04.g219700.t1.1	BBS9	Bardet-Biedl syndrome-9 associated protein	GGSLPGEDGLDDLSSLAGVTGGK	S471	0.926	-1.23	n/a	n/a	n/a	n/a	0.193	n/a	n/a	n/a	n/a	Other	Flagellar protein, component of the core BBSome complex that targets membrane proteins to cilia	A0A2K3DU50		GO:0060271		GO:0016020;GO:0034464			GO:0034464	BBSome	IPR028073;IPR026511;IPR028074	Parathyroid hormone-responsive B1;PTHB1, N-terminal domain;PTHB1, C-terminal domain	PF14728;PF14727	PHTB1_N;PHTB1_C	KOG3679	Predicted coiled-coil protein	K19398	Bardet-Biedl syndrome 9 protein							Bardet-Biedl syndrome 9	BBS9			ko:K19398
BCC2_118_1	Cre01.g037850.t1.1	BCC2	Acetyl-CoA biotin carboxyl carrier	SVSGGAPVYAHAPVAAPAAPAPAATVSVDVPAPTVEDTVDESLVYVNAPK	T118	0.4724	2.44	-0.557	-1.77	0.0791	1.85	0.435	0.921	0.75	0.991	0.735	Chloroplast	Biotin-containing subunit of the chloroplastic acetyl-coenzyme A carboxylase	A0A2K3E776	Lipoyl-binding domain-containing protein				AT1G52670;AT3G15690;AT3G56130				IPR000089;IPR011053		PF00364	Biotin_lipoyl							PS50968	BIOTINYL_LIPOYL	SSF51230	Single hybrid motif
BCC2_118_2	Cre01.g037850.t1.1	BCC2	Acetyl-CoA biotin carboxyl carrier	SVSGGAPVYAHAPVAAPAAPAPAATVSVDVPAPTVEDTVDESLVYVNAPK	T118	0.4724	0.505	1.52	-2.36	1.45	3.81	0.932	0.921	0.896	0.942	0.813	Chloroplast	Biotin-containing subunit of the chloroplastic acetyl-coenzyme A carboxylase	A0A2K3E776	Lipoyl-binding domain-containing protein				AT1G52670;AT3G15690;AT3G56130				IPR000089;IPR011053		PF00364	Biotin_lipoyl							PS50968	BIOTINYL_LIPOYL	SSF51230	Single hybrid motif
BCC2_120_1	Cre01.g037850.t1.1	BCC2	Acetyl-CoA biotin carboxyl carrier	SVSGGAPVYAHAPVAAPAAPAPAATVSVDVPAPTVEDTVDESLVYVNAPK	S120	0.9219	n/a	0.246	-3.81	0.892	4.7	n/a	0.989	0.823	0.967	0.78	Chloroplast	Biotin-containing subunit of the chloroplastic acetyl-coenzyme A carboxylase	A0A2K3E776	Lipoyl-binding domain-containing protein				AT1G52670;AT3G15690;AT3G56130				IPR000089;IPR011053		PF00364	Biotin_lipoyl							PS50968	BIOTINYL_LIPOYL	SSF51230	Single hybrid motif
BCC2_120_2	Cre01.g037850.t1.1	BCC2	Acetyl-CoA biotin carboxyl carrier	SVSGGAPVYAHAPVAAPAAPAPAATVSVDVPAPTVEDTVDESLVYVNAPK	S120	0.9219	n/a	1.02	-2.43	-0.73	1.7	n/a	0.883	0.739	0.939	0.829	Chloroplast	Biotin-containing subunit of the chloroplastic acetyl-coenzyme A carboxylase	A0A2K3E776	Lipoyl-binding domain-containing protein				AT1G52670;AT3G15690;AT3G56130				IPR000089;IPR011053		PF00364	Biotin_lipoyl							PS50968	BIOTINYL_LIPOYL	SSF51230	Single hybrid motif
BCC2_127_2	Cre01.g037850.t1.1	BCC2	Acetyl-CoA biotin carboxyl carrier	SVSGGAPVYAHAPVAAPAAPAPAATVSVDVPAPTVEDTVDESLVYVNAPK	T127	0.3816	0.286	n/a	n/a	n/a	n/a	0.901	n/a	n/a	n/a	n/a	Chloroplast	Biotin-containing subunit of the chloroplastic acetyl-coenzyme A carboxylase	A0A2K3E776	Lipoyl-binding domain-containing protein				AT1G52670;AT3G15690;AT3G56130				IPR000089;IPR011053		PF00364	Biotin_lipoyl							PS50968	BIOTINYL_LIPOYL	SSF51230	Single hybrid motif
BCC2_131_1	Cre01.g037850.t1.1	BCC2	Acetyl-CoA biotin carboxyl carrier	SVSGGAPVYAHAPVAAPAAPAPAATVSVDVPAPTVEDTVDESLVYVNAPK	T131	0.9141	0.466	n/a	n/a	n/a	n/a	0.92	n/a	n/a	n/a	n/a	Chloroplast	Biotin-containing subunit of the chloroplastic acetyl-coenzyme A carboxylase	A0A2K3E776	Lipoyl-binding domain-containing protein				AT1G52670;AT3G15690;AT3G56130				IPR000089;IPR011053		PF00364	Biotin_lipoyl							PS50968	BIOTINYL_LIPOYL	SSF51230	Single hybrid motif
BCC2_131_2	Cre01.g037850.t1.1	BCC2	Acetyl-CoA biotin carboxyl carrier	SVSGGAPVYAHAPVAAPAAPAPAATVSVDVPAPTVEDTVDESLVYVNAPK	T131	0.9141	-1.43	0.358	-0.566	-0.345	0.221	0.849	0.827	0.767	0.876	0.93	Chloroplast	Biotin-containing subunit of the chloroplastic acetyl-coenzyme A carboxylase	A0A2K3E776	Lipoyl-binding domain-containing protein				AT1G52670;AT3G15690;AT3G56130				IPR000089;IPR011053		PF00364	Biotin_lipoyl							PS50968	BIOTINYL_LIPOYL	SSF51230	Single hybrid motif
BCC3_1391_1	Cre08.g373050.t1.1	BCC3	Acetyl-CoA biotin carboxyl carrier	TPSLPGPSLITLGLGAGADEASAAALDALLPPAEQGVEASR	T1391	0.4736	n/a	0.863	-1.66	-0.293	1.37	n/a	0.801	0.665	0.958	0.738	Other	Acetyl-CoA biotin carboxylase/carboxyl carrier; May contain additional coding sequence in intronic N-island PMID: 27175017; ts-lethal mutant was isolated (PMID 29743196)	A0A2K3DHE0	Acetyl-CoA carboxylase	GO:0006633;GO:2001295	GO:0003989;GO:0005524;GO:0046872		AT1G36160;AT1G36180	ACC1;ACC2	GO:0003989;GO:0046872;GO:0005524;GO:0006633;GO:0004075;GO:0016874	ATP binding;metal ion binding;acetyl-CoA carboxylase activity;biotin carboxylase activity;ligase activity;fatty acid biosynthetic process	IPR011761;IPR005481;IPR011763;IPR005479;IPR011053;IPR000022;IPR011764;IPR016185;IPR011054;IPR013537;IPR005482;IPR000089;IPR029045	ClpP/crotonase-like domain	PF08326;PF00289;PF01039;PF02786;PF02785;PF00364	Carboxyl_trans;Biotin_carb_C;ACC_central;Biotin_lipoyl;CPSase_L_chain;CPSase_L_D2			K11262	acetyl-CoA carboxylase / biotin carboxylase [EC:6.4.1.2 6.3.4.14]	PWY-4381;PWY-5156;PWY-7388;PWY0-1264	octanoyl-[acyl-carrier protein] biosynthesis (mitochondria, yeast);fatty acid biosynthesis initiation I;superpathway of fatty acid biosynthesis II (plant);biotin-carboxyl carrier protein assembly	PS50968;PS50979;PS50975;PS50989	ATP_GRASP;BC;BIOTINYL_LIPOYL;COA_CT_CTER	SSF52096;SSF51230;SSF52440;SSF56059;SSF51246	Single hybrid motif;PreATP-grasp domain;Glutathione synthetase ATP-binding domain-like;Rudiment single hybrid motif;ClpP/crotonase	Biotin carboxylase C-terminal domain			2.1.3.15;6.3.4.14;6.4.1.2	ko:K11262	ko00061;ko00254;ko00620;ko00640;ko01100;ko01110;ko01212;ko04152;ko04910;ko04922;map00061;map00254;map00620;map00640;map01100;map01110;map01212;map04152;map04910;map04922	M00082	R00742;R04385;R04386
BIP1_520_1	Cre02.g080700.t1.2	BIP1	Endoplasmic reticulum associated Hsp70 protein	GTPQIEVTFEVDANGILNVAAEDKGTGK	T520	0.9306	0.827	-10.1	-2.97	0.711	3.68	0.449	0.0196	0.602	0.928	0.489	Secretory	BIP1 is one of 9 genes encoding HSP70-like proteins in Chlamydomonas; BIP1 contains an ER retention motif, an ER-targeting sequence and is most similar to ER-HSP70s from other organisms; it forms a cluster with ER-targeted chaperones HSP90B and BIP2 [PMID: 16143837]	A8I7T8		GO:0030968;GO:0036503;GO:0042026;GO:0051085	GO:0005524;GO:0016887;GO:0031072;GO:0044183;GO:0140662	GO:0005634;GO:0005737;GO:0005788;GO:0016020;GO:0034663	AT5G28540;AT5G42020	BIP1;BIP2	GO:0005524	ATP binding	IPR029048;IPR001023;IPR029047;IPR013126	Heat shock protein 70kD, peptide-binding domain;Heat shock protein 70kD, C-terminal domain	PF00012	HSP70			K09490	heat shock 70kDa protein 5					SSF53067;SSF100920;SSF100934	Heat shock protein 70kD (HSP70), C-terminal subdomain;Actin-like ATPase domain;Heat shock protein 70kD (HSP70), peptide-binding domain
BLD10_1061_1	Cre10.g418250.t1.2	BLD10	Basal body protein	RASAEQLLR	S1061	1	-0.143	n/a	n/a	n/a	n/a	0.879	n/a	n/a	n/a	n/a	Mitochondrial	Basal body protein localized to the cartwheel structure at the proximal end. bld10 mutants have no basal bodies or flagella.	A8ID55		GO:0007010;GO:0032053;GO:0051302	GO:0008017;GO:0042802;GO:0042803	GO:0005737;GO:0005814;GO:0005874;GO:0036064;GO:0120280
BON3(AT)_32_1	Cre03.g170200.t1.1	BON3(At)		SADAEGAVCLLTGGAR	S32	0.9302	-0.241	n/a	n/a	n/a	n/a	0.884	n/a	n/a	n/a	n/a	Secretory	null-allele mutant was isolated (PMID 29743196)	A0A2K3DX09	C2 domain-containing protein	GO:0071277	GO:0005544	GO:0005886	AT1G08860;AT5G61900;AT5G07300	BON3;BON1;BON2	GO:0005515	protein binding	IPR018029;IPR000008;IPR002035;IPR010734		PF00168;PF07002	Copine;C2	KOG1327	Copine					PS50004	C2	SSF53300;SSF49562	C2 domain (Calcium/lipid-binding domain, CaLB);vWA-like
BRIZ1(AT)_14_1	Cre10.g454400.t1.1	BRIZ1(At)		RMSQVALPSAMGSR	S14	0.9229	0.404	n/a	n/a	n/a	n/a	0.715	n/a	n/a	n/a	n/a	Other		A0A2K3DBE9		GO:0007265;GO:0016567	GO:0008270;GO:0061630	GO:0005737	AT2G42160;AT2G26000	BRIZ1;BRIZ2	GO:0050826;GO:0042309;GO:0008270;GO:0005515;GO:0050825	response to freezing;zinc ion binding;homoiothermy;ice binding;protein binding	IPR011422;IPR001607;IPR013083;IPR000104;IPR001841		PF13639;PF02148;PF07576	zf-UBP;BRAP2;zf-RING_2	KOG0804	Cytoplasmic Zn-finger protein BRAP2 (BRCA1 associated protein)	K10632	BRCA1-associated protein [EC:6.3.2.19]			PS50271;PS50089	ZF_UBP;ZF_RING_2	SSF57850	RING/U-box
BRIZ1(AT)_684_1	Cre10.g454400.t1.1	BRIZ1(At)		LVELAAPAGAVTSPHAGMR	T684	0.5	2.12	n/a	n/a	n/a	n/a	0.327	n/a	n/a	n/a	n/a	Other		A0A2K3DBE9		GO:0007265;GO:0016567	GO:0008270;GO:0061630	GO:0005737	AT2G42160;AT2G26000	BRIZ1;BRIZ2	GO:0050826;GO:0042309;GO:0008270;GO:0005515;GO:0050825	response to freezing;zinc ion binding;homoiothermy;ice binding;protein binding	IPR011422;IPR001607;IPR013083;IPR000104;IPR001841		PF13639;PF02148;PF07576	zf-UBP;BRAP2;zf-RING_2	KOG0804	Cytoplasmic Zn-finger protein BRAP2 (BRCA1 associated protein)	K10632	BRCA1-associated protein [EC:6.3.2.19]			PS50271;PS50089	ZF_UBP;ZF_RING_2	SSF57850	RING/U-box
BSD1_6_1	Cre12.g518650.t1.2	BSD1	3-beta hydroxysteroid dehydrogenase	SGITTAADGVAAGTAATASSK	S6	0.9295	-0.627	0.243	2.26	0.0233	-2.23	0.689	0.921	0.239	0.994	0.238	Other	related to NAD(P)-dependent steroid dehydrogenase	A8J664		GO:0006694	GO:0003854;GO:0016616		AT1G47290;AT2G43420;AT2G26260	3BETAHSD/D1;3BETAHSD/D2	GO:0005488	binding	IPR016040;IPR029903	RmlD-like substrate binding domain	PF04321	RmlD_sub_bind	KOG1430	C-3 sterol dehydrogenase/3-beta-hydroxysteroid dehydrogenase and related dehydrogenases	K07748	sterol-4alpha-carboxylate 3-dehydrogenase (decarboxylating) [EC:1.1.1.170]					SSF51735	NAD(P)-binding Rossmann-fold domains
BTF3_129_1	Cre03.g213537.t1.1	BTF3		MMQQLGAGMPGGLGSMLGGLGMPSAGAPAAGGDDDDVPDLVDNFDNAAE	S129	0.6114	n/a	-1.84	0.327	-6	-6.33	n/a	0.794	0.982	0.375	0.362	Other		A8JBX6	Nascent polypeptide-associated complex subunit beta		GO:0003729	GO:0005829;GO:0005854	AT1G17880;AT1G73230	BTF3			IPR002715		PF01849	NAC	KOG2240	RNA polymerase II general transcription factor BTF3 and related proteins	K01527	nascent polypeptide-associated complex subunit beta			PS51151	NAC_AB
BTR1L_10_1	Cre16.g672750.t1.2	BTR1L		SEAEAETQSGPVEVPDIDKFVNSAVAGSGSGSGDLPTGTQQVVAK	S10	0.4989	-4.04	-3.78	-5.99	-10.5	-4.53	0.407	0.755	0.674	0.388	0.769	Other		A8J3F8			GO:0003729	GO:0005634;GO:0005737	AT5G04430	BTR1L	GO:0003723;GO:0003676	nucleic acid binding;RNA binding	IPR004088;IPR004087		PF00013	KH_1			K14944	RNA-binding protein Nova			PS50084	KH_TYPE_1	SSF54791	Eukaryotic type KH-domain (KH-domain type I)
BTR1L_10_2	Cre16.g672750.t1.2	BTR1L		SEAEAETQSGPVEVPDIDKFVNSAVAGSGSGSGDLPTGTQQVVAK	S10	0.7414	n/a	-2.94	3.36	2.26	-1.1	n/a	0.494	0.52	0.686	0.864	Other		A8J3F8			GO:0003729	GO:0005634;GO:0005737	AT5G04430	BTR1L	GO:0003723;GO:0003676	nucleic acid binding;RNA binding	IPR004088;IPR004087		PF00013	KH_1			K14944	RNA-binding protein Nova			PS50084	KH_TYPE_1	SSF54791	Eukaryotic type KH-domain (KH-domain type I)
BTR1L_2_1	Cre16.g672750.t1.2	BTR1L		SEAEAETQSGPVEVPDIDK	S2	0.9153	-1.35	-1.25	-0.373	1.88	2.25	0.548	0.635	0.931	0.524	0.431	Other		A8J3F8			GO:0003729	GO:0005634;GO:0005737	AT5G04430	BTR1L	GO:0003723;GO:0003676	nucleic acid binding;RNA binding	IPR004088;IPR004087		PF00013	KH_1			K14944	RNA-binding protein Nova			PS50084	KH_TYPE_1	SSF54791	Eukaryotic type KH-domain (KH-domain type I)
BTR1L_2_2	Cre16.g672750.t1.2	BTR1L		SEAEAETQSGPVEVPDIDKFVNSAVAGSGSGSGDLPTGTQQVVAK	S2	0.8952	n/a	-3.29	-0.843	-2.47	-1.63	n/a	0.539	0.925	0.725	0.839	Other		A8J3F8			GO:0003729	GO:0005634;GO:0005737	AT5G04430	BTR1L	GO:0003723;GO:0003676	nucleic acid binding;RNA binding	IPR004088;IPR004087		PF00013	KH_1			K14944	RNA-binding protein Nova			PS50084	KH_TYPE_1	SSF54791	Eukaryotic type KH-domain (KH-domain type I)
BTR1L_29_1	Cre16.g672750.t1.2	BTR1L		FVNSAVAGSGSGSGDLPTGTQQVVAK	S29	0.3344	n/a	-0.721	-0.962	-3.13	-2.17	n/a	0.938	0.933	0.716	0.821	Other		A8J3F8			GO:0003729	GO:0005634;GO:0005737	AT5G04430	BTR1L	GO:0003723;GO:0003676	nucleic acid binding;RNA binding	IPR004088;IPR004087		PF00013	KH_1			K14944	RNA-binding protein Nova			PS50084	KH_TYPE_1	SSF54791	Eukaryotic type KH-domain (KH-domain type I)
BTR1L_29_2	Cre16.g672750.t1.2	BTR1L		FVNSAVAGSGSGSGDLPTGTQQVVAK	S29	0.3344	n/a	0.347	0.366	5.09	4.72	n/a	0.965	0.975	0.403	0.46	Other		A8J3F8			GO:0003729	GO:0005634;GO:0005737	AT5G04430	BTR1L	GO:0003723;GO:0003676	nucleic acid binding;RNA binding	IPR004088;IPR004087		PF00013	KH_1			K14944	RNA-binding protein Nova			PS50084	KH_TYPE_1	SSF54791	Eukaryotic type KH-domain (KH-domain type I)
BTR1L_308_1	Cre16.g672750.t1.2	BTR1L		EVSISGTYSAVK	S308	0.6712	4.27	-0.14	-0.0638	-0.279	-0.216	0.204	0.934	0.982	0.887	0.924	Other		A8J3F8			GO:0003729	GO:0005634;GO:0005737	AT5G04430	BTR1L	GO:0003723;GO:0003676	nucleic acid binding;RNA binding	IPR004088;IPR004087		PF00013	KH_1			K14944	RNA-binding protein Nova			PS50084	KH_TYPE_1	SSF54791	Eukaryotic type KH-domain (KH-domain type I)
BTR1L_33_1	Cre16.g672750.t1.2	BTR1L		FVNSAVAGSGSGSGDLPTGTQQVVAK	S33	0.8503	n/a	-6.68	2.54	-1.86	-4.41	n/a	0.167	0.712	0.806	0.471	Other		A8J3F8			GO:0003729	GO:0005634;GO:0005737	AT5G04430	BTR1L	GO:0003723;GO:0003676	nucleic acid binding;RNA binding	IPR004088;IPR004087		PF00013	KH_1			K14944	RNA-binding protein Nova			PS50084	KH_TYPE_1	SSF54791	Eukaryotic type KH-domain (KH-domain type I)
BTR1L_8_1	Cre16.g672750.t1.2	BTR1L		SEAEAETQSGPVEVPDIDK	T8	0.8288	0.212	3.08	3.9	0.945	-2.96	0.935	0.712	0.697	0.945	0.785	Other		A8J3F8			GO:0003729	GO:0005634;GO:0005737	AT5G04430	BTR1L	GO:0003723;GO:0003676	nucleic acid binding;RNA binding	IPR004088;IPR004087		PF00013	KH_1			K14944	RNA-binding protein Nova			PS50084	KH_TYPE_1	SSF54791	Eukaryotic type KH-domain (KH-domain type I)
BTR1L_8_2	Cre16.g672750.t1.2	BTR1L		SEAEAETQSGPVEVPDIDKFVNSAVAGSGSGSGDLPTGTQQVVAK	T8	0.3337	n/a	2.42	4.47	0.951	-3.52	n/a	0.465	0.22	0.859	0.35	Other		A8J3F8			GO:0003729	GO:0005634;GO:0005737	AT5G04430	BTR1L	GO:0003723;GO:0003676	nucleic acid binding;RNA binding	IPR004088;IPR004087		PF00013	KH_1			K14944	RNA-binding protein Nova			PS50084	KH_TYPE_1	SSF54791	Eukaryotic type KH-domain (KH-domain type I)
BTS_681_1	Cre05.g248550.t1.1	BTS		GLSPPGLLPPGPPGPPGPLSGGGGGGFAR	S681	0.9386	0.187	n/a	n/a	n/a	n/a	0.828	n/a	n/a	n/a	n/a	Other		A0A2K3DRZ9		GO:0006511;GO:0016567;GO:0098771	GO:0008270;GO:0061630	GO:0005634	AT3G18290	BTS	GO:0046872;GO:0009055;GO:0008270;GO:0005515	electron carrier activity;metal ion binding;zinc ion binding;protein binding	IPR012312;IPR004039;IPR008913;IPR017921;IPR001841		PF13639;PF05495;PF01814;PF14599	zf-CHY;zinc_ribbon_6;zf-RING_2;Hemerythrin	KOG1940	Zn-finger protein	K16276	zinc finger protein-like protein	PWY-7511	protein ubiquitylation	PS51266;PS51270;PS50089	ZF_CTCHY;ZF_RING_2;ZF_CHY	SSF57850;SSF161219;SSF161245	Zinc hairpin stack;CHY zinc finger-like;RING/U-box
BTS_896_1	Cre05.g248550.t1.1	BTS		RISGEAAAAGTQPTMGVSR	S896	0.9204	-0.421	n/a	n/a	n/a	n/a	0.637	n/a	n/a	n/a	n/a	Other		A0A2K3DRZ9		GO:0006511;GO:0016567;GO:0098771	GO:0008270;GO:0061630	GO:0005634	AT3G18290	BTS	GO:0046872;GO:0009055;GO:0008270;GO:0005515	electron carrier activity;metal ion binding;zinc ion binding;protein binding	IPR012312;IPR004039;IPR008913;IPR017921;IPR001841		PF13639;PF05495;PF01814;PF14599	zf-CHY;zinc_ribbon_6;zf-RING_2;Hemerythrin	KOG1940	Zn-finger protein	K16276	zinc finger protein-like protein	PWY-7511	protein ubiquitylation	PS51266;PS51270;PS50089	ZF_CTCHY;ZF_RING_2;ZF_CHY	SSF57850;SSF161219;SSF161245	Zinc hairpin stack;CHY zinc finger-like;RING/U-box
BUG23_334_1	Cre10.g461350.t1.1	BUG23	Basal body protein	IGGGGGGGSPSPTR	S334	0.8582	-0.274	n/a	n/a	n/a	n/a	0.666	n/a	n/a	n/a	n/a	Mitochondrial	Basal body protein of unknown function; found in basal body proteome [PMID: 15964273]. Transcript upregulated during flagellar regeneration.	A0A2K3DBW7																							0
BUG23_336_1	Cre10.g461350.t1.1	BUG23	Basal body protein	IGGGGGGGSPSPTR	S336	0.9121	n/a	-0.403	0.445	0.0129	-0.432	n/a	0.581	0.618	0.991	0.636	Mitochondrial	Basal body protein of unknown function; found in basal body proteome [PMID: 15964273]. Transcript upregulated during flagellar regeneration.	A0A2K3DBW7																							0
CAF1_2_1	Cre03.g157300_4532.1	CAF1	CCR4-associated factor	SQLASLAPQVQTR	S2	0.9339	-0.886	-0.6	-0.0888	-0.245	-0.156	0.42	0.318	0.937	0.785	0.873	Other	putative CAF1 (POP2), likely catalytic component of the CCR4-NOT core complex, which in the nucleus seems to be a general transcription factor, and in the cytoplasm the major mRNA deadenylase involved in mRNA turnover.	A0A2K3DW42	Poly(A)-specific ribonuclease	GO:0000288	GO:0003676;GO:0004535	GO:0000932;GO:0030015	AT1G80780;AT2G32070;AT5G10960;AT1G15920		GO:0005634;GO:0003676	nucleic acid binding;nucleus	IPR012337;IPR006941		PF04857	CAF1	KOG0304	mRNA deadenylase subunit	K12581	CCR4-NOT transcription complex subunit 7/8					SSF53098	Ribonuclease H-like	CAF1 family ribonuclease	Caf1			ko:K12581	ko03018;map03018
CAH3_186_1	Cre09.g415700.t1.2	CAH3	Carbonic anhydrase 3	NKSTGNLAVLGIMLEPGGLIK	S186	0.5	-0.296	n/a	n/a	n/a	n/a	0.862	n/a	n/a	n/a	n/a	Chloroplast	Carbonic anhydrase, carbonate dehydratase (EC 4.2.1.1) precursor, alpha type; located in thylakoid lumen (TAT pathway); identical to CRU73856; PSII associated, involved in photosynthesis and CO2 concentration; [PMID: 9482718]	Q39588	Carbonic anhydrase		GO:0004089;GO:0008270		AT5G04180;AT1G08065;AT5G56330;AT4G21000;AT3G52720;AT2G28210;AT1G08080;AT4G20990	ACA3;ACA5;ACA8;ACA6;ACA1;ACA2;ACA7;ACA4			IPR001148;IPR023561		PF00194	Carb_anhydrase	KOG0382	Carbonic anhydrase			PWY-7117;PWY-7115;PWYQT-4429;PWY-241	C4 photosynthetic carbon assimilation cycle, NAD-ME type;CO<sub>2</sub> fixation into oxaloacetate (anaplerotic);C4 photosynthetic carbon assimilation cycle, NADP-ME type;C4 photosynthetic carbon assimilation cycle, PEPCK type	PS51144	ALPHA_CA_2	SSF51069	Carbonic anhydrase
CAH6_32_1	Cre12.g485050.t1.2	CAH6	Carbonic Anhydrase 6	VMPAPAQPVSEAQSAISFQPSR	S32	0.4742	n/a	5.1	4.46	3.07	-1.38	n/a	0.0675	0.18	0.348	0.738	Mitochondrial	Chloroplast stroma carbonic anhydrase	Q6S7R9	Carbonic anhydrase	GO:0015976	GO:0004089;GO:0008270				GO:0004089;GO:0008270;GO:0015976	zinc ion binding;carbon utilization;carbonate dehydratase activity	IPR001765		PF00484	Pro_CA	KOG1578	Predicted carbonic anhydrase involved in protection against oxidative damage			PWY-7117;PWY-7115;PWYQT-4429;PWY-241	C4 photosynthetic carbon assimilation cycle, NAD-ME type;CO<sub>2</sub> fixation into oxaloacetate (anaplerotic);C4 photosynthetic carbon assimilation cycle, NADP-ME type;C4 photosynthetic carbon assimilation cycle, PEPCK type			SSF53056	beta-carbonic anhydrase, cab
CAH6_35_1	Cre12.g485050.t1.2	CAH6	Carbonic Anhydrase 6	VMPAPAQPVSEAQSAISFQPSR	S35	0.8879	-1.2	5.24	4.19	0.749	-3.44	0.637	0.0557	0.2	0.875	0.291	Mitochondrial	Chloroplast stroma carbonic anhydrase	Q6S7R9	Carbonic anhydrase	GO:0015976	GO:0004089;GO:0008270				GO:0004089;GO:0008270;GO:0015976	zinc ion binding;carbon utilization;carbonate dehydratase activity	IPR001765		PF00484	Pro_CA	KOG1578	Predicted carbonic anhydrase involved in protection against oxidative damage			PWY-7117;PWY-7115;PWYQT-4429;PWY-241	C4 photosynthetic carbon assimilation cycle, NAD-ME type;CO<sub>2</sub> fixation into oxaloacetate (anaplerotic);C4 photosynthetic carbon assimilation cycle, NADP-ME type;C4 photosynthetic carbon assimilation cycle, PEPCK type			SSF53056	beta-carbonic anhydrase, cab
CAH6_39_1	Cre12.g485050.t1.2	CAH6	Carbonic Anhydrase 6	VMPAPAQPVSEAQSAISFQPSRSNR	S39	0.4659	-0.272	2.53	-0.606	0.0451	0.651	0.911	0.193	0.843	0.991	0.836	Mitochondrial	Chloroplast stroma carbonic anhydrase	Q6S7R9	Carbonic anhydrase	GO:0015976	GO:0004089;GO:0008270				GO:0004089;GO:0008270;GO:0015976	zinc ion binding;carbon utilization;carbonate dehydratase activity	IPR001765		PF00484	Pro_CA	KOG1578	Predicted carbonic anhydrase involved in protection against oxidative damage			PWY-7117;PWY-7115;PWYQT-4429;PWY-241	C4 photosynthetic carbon assimilation cycle, NAD-ME type;CO<sub>2</sub> fixation into oxaloacetate (anaplerotic);C4 photosynthetic carbon assimilation cycle, NADP-ME type;C4 photosynthetic carbon assimilation cycle, PEPCK type			SSF53056	beta-carbonic anhydrase, cab
CAH6_41_1	Cre12.g485050.t1.2	CAH6	Carbonic Anhydrase 6	VMPAPAQPVSEAQSAISFQPSRSNR	S41	0.7597	-2.89	2	0.0478	-2.61	-2.66	0.193	0.739	0.997	0.715	0.715	Mitochondrial	Chloroplast stroma carbonic anhydrase	Q6S7R9	Carbonic anhydrase	GO:0015976	GO:0004089;GO:0008270				GO:0004089;GO:0008270;GO:0015976	zinc ion binding;carbon utilization;carbonate dehydratase activity	IPR001765		PF00484	Pro_CA	KOG1578	Predicted carbonic anhydrase involved in protection against oxidative damage			PWY-7117;PWY-7115;PWYQT-4429;PWY-241	C4 photosynthetic carbon assimilation cycle, NAD-ME type;CO<sub>2</sub> fixation into oxaloacetate (anaplerotic);C4 photosynthetic carbon assimilation cycle, NADP-ME type;C4 photosynthetic carbon assimilation cycle, PEPCK type			SSF53056	beta-carbonic anhydrase, cab
CAH6_41_2	Cre12.g485050.t1.2	CAH6	Carbonic Anhydrase 6	VMPAPAQPVSEAQSAISFQPSRSNR	S41	0.8218	n/a	1.84	1.21	1.64	0.426	n/a	0.449	0.707	0.584	0.926	Mitochondrial	Chloroplast stroma carbonic anhydrase	Q6S7R9	Carbonic anhydrase	GO:0015976	GO:0004089;GO:0008270				GO:0004089;GO:0008270;GO:0015976	zinc ion binding;carbon utilization;carbonate dehydratase activity	IPR001765		PF00484	Pro_CA	KOG1578	Predicted carbonic anhydrase involved in protection against oxidative damage			PWY-7117;PWY-7115;PWYQT-4429;PWY-241	C4 photosynthetic carbon assimilation cycle, NAD-ME type;CO<sub>2</sub> fixation into oxaloacetate (anaplerotic);C4 photosynthetic carbon assimilation cycle, NADP-ME type;C4 photosynthetic carbon assimilation cycle, PEPCK type			SSF53056	beta-carbonic anhydrase, cab
CAH7_57_1	Cre13.g607350.t1.2	CAH7	Carbonic anhydrase	ASVELDPLNK	S57	1	0.0361	2.17	2.61	-0.167	-2.78	0.969	0.635	0.63	0.984	0.613	Other		A0A2K3D1I6	Carbonic anhydrase	GO:0015976	GO:0004089;GO:0008270		AT1G70410;AT5G14740;AT3G01500;AT1G58180;AT1G23730;AT4G33580	BCA4;CA2;CA1;BCA6;BCA3;BCA5	GO:0004089;GO:0008270;GO:0015976	zinc ion binding;carbon utilization;carbonate dehydratase activity	IPR001765		PF00484	Pro_CA	KOG1578	Predicted carbonic anhydrase involved in protection against oxidative damage			PWY-7117;PWY-7115;PWYQT-4429;PWY-241	C4 photosynthetic carbon assimilation cycle, NAD-ME type;CO<sub>2</sub> fixation into oxaloacetate (anaplerotic);C4 photosynthetic carbon assimilation cycle, NADP-ME type;C4 photosynthetic carbon assimilation cycle, PEPCK type			SSF53056	beta-carbonic anhydrase, cab
CAM19_250_1	Cre16.g678350.t1.2	CAM19	Calmodulin-like protein	MGPPPGTPPSR	T250	0.9229	-1.93	n/a	n/a	n/a	n/a	0.253	n/a	n/a	n/a	n/a	Other		A0A2K3CV82			GO:0005509		AT5G04170;AT3G10300;AT2G27480		GO:0005509	calcium ion binding	IPR018249;IPR002048;IPR011992		PF13499	EF-hand_7	KOG0027	Calmodulin and related proteins (EF-Hand superfamily)					PS50222	EF_HAND_2	SSF47473	EF-hand	protein serine/threonine kinase activity
CAM19_277_1	Cre16.g678350.t1.2	CAM19	Calmodulin-like protein	TNLPGNASPLR	S277	0.9119	0.423	n/a	n/a	n/a	n/a	0.818	n/a	n/a	n/a	n/a	Other		A0A2K3CV82			GO:0005509		AT5G04170;AT3G10300;AT2G27480		GO:0005509	calcium ion binding	IPR018249;IPR002048;IPR011992		PF13499	EF-hand_7	KOG0027	Calmodulin and related proteins (EF-Hand superfamily)					PS50222	EF_HAND_2	SSF47473	EF-hand	protein serine/threonine kinase activity
CASC3_150_1	Cre10.g456700.t1.2	CASC3	Exon Junction Complex component	YGAEAESAEPEAAKPGASPTER	S150	0.8696	-1.75	-6.58	-0.722	-1.47	-0.753	0.144	0.117	0.925	0.828	0.929	Other	Contains CASC3/Barentsz eIF4AIII binding domain involved in post-transcriptional regulation of mRNA in metazoa	A0A2K3DBK7	Btz domain-containing protein	GO:0000184;GO:0006397;GO:0006417;GO:0008380;GO:0051028	GO:0003729	GO:0005737;GO:0035145					IPR018545		PF09405	Btz
CASC3_181_2	Cre10.g456700.t1.2	CASC3	Exon Junction Complex component	FAAIESGQEVEDSGSEDAFGGYSR	S181	0.9502	n/a	-1.15	-1.15	0.305	1.46	n/a	0.72	0.777	0.954	0.709	Other	Contains CASC3/Barentsz eIF4AIII binding domain involved in post-transcriptional regulation of mRNA in metazoa	A0A2K3DBK7	Btz domain-containing protein	GO:0000184;GO:0006397;GO:0006417;GO:0008380;GO:0051028	GO:0003729	GO:0005737;GO:0035145					IPR018545		PF09405	Btz
CASC3_183_2	Cre10.g456700.t1.2	CASC3	Exon Junction Complex component	FAAIESGQEVEDSGSEDAFGGYSR	S183	0.9502	n/a	-1.15	-0.755	0.856	1.61	n/a	0.785	0.901	0.886	0.753	Other	Contains CASC3/Barentsz eIF4AIII binding domain involved in post-transcriptional regulation of mRNA in metazoa	A0A2K3DBK7	Btz domain-containing protein	GO:0000184;GO:0006397;GO:0006417;GO:0008380;GO:0051028	GO:0003729	GO:0005737;GO:0035145					IPR018545		PF09405	Btz
CASC3_20_1	Cre10.g456700.t1.2	CASC3	Exon Junction Complex component	RASDDEAEDGDAEFHDAAEYAASVADSTGHADAAEEGDTK	S20	0.9506	n/a	-2.75	-3.28	-3.8	-0.517	n/a	0.385	0.392	0.272	0.93	Other	Contains CASC3/Barentsz eIF4AIII binding domain involved in post-transcriptional regulation of mRNA in metazoa	A0A2K3DBK7	Btz domain-containing protein	GO:0000184;GO:0006397;GO:0006417;GO:0008380;GO:0051028	GO:0003729	GO:0005737;GO:0035145					IPR018545		PF09405	Btz
CASC3_218_1	Cre10.g456700.t1.2	CASC3	Exon Junction Complex component	FDTPPASNYELVGLPQRPAR	T218	0.9379	1.78	n/a	n/a	n/a	n/a	0.205	n/a	n/a	n/a	n/a	Other	Contains CASC3/Barentsz eIF4AIII binding domain involved in post-transcriptional regulation of mRNA in metazoa	A0A2K3DBK7	Btz domain-containing protein	GO:0000184;GO:0006397;GO:0006417;GO:0008380;GO:0051028	GO:0003729	GO:0005737;GO:0035145					IPR018545		PF09405	Btz
CAT1_410_1	Cre09.g417150.t1.2	CAT1	Mono-functional catalase	VAAVSSAPLSGR	S410	0.3333	-0.958	n/a	n/a	n/a	n/a	0.9	n/a	n/a	n/a	n/a	Other	mono-functional, haem-containing catalase (EC:1.11.1.6) involved in detoxification of H2O2; located in the mitochondrion, according to proteomic survey, but lacks a targeting peptide; has been found to be reduced and inhibited by thioredoxin (PMID: 15123830); null-allele mutant was isolated (PMID 29743196)	A8J537	Catalase	GO:0042542;GO:0042744	GO:0004096;GO:0020037;GO:0046872	GO:0005737;GO:0005777	AT1G20620;AT4G35090;AT1G20630	CAT3;CAT2;CAT1	GO:0055114;GO:0004096;GO:0006979;GO:0020037	oxidation-reduction process;catalase activity;response to oxidative stress;heme binding	IPR024711;IPR018028;IPR010582;IPR011614;IPR020835	Catalase, mono-functional, haem-containing, clades 1 and 3	PF06628;PF00199	Catalase-rel;Catalase			K03781	catalase [EC:1.11.1.6]	DETOX1-PWY-1;DETOX1-PWY	reactive oxygen species degradation;superoxide radicals degradation	PS51402	CATALASE_3	SSF56634	Heme-dependent catalase-like
CAT1_415_1	Cre09.g417150.t1.2	CAT1	Mono-functional catalase	VAAVSSAPLSGR	S415	0.9175	-0.268	1.21	0.0129	0.472	0.459	0.836	0.226	0.995	0.744	0.757	Other	mono-functional, haem-containing catalase (EC:1.11.1.6) involved in detoxification of H2O2; located in the mitochondrion, according to proteomic survey, but lacks a targeting peptide; has been found to be reduced and inhibited by thioredoxin (PMID: 15123830); null-allele mutant was isolated (PMID 29743196)	A8J537	Catalase	GO:0042542;GO:0042744	GO:0004096;GO:0020037;GO:0046872	GO:0005737;GO:0005777	AT1G20620;AT4G35090;AT1G20630	CAT3;CAT2;CAT1	GO:0055114;GO:0004096;GO:0006979;GO:0020037	oxidation-reduction process;catalase activity;response to oxidative stress;heme binding	IPR024711;IPR018028;IPR010582;IPR011614;IPR020835	Catalase, mono-functional, haem-containing, clades 1 and 3	PF06628;PF00199	Catalase-rel;Catalase			K03781	catalase [EC:1.11.1.6]	DETOX1-PWY-1;DETOX1-PWY	reactive oxygen species degradation;superoxide radicals degradation	PS51402	CATALASE_3	SSF56634	Heme-dependent catalase-like
CAX1_74_2	Cre12.g519500.t1.2	CAX1	CAX family cation antiporter, membrane protein	TLSRGSILSVAPK	S74	0.7147	-0.11	n/a	n/a	n/a	n/a	0.948	n/a	n/a	n/a	n/a	Secretory	putative Ca2+/H+ antiporter [PMID: 15710683], related to fungi and plants Ca2+/H+ antiporters (CAX); related to yeast VCX1 (or Manganese resistance 1)	B6ZCF4	Vacuolar cation/proton exchanger	GO:0006874;GO:0070588	GO:0015369	GO:0009705			GO:0008324;GO:0055085;GO:0006812;GO:0006816;GO:0015369;GO:0016021	cation transport;transmembrane transport;calcium ion transport;cation transmembrane transporter activity;integral component of membrane;calcium:proton antiporter activity	IPR004713;IPR004837;IPR004798		PF01699	Na_Ca_ex	KOG1397	Ca2+/H+ antiporter VCX1 and related proteins	K07300	Ca2+:H+ antiporter
CAX1_77_1	Cre12.g519500.t1.2	CAX1	CAX family cation antiporter, membrane protein	GSILSVAPK	S77	0.9126	-0.246	n/a	n/a	n/a	n/a	0.948	n/a	n/a	n/a	n/a	Secretory	putative Ca2+/H+ antiporter [PMID: 15710683], related to fungi and plants Ca2+/H+ antiporters (CAX); related to yeast VCX1 (or Manganese resistance 1)	B6ZCF4	Vacuolar cation/proton exchanger	GO:0006874;GO:0070588	GO:0015369	GO:0009705			GO:0008324;GO:0055085;GO:0006812;GO:0006816;GO:0015369;GO:0016021	cation transport;transmembrane transport;calcium ion transport;cation transmembrane transporter activity;integral component of membrane;calcium:proton antiporter activity	IPR004713;IPR004837;IPR004798		PF01699	Na_Ca_ex	KOG1397	Ca2+/H+ antiporter VCX1 and related proteins	K07300	Ca2+:H+ antiporter
CAX1_77_2	Cre12.g519500.t1.2	CAX1	CAX family cation antiporter, membrane protein	GSILSVAPK	S77	0.9126	-0.11	n/a	n/a	n/a	n/a	0.948	n/a	n/a	n/a	n/a	Secretory	putative Ca2+/H+ antiporter [PMID: 15710683], related to fungi and plants Ca2+/H+ antiporters (CAX); related to yeast VCX1 (or Manganese resistance 1)	B6ZCF4	Vacuolar cation/proton exchanger	GO:0006874;GO:0070588	GO:0015369	GO:0009705			GO:0008324;GO:0055085;GO:0006812;GO:0006816;GO:0015369;GO:0016021	cation transport;transmembrane transport;calcium ion transport;cation transmembrane transporter activity;integral component of membrane;calcium:proton antiporter activity	IPR004713;IPR004837;IPR004798		PF01699	Na_Ca_ex	KOG1397	Ca2+/H+ antiporter VCX1 and related proteins	K07300	Ca2+:H+ antiporter
CAX2_43_1	Cre09.g409750_4532.1	CAX2	CAX family cation antiporter, membrane protein	VEHEQQLEDAEAALIPPGTGAAAPRESYDGSR	T43	0.842	-1.08	-0.229	0.129	-0.0693	-0.198	0.624	0.874	0.947	0.974	0.924	Other	CAX family of Cation antiporters, membrane protein; Putative Ca2+/H+ antiporter; related to fungi and plants Ca2+/H+ antiporters (CAX); related to yeast VCX1 (or Manganese resistance 1); One of three paralogs in C.reinhardtii (Cre09.g409750, Cre12.g519500, Cre16.g649466); Co-orthologous with three CAX genes in Arabidopsis thaliana (AT1G55720.1, AT1G55730.1, AT3G13320.1);	A0A2K3DFI7	Vacuolar cation/proton exchanger	GO:0006874;GO:0070588	GO:0015369	GO:0009705			GO:0008324;GO:0055085;GO:0006812;GO:0006816;GO:0015369;GO:0016021	cation transport;transmembrane transport;calcium ion transport;cation transmembrane transporter activity;integral component of membrane;calcium:proton antiporter activity	IPR004713;IPR004837;IPR004798		PF01699	Na_Ca_ex	KOG1397	Ca2+/H+ antiporter VCX1 and related proteins	K07300	Ca2+:H+ antiporter							Belongs to the Ca(2 ) cation antiporter (CaCA) (TC 2.A.19) family				ko:K07300
CAX2_51_1	Cre09.g409750_4532.1	CAX2	CAX family cation antiporter, membrane protein	VEHEQQLEDAEAALIPPGTGAAAPRESYDGSR	S51	0.9147	n/a	-0.251	-0.349	0.144	0.493	n/a	0.736	0.694	0.9	0.553	Other	CAX family of Cation antiporters, membrane protein; Putative Ca2+/H+ antiporter; related to fungi and plants Ca2+/H+ antiporters (CAX); related to yeast VCX1 (or Manganese resistance 1); One of three paralogs in C.reinhardtii (Cre09.g409750, Cre12.g519500, Cre16.g649466); Co-orthologous with three CAX genes in Arabidopsis thaliana (AT1G55720.1, AT1G55730.1, AT3G13320.1);	A0A2K3DFI7	Vacuolar cation/proton exchanger	GO:0006874;GO:0070588	GO:0015369	GO:0009705			GO:0008324;GO:0055085;GO:0006812;GO:0006816;GO:0015369;GO:0016021	cation transport;transmembrane transport;calcium ion transport;cation transmembrane transporter activity;integral component of membrane;calcium:proton antiporter activity	IPR004713;IPR004837;IPR004798		PF01699	Na_Ca_ex	KOG1397	Ca2+/H+ antiporter VCX1 and related proteins	K07300	Ca2+:H+ antiporter							Belongs to the Ca(2 ) cation antiporter (CaCA) (TC 2.A.19) family				ko:K07300
CAX3_293_1	Cre14.g625300.t1.1	CAX3	CAX family cation antiporter, membrane protein	GSDAGGGGAGSGGGPEGSSPRGDSEAPLSSR	S293	0.3868	0.898	n/a	n/a	n/a	n/a	0.441	n/a	n/a	n/a	n/a	Secretory	pfam01699, Na_Ca_ex, Sodium/calcium exchanger protein related to AtCAX10 [PMID: 15710683]. This is a family of sodium/calcium exchanger integral membrane proteins.	A0A2K3CYD0		GO:0006812	GO:0008324	GO:0016020	AT5G17850;AT5G17860;AT3G14070;AT1G54115	CAX7;CAX9;CCX4	GO:0055085;GO:0016021	transmembrane transport;integral component of membrane	IPR004837		PF01699	Na_Ca_ex	KOG2399	K+-dependent Na+:Ca2+ antiporter	K13754	solute carrier family 24 (sodium/potassium/calcium exchanger), member 6							calcium:sodium antiporter activity involved in regulation of cardiac muscle cell membrane potential
CAX5_271_1	Cre16.g649466.t1.1	CAX5	CAX family cation antiporter, membrane protein	SGAATPGGALLAGSAGVTR	S271	0.8611	-0.247	n/a	n/a	n/a	n/a	0.905	n/a	n/a	n/a	n/a	Other	putative Ca2+/H+ antiporter, related to plants Ca2+/H+ antiporters (AtCAX1-6); May contain additional coding sequence in exotic N-island PMID: 27175017	A0A2K3CSR1		GO:0006874;GO:0070588	GO:0015369	GO:0009705	AT3G13320;AT1G55730;AT1G55720	CAX2;CAX5;CAX6	GO:0055085;GO:0016021	transmembrane transport;integral component of membrane	IPR004837		PF01699	Na_Ca_ex	KOG1397	Ca2+/H+ antiporter VCX1 and related proteins	K07300	Ca2+:H+ antiporter							Belongs to the Ca(2 ) cation antiporter (CaCA) (TC 2.A.19) family
CAX5_328_1	Cre16.g649466.t1.1	CAX5	CAX family cation antiporter, membrane protein	AGSGALAAAVEMTEGPHSLGATSAK	S328	0.9012	n/a	-3.25	0.43	-2.29	-2.72	n/a	0.237	0.933	0.506	0.423	Other	putative Ca2+/H+ antiporter, related to plants Ca2+/H+ antiporters (AtCAX1-6); May contain additional coding sequence in exotic N-island PMID: 27175017	A0A2K3CSR1		GO:0006874;GO:0070588	GO:0015369	GO:0009705	AT3G13320;AT1G55730;AT1G55720	CAX2;CAX5;CAX6	GO:0055085;GO:0016021	transmembrane transport;integral component of membrane	IPR004837		PF01699	Na_Ca_ex	KOG1397	Ca2+/H+ antiporter VCX1 and related proteins	K07300	Ca2+:H+ antiporter							Belongs to the Ca(2 ) cation antiporter (CaCA) (TC 2.A.19) family
CAX6_563_1	Cre11.g479600.t1.1	CAX6	Ca2+/Na+ exchanger	LVGGAEGGAGSDKGEGEGEEFNLWSAWR	S563	0.9401	n/a	3.1	1.1	4.44	3.34	n/a	0.244	0.783	0.124	0.29	Other		A0A2K3D8M1		GO:0007154;GO:0030001;GO:0055085		GO:0016020	AT2G47600	MHX	GO:0007154;GO:0055085;GO:0016021	transmembrane transport;integral component of membrane;cell communication	IPR004837;IPR003644		PF03160;PF01699	Calx-beta;Na_Ca_ex	KOG1306	Ca2+/Na+ exchanger NCX1 and related proteins	K05849	solute carrier family 8 (sodium/calcium exchanger)					SSF141072	CalX-like	Belongs to the Ca(2 ) cation antiporter (CaCA) (TC 2.A.19) family	MHX	GO:0000302;GO:0001666;GO:0002028;GO:0003008;GO:0003674;GO:0005215;GO:0005432;GO:0005488;GO:0005509;GO:0005575;GO:0005622;GO:0005623;GO:0005737;GO:0005739;GO:0005856;GO:0005874;GO:0005886;GO:0005887;GO:0005911;GO:0006810;GO:0006811;GO:0006812;GO:0006814;GO:0006816;GO:0006873;GO:0006874;GO:0006875;GO:0006937;GO:0006942;GO:0006950;GO:0006979;GO:0007154;GO:0007165;GO:0007204;GO:0007275;GO:0007399;GO:…		ko:K03452;ko:K05849	ko04020;ko04022;ko04371;ko04740;ko04974;map04020;map04022;map04371;map04740;map04974
CCM1_122_1	Cre02.g096300.t1.1	CCM1	Regulator of CO2-responsive genes	TGADDADEAVPGSPHSK	S122	0.8672	-0.0565	n/a	n/a	n/a	n/a	0.937	n/a	n/a	n/a	n/a	Other	Master regulator of CO2-responsive genes including low-CO2 inducible genes necessary for CO2-concentrating mechanism [PMID:11287669, 15235119, 11309511]; CCM1-A and CCM1-B are generated by an alternative splicing between 3rd and 4th exons, CCM1B=CIA5=698aa, CCM1A=699aa; two Zn-binding regions are located in N-terminus and its Zn-binding is indispensable for the regulation of CCM [PMID: 18202004].…	Q9FED4							GO:0003676	nucleic acid binding	IPR013087												SSF57667	beta-beta-alpha zinc fingers
CCM1_451_1	Cre02.g096300.t1.1	CCM1	Regulator of CO2-responsive genes	IPSPPPLPPDFHTAATGGNGMLFNFSQFGQK	S451	0.923	0.206	n/a	n/a	n/a	n/a	0.804	n/a	n/a	n/a	n/a	Other	Master regulator of CO2-responsive genes including low-CO2 inducible genes necessary for CO2-concentrating mechanism [PMID:11287669, 15235119, 11309511]; CCM1-A and CCM1-B are generated by an alternative splicing between 3rd and 4th exons, CCM1B=CIA5=698aa, CCM1A=699aa; two Zn-binding regions are located in N-terminus and its Zn-binding is indispensable for the regulation of CCM [PMID: 18202004].…	Q9FED4							GO:0003676	nucleic acid binding	IPR013087												SSF57667	beta-beta-alpha zinc fingers
CCR4_356_1	Cre04.g227350.t1.1	CCR4	Putative NOT-complex component	QTAPPTPAKEPDSGTVTPR	S356	0.8294	0.318	n/a	n/a	n/a	n/a	0.674	n/a	n/a	n/a	n/a	Other	Belongs to the CNOT2/3/5 family of transcription regulation complexes	A0A2K3DUR5		GO:0000289;GO:0006355		GO:0000932;GO:0005634;GO:0030015	AT5G18230		GO:0019031;GO:0005634;GO:0006355;GO:0046789;GO:0019064	host cell surface receptor binding;fusion of virus membrane with host plasma membrane;nucleus;regulation of transcription, DNA-templated;viral envelope	IPR007282;IPR013829;IPR007207	Haemagglutinin, stalk	PF04065;PF04153	Not3;NOT2_3_5	KOG2150	CCR4-NOT transcriptional regulation complex, NOT5 subunit	K12580	CCR4-NOT transcription complex subunit 3					SSF58064	Influenza hemagglutinin (stalk)
CCR4_379_1	Cre04.g227350.t1.1	CCR4	Putative NOT-complex component	TTAVVPVAASPGPGLVTATSETLSPLPPR	T379	0.7363	-0.491	n/a	n/a	n/a	n/a	0.917	n/a	n/a	n/a	n/a	Other	Belongs to the CNOT2/3/5 family of transcription regulation complexes	A0A2K3DUR5		GO:0000289;GO:0006355		GO:0000932;GO:0005634;GO:0030015	AT5G18230		GO:0019031;GO:0005634;GO:0006355;GO:0046789;GO:0019064	host cell surface receptor binding;fusion of virus membrane with host plasma membrane;nucleus;regulation of transcription, DNA-templated;viral envelope	IPR007282;IPR013829;IPR007207	Haemagglutinin, stalk	PF04065;PF04153	Not3;NOT2_3_5	KOG2150	CCR4-NOT transcriptional regulation complex, NOT5 subunit	K12580	CCR4-NOT transcription complex subunit 3					SSF58064	Influenza hemagglutinin (stalk)
CCR4_381_1	Cre04.g227350.t1.1	CCR4	Putative NOT-complex component	TTAVVPVAASPGPGLVTATSETLSPLPPR	T381	0.4679	3.28	n/a	n/a	n/a	n/a	0.315	n/a	n/a	n/a	n/a	Other	Belongs to the CNOT2/3/5 family of transcription regulation complexes	A0A2K3DUR5		GO:0000289;GO:0006355		GO:0000932;GO:0005634;GO:0030015	AT5G18230		GO:0019031;GO:0005634;GO:0006355;GO:0046789;GO:0019064	host cell surface receptor binding;fusion of virus membrane with host plasma membrane;nucleus;regulation of transcription, DNA-templated;viral envelope	IPR007282;IPR013829;IPR007207	Haemagglutinin, stalk	PF04065;PF04153	Not3;NOT2_3_5	KOG2150	CCR4-NOT transcriptional regulation complex, NOT5 subunit	K12580	CCR4-NOT transcription complex subunit 3					SSF58064	Influenza hemagglutinin (stalk)
CCR4_382_1	Cre04.g227350.t1.1	CCR4	Putative NOT-complex component	TTAVVPVAASPGPGLVTATSETLSPLPPR	S382	0.908	-1.71	-2.02	-2.02	-2.03	-0.00744	0.704	0.403	0.504	0.471	1	Other	Belongs to the CNOT2/3/5 family of transcription regulation complexes	A0A2K3DUR5		GO:0000289;GO:0006355		GO:0000932;GO:0005634;GO:0030015	AT5G18230		GO:0019031;GO:0005634;GO:0006355;GO:0046789;GO:0019064	host cell surface receptor binding;fusion of virus membrane with host plasma membrane;nucleus;regulation of transcription, DNA-templated;viral envelope	IPR007282;IPR013829;IPR007207	Haemagglutinin, stalk	PF04065;PF04153	Not3;NOT2_3_5	KOG2150	CCR4-NOT transcriptional regulation complex, NOT5 subunit	K12580	CCR4-NOT transcription complex subunit 3					SSF58064	Influenza hemagglutinin (stalk)
CCR4_421_1	Cre04.g227350.t1.1	CCR4	Putative NOT-complex component	AASGPLPAVAANGTAAGDAAAPGGVPR	S421	0.9286	1.39	0.152	1.23	0.716	-0.515	0.434	0.952	0.575	0.771	0.844	Other	Belongs to the CNOT2/3/5 family of transcription regulation complexes	A0A2K3DUR5		GO:0000289;GO:0006355		GO:0000932;GO:0005634;GO:0030015	AT5G18230		GO:0019031;GO:0005634;GO:0006355;GO:0046789;GO:0019064	host cell surface receptor binding;fusion of virus membrane with host plasma membrane;nucleus;regulation of transcription, DNA-templated;viral envelope	IPR007282;IPR013829;IPR007207	Haemagglutinin, stalk	PF04065;PF04153	Not3;NOT2_3_5	KOG2150	CCR4-NOT transcriptional regulation complex, NOT5 subunit	K12580	CCR4-NOT transcription complex subunit 3					SSF58064	Influenza hemagglutinin (stalk)
CCT11_11_1	Cre12.g523050.t1.1	CCT11	Putative T-complex protein 1 component	GVGAAVVATSGSQR	T11	0.3333	-3.36	-0.262	0.808	-1.53	-2.34	0.0997	0.928	0.782	0.539	0.313	Other	Putative T-complex protein 1 component, probably a 1-phosphatidylinositol-3-phosphate 5-kinase or 1-phosphatidylinositol-4-phosphate 5-kinase; ts-lethal mutant was isolated (PMID 29743196)	A0A2K3D470	1-phosphatidylinositol-3-phosphate 5-kinase	GO:0046854	GO:0000285;GO:0005524	GO:0010008	AT1G71010;AT3G14270;AT4G33240	FAB1C;FAB1B;FAB1A	GO:0046488;GO:0016307;GO:0005524	ATP binding;phosphatidylinositol phosphate kinase activity;phosphatidylinositol metabolic process	IPR027409;IPR002498;IPR002423;IPR027483;IPR016034	GroEL-like apical domain;Phosphatidylinositol-4-phosphate 5-kinase, C-terminal	PF01504;PF00118	Cpn60_TCP1;PIP5K	KOG0230	Phosphatidylinositol-4-phosphate 5-kinase and related FYVE finger-containing proteins	K00889	1-phosphatidylinositol-4-phosphate 5-kinase [EC:2.7.1.68]	PWY-6352	3-phosphoinositide biosynthesis	PS51455	PIPK	SSF52029;SSF56104	SAICAR synthase-like;GroEL apical domain-like	Phosphatidylinositol-4-phosphate 5-Kinase			2.7.1.150	ko:K00921	ko00562;ko04070;ko04145;ko04810;map00562;map04070;map04145;map04810		R05802;R10951
CCT11_14_1	Cre12.g523050.t1.1	CCT11	Putative T-complex protein 1 component	GVGAAVVATSGSQR	S14	0.9344	0.459	0.0455	-0.383	-0.209	0.174	0.556	0.961	0.632	0.827	0.857	Other	Putative T-complex protein 1 component, probably a 1-phosphatidylinositol-3-phosphate 5-kinase or 1-phosphatidylinositol-4-phosphate 5-kinase; ts-lethal mutant was isolated (PMID 29743196)	A0A2K3D470	1-phosphatidylinositol-3-phosphate 5-kinase	GO:0046854	GO:0000285;GO:0005524	GO:0010008	AT1G71010;AT3G14270;AT4G33240	FAB1C;FAB1B;FAB1A	GO:0046488;GO:0016307;GO:0005524	ATP binding;phosphatidylinositol phosphate kinase activity;phosphatidylinositol metabolic process	IPR027409;IPR002498;IPR002423;IPR027483;IPR016034	GroEL-like apical domain;Phosphatidylinositol-4-phosphate 5-kinase, C-terminal	PF01504;PF00118	Cpn60_TCP1;PIP5K	KOG0230	Phosphatidylinositol-4-phosphate 5-kinase and related FYVE finger-containing proteins	K00889	1-phosphatidylinositol-4-phosphate 5-kinase [EC:2.7.1.68]	PWY-6352	3-phosphoinositide biosynthesis	PS51455	PIPK	SSF52029;SSF56104	SAICAR synthase-like;GroEL apical domain-like	Phosphatidylinositol-4-phosphate 5-Kinase			2.7.1.150	ko:K00921	ko00562;ko04070;ko04145;ko04810;map00562;map04070;map04145;map04810		R05802;R10951
CCT11_1720_1	Cre12.g523050.t1.1	CCT11	Putative T-complex protein 1 component	QEGPAGAGAGTSESGGVGHSSGGGAGGAR	T1720	0.4553	-0.115	n/a	n/a	n/a	n/a	0.922	n/a	n/a	n/a	n/a	Other	Putative T-complex protein 1 component, probably a 1-phosphatidylinositol-3-phosphate 5-kinase or 1-phosphatidylinositol-4-phosphate 5-kinase; ts-lethal mutant was isolated (PMID 29743196)	A0A2K3D470	1-phosphatidylinositol-3-phosphate 5-kinase	GO:0046854	GO:0000285;GO:0005524	GO:0010008	AT1G71010;AT3G14270;AT4G33240	FAB1C;FAB1B;FAB1A	GO:0046488;GO:0016307;GO:0005524	ATP binding;phosphatidylinositol phosphate kinase activity;phosphatidylinositol metabolic process	IPR027409;IPR002498;IPR002423;IPR027483;IPR016034	GroEL-like apical domain;Phosphatidylinositol-4-phosphate 5-kinase, C-terminal	PF01504;PF00118	Cpn60_TCP1;PIP5K	KOG0230	Phosphatidylinositol-4-phosphate 5-kinase and related FYVE finger-containing proteins	K00889	1-phosphatidylinositol-4-phosphate 5-kinase [EC:2.7.1.68]	PWY-6352	3-phosphoinositide biosynthesis	PS51455	PIPK	SSF52029;SSF56104	SAICAR synthase-like;GroEL apical domain-like	Phosphatidylinositol-4-phosphate 5-Kinase			2.7.1.150	ko:K00921	ko00562;ko04070;ko04145;ko04810;map00562;map04070;map04145;map04810		R05802;R10951
CCT8_262_1	Cre03.g168450.t1.2	CCT8	T-complex protein 1, theta subunit	GTVLIKSAEELENYSK	S262	0.9339	n/a	2.1	2.04	2.26	0.219	n/a	0.39	0.506	0.418	0.966	Other	T-complex protein 1, theta subunit (TCP-1-theta) (CCT-theta) (TCPQ); subunit 8 of cytosolic chaperonin complex; ts-lethal mutant was isolated (PMID 29743196)	A8IF08	CCT-theta	GO:0006457	GO:0005524;GO:0016887;GO:0051082;GO:0140662	GO:0005832	AT3G03960		GO:0006457;GO:0044267;GO:0051082;GO:0005524	cellular protein metabolic process;unfolded protein binding;ATP binding;protein folding	IPR017998;IPR027409;IPR012721;IPR027413;IPR002423	GroEL-like apical domain;GroEL-like equatorial domain	PF00118	Cpn60_TCP1			K09500	T-complex protein 1 subunit theta					SSF54849;SSF52029;SSF48592	GroEL equatorial domain-like;GroEL-intermediate domain like;GroEL apical domain-like
CDC48C_194_1	Cre09.g398550.t1.2	CDC48C		STTPTGAGAAEGAAEGAATTAEGGGPVAAFAPPAVIAAAAAR	S194	0.3455	n/a	-0.884	1.78	-2.26	-4.04	n/a	0.885	0.785	0.711	0.46	Other		A0A2K3DD00		GO:0042254	GO:0005524;GO:0016887;GO:1990275	GO:0005634	AT3G01610	CDC48C	GO:0006281;GO:0009378;GO:0006310;GO:0000166;GO:0017111	nucleoside-triphosphatase activity;nucleotide binding;four-way junction helicase activity;DNA recombination;DNA repair	IPR003593;IPR008824;IPR027417	P-loop containing nucleoside triphosphate hydrolase	PF05496;PF16725	Nucleolin_bd;RuvB_N			K14571	ribosome biogenesis ATPase					SSF52540	P-loop containing nucleoside triphosphate hydrolases
CDC5_422_1	Cre03.g197350.t1.2	CDC5		NVVAATPNPLAGMTPSVR	T422	0.8758	1.15	n/a	n/a	n/a	n/a	0.254	n/a	n/a	n/a	n/a	Other		A0A2K3DYR4		GO:0000398	GO:0003677	GO:0000974;GO:0005681	AT1G09770	CDC5	GO:0003677;GO:0006355	regulation of transcription, DNA-templated;DNA binding	IPR001005;IPR009057;IPR015495;IPR021786;IPR017930;IPR012287		PF11831;PF13921	DUF3351;Myb_DNA-bind_6	KOG0050	mRNA splicing protein CDC5 (Myb superfamily)	K12860	pre-mRNA-splicing factor CDC5/CEF1			PS51294	HTH_MYB	SSF46689	Homeodomain-like
CDC5_439_2	Cre03.g197350.t1.2	CDC5		VVPSIAGVSATPSVAGTPLR	S439	0.452	0.189	0.628	-0.447	0.625	1.07	0.836	0.856	0.925	0.892	0.785	Other		A0A2K3DYR4		GO:0000398	GO:0003677	GO:0000974;GO:0005681	AT1G09770	CDC5	GO:0003677;GO:0006355	regulation of transcription, DNA-templated;DNA binding	IPR001005;IPR009057;IPR015495;IPR021786;IPR017930;IPR012287		PF11831;PF13921	DUF3351;Myb_DNA-bind_6	KOG0050	mRNA splicing protein CDC5 (Myb superfamily)	K12860	pre-mRNA-splicing factor CDC5/CEF1			PS51294	HTH_MYB	SSF46689	Homeodomain-like
CDC5_452_1	Cre03.g197350.t1.2	CDC5		VVPSIAGVSATPSVAGTPLR	T452	0.8821	1.1	0.706	-0.512	0.171	0.683	0.208	0.537	0.739	0.932	0.636	Other		A0A2K3DYR4		GO:0000398	GO:0003677	GO:0000974;GO:0005681	AT1G09770	CDC5	GO:0003677;GO:0006355	regulation of transcription, DNA-templated;DNA binding	IPR001005;IPR009057;IPR015495;IPR021786;IPR017930;IPR012287		PF11831;PF13921	DUF3351;Myb_DNA-bind_6	KOG0050	mRNA splicing protein CDC5 (Myb superfamily)	K12860	pre-mRNA-splicing factor CDC5/CEF1			PS51294	HTH_MYB	SSF46689	Homeodomain-like
CDC5_452_2	Cre03.g197350.t1.2	CDC5		VVPSIAGVSATPSVAGTPLR	T452	0.8821	0.189	1.56	0.0068	1.92	1.91	0.836	0.65	0.999	0.633	0.642	Other		A0A2K3DYR4		GO:0000398	GO:0003677	GO:0000974;GO:0005681	AT1G09770	CDC5	GO:0003677;GO:0006355	regulation of transcription, DNA-templated;DNA binding	IPR001005;IPR009057;IPR015495;IPR021786;IPR017930;IPR012287		PF11831;PF13921	DUF3351;Myb_DNA-bind_6	KOG0050	mRNA splicing protein CDC5 (Myb superfamily)	K12860	pre-mRNA-splicing factor CDC5/CEF1			PS51294	HTH_MYB	SSF46689	Homeodomain-like
CDC5_458_1	Cre03.g197350.t1.2	CDC5		AGSGGVGPGATPLIR	S458	0.939	0.114	-1.27	-0.477	-0.425	0.0526	0.894	0.599	0.901	0.915	0.992	Other		A0A2K3DYR4		GO:0000398	GO:0003677	GO:0000974;GO:0005681	AT1G09770	CDC5	GO:0003677;GO:0006355	regulation of transcription, DNA-templated;DNA binding	IPR001005;IPR009057;IPR015495;IPR021786;IPR017930;IPR012287		PF11831;PF13921	DUF3351;Myb_DNA-bind_6	KOG0050	mRNA splicing protein CDC5 (Myb superfamily)	K12860	pre-mRNA-splicing factor CDC5/CEF1			PS51294	HTH_MYB	SSF46689	Homeodomain-like
CDC5_466_1	Cre03.g197350.t1.2	CDC5		AGSGGVGPGATPLIR	T466	0.886	0.329	n/a	n/a	n/a	n/a	0.68	n/a	n/a	n/a	n/a	Other		A0A2K3DYR4		GO:0000398	GO:0003677	GO:0000974;GO:0005681	AT1G09770	CDC5	GO:0003677;GO:0006355	regulation of transcription, DNA-templated;DNA binding	IPR001005;IPR009057;IPR015495;IPR021786;IPR017930;IPR012287		PF11831;PF13921	DUF3351;Myb_DNA-bind_6	KOG0050	mRNA splicing protein CDC5 (Myb superfamily)	K12860	pre-mRNA-splicing factor CDC5/CEF1			PS51294	HTH_MYB	SSF46689	Homeodomain-like
CDJ1_140_1	Cre12.g507650.t1.2	CDJ1	Chloroplast DnaJ-like protein	GGMGGMGGGPGVEFTNPFDLFESFFGGGMGGMGGMGGMGGGFSQR	S140	0.9226	0.706	n/a	n/a	n/a	n/a	0.805	n/a	n/a	n/a	n/a	Chloroplast	Class I J-domain protein, probably involved in protein refolding. Characterized by Willmund et al. 2008 [PMID: 18931144] as a plastidic protein that is part of a multichaperone complex containing HSP70B, CGE1 and HSP90C.	Q66YD3		GO:0009408;GO:0042026;GO:0051085	GO:0005524;GO:0031072;GO:0046872;GO:0051082	GO:0005737	AT2G22360;AT4G39960		GO:0009408;GO:0005524;GO:0031072;GO:0051082;GO:0006457	unfolded protein binding;ATP binding;response to heat;heat shock protein binding;protein folding	IPR008971;IPR001305;IPR002939;IPR012724;IPR001623;IPR003095		PF01556;PF00684;PF00226	DnaJ;DnaJ_CXXCXGXG;DnaJ_C	KOG0715	Molecular chaperone (DnaJ superfamily)	K03686	molecular chaperone DnaJ			PS50076;PS51188	DNAJ_2;ZF_CR	SSF49493;SSF46565;SSF57938	HSP40/DnaJ peptide-binding domain;DnaJ/Hsp40 cysteine-rich domain;Chaperone J-domain
CDKA1_160_1	Cre10.g465900.t1.2	CDKA1	Cyclin-dependent kinase	AYTHEVVTLWYR	Y160	0.7437	-1.91	-0.283	-3.35	0.287	3.64	0.469	0.891	0.0504	0.915	0.0285	Other	P34 cdc2/CDK1 ortholog; orthologous to plant CDKA; PSTAIRE motif; null mutant delays G1/S; null-allele mutant was isolated (PMID 29743196)	A8I1P3		GO:0000082;GO:0007165;GO:0008284;GO:0008356;GO:0009409;GO:0010033;GO:0010235;GO:0010389;GO:0010444;GO:0010468;GO:0033206;GO:0040020;GO:0042023;GO:0051445;GO:0098725;GO:1902806	GO:0004693;GO:0005524;GO:0030332	GO:0000307;GO:0005634;GO:0005737;GO:0010005	AT3G48750	CDC2	GO:0006468;GO:0004713;GO:0004672;GO:0005524	protein kinase activity;ATP binding;protein tyrosine kinase activity;protein phosphorylation	IPR000719;IPR011009;IPR020635		PF00069	Pkinase	KOG0594	Protein kinase PCTAIRE and related kinases	K02206	cyclin-dependent kinase 2 [EC:2.7.11.22]			PS50011	PROTEIN_KINASE_DOM	SSF56112	Protein kinase-like (PK-like)
CDKA1_161_1	Cre10.g465900.t1.2	CDKA1	Cyclin-dependent kinase	AYTHEVVTLWYR	T161	0.8361	1.53	n/a	n/a	n/a	n/a	0.417	n/a	n/a	n/a	n/a	Other	P34 cdc2/CDK1 ortholog; orthologous to plant CDKA; PSTAIRE motif; null mutant delays G1/S; null-allele mutant was isolated (PMID 29743196)	A8I1P3		GO:0000082;GO:0007165;GO:0008284;GO:0008356;GO:0009409;GO:0010033;GO:0010235;GO:0010389;GO:0010444;GO:0010468;GO:0033206;GO:0040020;GO:0042023;GO:0051445;GO:0098725;GO:1902806	GO:0004693;GO:0005524;GO:0030332	GO:0000307;GO:0005634;GO:0005737;GO:0010005	AT3G48750	CDC2	GO:0006468;GO:0004713;GO:0004672;GO:0005524	protein kinase activity;ATP binding;protein tyrosine kinase activity;protein phosphorylation	IPR000719;IPR011009;IPR020635		PF00069	Pkinase	KOG0594	Protein kinase PCTAIRE and related kinases	K02206	cyclin-dependent kinase 2 [EC:2.7.11.22]			PS50011	PROTEIN_KINASE_DOM	SSF56112	Protein kinase-like (PK-like)
CDKC1_197_1	Cre08.g385850.t1.2	CDKC1	Cyclin dependent kinase	LADFGLARPYTAENEAGFTNR	Y197	0.4165	-2.92	n/a	n/a	n/a	n/a	0.108	n/a	n/a	n/a	n/a	Other	Plant specific CDKC ortholog; PITAIRE motif	A0A2K3DIE2	Protein kinase domain-containing protein	GO:0032968	GO:0005524;GO:0008353	GO:0000307;GO:0005634	AT5G64960;AT5G10270	CDKC2;CDKC;1	GO:0006468;GO:0004713;GO:0004672;GO:0005524	protein kinase activity;ATP binding;protein tyrosine kinase activity;protein phosphorylation	IPR000719;IPR011009;IPR020635		PF00069	Pkinase	KOG0663	Protein kinase PITSLRE and related kinases	K08819	cyclin-dependent kinase 12/13 [EC:2.7.11.22 2.7.11.23]			PS50011	PROTEIN_KINASE_DOM	SSF56112	Protein kinase-like (PK-like)
CDKC1_206_1	Cre08.g385850.t1.2	CDKC1	Cyclin dependent kinase	LADFGLARPYTAENEAGFTNR	T206	0.3709	0.198	-1.1	-1.13	0.131	1.26	0.766	0.376	0.473	0.956	0.391	Other	Plant specific CDKC ortholog; PITAIRE motif	A0A2K3DIE2	Protein kinase domain-containing protein	GO:0032968	GO:0005524;GO:0008353	GO:0000307;GO:0005634	AT5G64960;AT5G10270	CDKC2;CDKC;1	GO:0006468;GO:0004713;GO:0004672;GO:0005524	protein kinase activity;ATP binding;protein tyrosine kinase activity;protein phosphorylation	IPR000719;IPR011009;IPR020635		PF00069	Pkinase	KOG0663	Protein kinase PITSLRE and related kinases	K08819	cyclin-dependent kinase 12/13 [EC:2.7.11.22 2.7.11.23]			PS50011	PROTEIN_KINASE_DOM	SSF56112	Protein kinase-like (PK-like)
CDKD1_159_2	Cre09.g388000.t1.2	CDKD1	CDK activating kinase	VYGSPDGRLTHK	S159	0.9026	n/a	0.302	-0.716	0.965	1.68	n/a	0.939	0.862	0.815	0.639	Other	Cyclin dependent kinase activating kinase; homologous to plant CDKD and animal CDK7 subfamilies; DPTLARE motif. Putative CAK function	A8IZJ9	[RNA-polymerase]-subunit kinase	GO:0045944	GO:0004693;GO:0005524;GO:0008353	GO:0005634;GO:0005737;GO:0070985	AT1G18040;AT1G66750;AT1G73690	CDKD1;3;CAK4;CDKD1;1	GO:0006468;GO:0004713;GO:0004672;GO:0005524	protein kinase activity;ATP binding;protein tyrosine kinase activity;protein phosphorylation	IPR000719;IPR011009;IPR020635		PF00069	Pkinase	KOG0659	Cdk activating kinase (CAK)/RNA polymerase II transcription initiation/nucleotide excision repair factor TFIIH/TFIIK, kinase subunit CDK7	K02202	cyclin-dependent kinase 7 [EC:2.7.11.22 2.7.11.23]			PS50011	PROTEIN_KINASE_DOM	SSF56112	Protein kinase-like (PK-like)
CDKD1_165_2	Cre09.g388000.t1.2	CDKD1	CDK activating kinase	VYGSPDGRLTHK	T165	0.9029	n/a	0.636	-0.744	0.19	0.934	n/a	0.88	0.885	0.975	0.846	Other	Cyclin dependent kinase activating kinase; homologous to plant CDKD and animal CDK7 subfamilies; DPTLARE motif. Putative CAK function	A8IZJ9	[RNA-polymerase]-subunit kinase	GO:0045944	GO:0004693;GO:0005524;GO:0008353	GO:0005634;GO:0005737;GO:0070985	AT1G18040;AT1G66750;AT1G73690	CDKD1;3;CAK4;CDKD1;1	GO:0006468;GO:0004713;GO:0004672;GO:0005524	protein kinase activity;ATP binding;protein tyrosine kinase activity;protein phosphorylation	IPR000719;IPR011009;IPR020635		PF00069	Pkinase	KOG0659	Cdk activating kinase (CAK)/RNA polymerase II transcription initiation/nucleotide excision repair factor TFIIH/TFIIK, kinase subunit CDK7	K02202	cyclin-dependent kinase 7 [EC:2.7.11.22 2.7.11.23]			PS50011	PROTEIN_KINASE_DOM	SSF56112	Protein kinase-like (PK-like)
CDKH1_115_1	Cre07.g355400.t1.1	CDKH1	Cyclin dependent kinase	RPASGLGPGGAMGGGTAVDR	S115	0.9364	-0.203	0.708	0.414	0.929	0.514	0.759	0.421	0.733	0.329	0.656	Other	Chlamydomonas specific; PVTSIRE motif; ts-lethal mutant was isolated (PMID 29743196)	A0A2K3DLM8	Protein kinase domain-containing protein	GO:0007346	GO:0004674;GO:0005524	GO:0005634	AT1G67580;AT5G63370		GO:0006468;GO:0004713;GO:0004672;GO:0005524	protein kinase activity;ATP binding;protein tyrosine kinase activity;protein phosphorylation	IPR000719;IPR011009;IPR020635		PF00069	Pkinase	KOG0663	Protein kinase PITSLRE and related kinases	K08818	cell division cycle 2-like [EC:2.7.11.22]			PS50011	PROTEIN_KINASE_DOM	SSF56112	Protein kinase-like (PK-like)	Serine/Threonine protein kinases, catalytic domain			2.7.11.22	ko:K08818
CDKH1_12_1	Cre07.g355400.t1.1	CDKH1	Cyclin dependent kinase	GAAAAYPSGNTPSKGNTPGPK	S12	0.4084	-0.171	n/a	n/a	n/a	n/a	0.935	n/a	n/a	n/a	n/a	Other	Chlamydomonas specific; PVTSIRE motif; ts-lethal mutant was isolated (PMID 29743196)	A0A2K3DLM8	Protein kinase domain-containing protein	GO:0007346	GO:0004674;GO:0005524	GO:0005634	AT1G67580;AT5G63370		GO:0006468;GO:0004713;GO:0004672;GO:0005524	protein kinase activity;ATP binding;protein tyrosine kinase activity;protein phosphorylation	IPR000719;IPR011009;IPR020635		PF00069	Pkinase	KOG0663	Protein kinase PITSLRE and related kinases	K08818	cell division cycle 2-like [EC:2.7.11.22]			PS50011	PROTEIN_KINASE_DOM	SSF56112	Protein kinase-like (PK-like)	Serine/Threonine protein kinases, catalytic domain			2.7.11.22	ko:K08818
CDKH1_15_1	Cre07.g355400.t1.1	CDKH1	Cyclin dependent kinase	GAAAAYPSGNTPSKGNTPGPK	T15	0.8186	0.928	n/a	n/a	n/a	n/a	0.566	n/a	n/a	n/a	n/a	Other	Chlamydomonas specific; PVTSIRE motif; ts-lethal mutant was isolated (PMID 29743196)	A0A2K3DLM8	Protein kinase domain-containing protein	GO:0007346	GO:0004674;GO:0005524	GO:0005634	AT1G67580;AT5G63370		GO:0006468;GO:0004713;GO:0004672;GO:0005524	protein kinase activity;ATP binding;protein tyrosine kinase activity;protein phosphorylation	IPR000719;IPR011009;IPR020635		PF00069	Pkinase	KOG0663	Protein kinase PITSLRE and related kinases	K08818	cell division cycle 2-like [EC:2.7.11.22]			PS50011	PROTEIN_KINASE_DOM	SSF56112	Protein kinase-like (PK-like)	Serine/Threonine protein kinases, catalytic domain			2.7.11.22	ko:K08818
CDKH1_204_1	Cre07.g355400.t1.1	CDKH1	Cyclin dependent kinase	SRGPVSDLEDEEEEGQDAGRPR	S204	0.9348	n/a	-0.137	-0.21	-0.106	0.104	n/a	0.857	0.814	0.921	0.928	Other	Chlamydomonas specific; PVTSIRE motif; ts-lethal mutant was isolated (PMID 29743196)	A0A2K3DLM8	Protein kinase domain-containing protein	GO:0007346	GO:0004674;GO:0005524	GO:0005634	AT1G67580;AT5G63370		GO:0006468;GO:0004713;GO:0004672;GO:0005524	protein kinase activity;ATP binding;protein tyrosine kinase activity;protein phosphorylation	IPR000719;IPR011009;IPR020635		PF00069	Pkinase	KOG0663	Protein kinase PITSLRE and related kinases	K08818	cell division cycle 2-like [EC:2.7.11.22]			PS50011	PROTEIN_KINASE_DOM	SSF56112	Protein kinase-like (PK-like)	Serine/Threonine protein kinases, catalytic domain			2.7.11.22	ko:K08818
CDKH1_622_1	Cre07.g355400.t1.1	CDKH1	Cyclin dependent kinase	WFQESPFPQR	S622	1	-1.99	n/a	n/a	n/a	n/a	0.143	n/a	n/a	n/a	n/a	Other	Chlamydomonas specific; PVTSIRE motif; ts-lethal mutant was isolated (PMID 29743196)	A0A2K3DLM8	Protein kinase domain-containing protein	GO:0007346	GO:0004674;GO:0005524	GO:0005634	AT1G67580;AT5G63370		GO:0006468;GO:0004713;GO:0004672;GO:0005524	protein kinase activity;ATP binding;protein tyrosine kinase activity;protein phosphorylation	IPR000719;IPR011009;IPR020635		PF00069	Pkinase	KOG0663	Protein kinase PITSLRE and related kinases	K08818	cell division cycle 2-like [EC:2.7.11.22]			PS50011	PROTEIN_KINASE_DOM	SSF56112	Protein kinase-like (PK-like)	Serine/Threonine protein kinases, catalytic domain			2.7.11.22	ko:K08818
CDKH1_653_1	Cre07.g355400.t1.1	CDKH1	Cyclin dependent kinase	AAAVGGGSPPLNFMSAAAFK	S653	0.9353	n/a	0.186	-0.0661	0.381	0.447	n/a	0.973	0.993	0.954	0.946	Other	Chlamydomonas specific; PVTSIRE motif; ts-lethal mutant was isolated (PMID 29743196)	A0A2K3DLM8	Protein kinase domain-containing protein	GO:0007346	GO:0004674;GO:0005524	GO:0005634	AT1G67580;AT5G63370		GO:0006468;GO:0004713;GO:0004672;GO:0005524	protein kinase activity;ATP binding;protein tyrosine kinase activity;protein phosphorylation	IPR000719;IPR011009;IPR020635		PF00069	Pkinase	KOG0663	Protein kinase PITSLRE and related kinases	K08818	cell division cycle 2-like [EC:2.7.11.22]			PS50011	PROTEIN_KINASE_DOM	SSF56112	Protein kinase-like (PK-like)	Serine/Threonine protein kinases, catalytic domain			2.7.11.22	ko:K08818
CDPK4_1127_1	Cre01.g031300.t1.1	CDPK4	Calcium/calmodulin-dependent protein kinase	LSSPFDAASR	S1127	0.9017	0.0643	n/a	n/a	n/a	n/a	0.948	n/a	n/a	n/a	n/a	Other		A0A2K3E6V5	Protein kinase domain-containing protein	GO:0035556	GO:0004683;GO:0005516;GO:0005524;GO:0009931	GO:0005634;GO:0005737			GO:0006468;GO:0004713;GO:0004672;GO:0005524	protein kinase activity;ATP binding;protein tyrosine kinase activity;protein phosphorylation	IPR001245;IPR011992;IPR011009;IPR000719;IPR020635		PF07714	Pkinase_Tyr	KOG0032	Ca2+/calmodulin-dependent protein kinase, EF-Hand protein superfamily					PS50011	PROTEIN_KINASE_DOM	SSF47473;SSF56112	EF-hand;Protein kinase-like (PK-like)
CDPK4_1581_1	Cre01.g031300.t1.1	CDPK4	Calcium/calmodulin-dependent protein kinase	DASLHGPHGEGAHYTPALETVPDQE	S1581	0.8472	n/a	-1.86	-2.19	-2.72	-0.533	n/a	0.179	0.18	0.0742	0.808	Other		A0A2K3E6V5	Protein kinase domain-containing protein	GO:0035556	GO:0004683;GO:0005516;GO:0005524;GO:0009931	GO:0005634;GO:0005737			GO:0006468;GO:0004713;GO:0004672;GO:0005524	protein kinase activity;ATP binding;protein tyrosine kinase activity;protein phosphorylation	IPR001245;IPR011992;IPR011009;IPR000719;IPR020635		PF07714	Pkinase_Tyr	KOG0032	Ca2+/calmodulin-dependent protein kinase, EF-Hand protein superfamily					PS50011	PROTEIN_KINASE_DOM	SSF47473;SSF56112	EF-hand;Protein kinase-like (PK-like)
CDPK4_356_1	Cre01.g031300.t1.1	CDPK4	Calcium/calmodulin-dependent protein kinase	GKDEAAAAAAGNSSHEPSR	S356	0.4769	0.203	-0.0116	0.54	-0.331	-0.872	0.83	0.996	0.843	0.917	0.731	Other		A0A2K3E6V5	Protein kinase domain-containing protein	GO:0035556	GO:0004683;GO:0005516;GO:0005524;GO:0009931	GO:0005634;GO:0005737			GO:0006468;GO:0004713;GO:0004672;GO:0005524	protein kinase activity;ATP binding;protein tyrosine kinase activity;protein phosphorylation	IPR001245;IPR011992;IPR011009;IPR000719;IPR020635		PF07714	Pkinase_Tyr	KOG0032	Ca2+/calmodulin-dependent protein kinase, EF-Hand protein superfamily					PS50011	PROTEIN_KINASE_DOM	SSF47473;SSF56112	EF-hand;Protein kinase-like (PK-like)
CDPK4_809_1	Cre01.g031300.t1.1	CDPK4	Calcium/calmodulin-dependent protein kinase	LSLDTSGHR	T809	0.486	0.266	0.765	0.735	0.221	-0.514	0.748	0.851	0.889	0.972	0.934	Other		A0A2K3E6V5	Protein kinase domain-containing protein	GO:0035556	GO:0004683;GO:0005516;GO:0005524;GO:0009931	GO:0005634;GO:0005737			GO:0006468;GO:0004713;GO:0004672;GO:0005524	protein kinase activity;ATP binding;protein tyrosine kinase activity;protein phosphorylation	IPR001245;IPR011992;IPR011009;IPR000719;IPR020635		PF07714	Pkinase_Tyr	KOG0032	Ca2+/calmodulin-dependent protein kinase, EF-Hand protein superfamily					PS50011	PROTEIN_KINASE_DOM	SSF47473;SSF56112	EF-hand;Protein kinase-like (PK-like)
CDPK4_810_1	Cre01.g031300.t1.1	CDPK4	Calcium/calmodulin-dependent protein kinase	LSLDTSGHR	S810	0.8574	n/a	-0.283	1.1	-0.0696	-1.17	n/a	0.948	0.799	0.99	0.785	Other		A0A2K3E6V5	Protein kinase domain-containing protein	GO:0035556	GO:0004683;GO:0005516;GO:0005524;GO:0009931	GO:0005634;GO:0005737			GO:0006468;GO:0004713;GO:0004672;GO:0005524	protein kinase activity;ATP binding;protein tyrosine kinase activity;protein phosphorylation	IPR001245;IPR011992;IPR011009;IPR000719;IPR020635		PF07714	Pkinase_Tyr	KOG0032	Ca2+/calmodulin-dependent protein kinase, EF-Hand protein superfamily					PS50011	PROTEIN_KINASE_DOM	SSF47473;SSF56112	EF-hand;Protein kinase-like (PK-like)
CDPK9_481_1	Cre07.g328900.t1.2	CDPK9	Calcium/calmodulin-dependent protein kinase	RQYSKFF	S481	0.6068	n/a	12.3	9.61	8.36	-1.25	n/a	0.00645	0.0504	0.0742	0.857	Secretory	Found in the flagellar proteome	A8IHF4		GO:0035556	GO:0004683;GO:0005509;GO:0005516;GO:0005524;GO:0009931	GO:0005634;GO:0005737			GO:0005509;GO:0005524;GO:0004672;GO:0004713;GO:0006468	ATP binding;protein tyrosine kinase activity;calcium ion binding;protein kinase activity;protein phosphorylation	IPR001245;IPR018249;IPR011992;IPR002048;IPR011009;IPR000719;IPR020635		PF07714;PF13499	Pkinase_Tyr;EF-hand_7	KOG0032	Ca2+/calmodulin-dependent protein kinase, EF-Hand protein superfamily	K13412	calcium-dependent protein kinase [EC:2.7.11.1]			PS50011;PS50222	PROTEIN_KINASE_DOM;EF_HAND_2	SSF47473;SSF56112	EF-hand;Protein kinase-like (PK-like)
CDPK9_7_1	Cre07.g328900.t1.2	CDPK9	Calcium/calmodulin-dependent protein kinase	VSFSVANILGK	S7	0.8416	-0.666	4.15	3.55	-2.66	-6.22	0.556	0.368	0.545	0.665	0.234	Secretory	Found in the flagellar proteome	A8IHF4		GO:0035556	GO:0004683;GO:0005509;GO:0005516;GO:0005524;GO:0009931	GO:0005634;GO:0005737			GO:0005509;GO:0005524;GO:0004672;GO:0004713;GO:0006468	ATP binding;protein tyrosine kinase activity;calcium ion binding;protein kinase activity;protein phosphorylation	IPR001245;IPR018249;IPR011992;IPR002048;IPR011009;IPR000719;IPR020635		PF07714;PF13499	Pkinase_Tyr;EF-hand_7	KOG0032	Ca2+/calmodulin-dependent protein kinase, EF-Hand protein superfamily	K13412	calcium-dependent protein kinase [EC:2.7.11.1]			PS50011;PS50222	PROTEIN_KINASE_DOM;EF_HAND_2	SSF47473;SSF56112	EF-hand;Protein kinase-like (PK-like)
CDPKK1_560_1	Cre10.g428650.t1.2	CDPKK1	Calcium/calmodulin-dependent protein kinase	RTNSAQVAQGQQGVPGAK	T560	0.5	-0.00662	-0.265	-0.279	0.718	0.998	0.998	0.826	0.852	0.553	0.384	Other	null-allele mutant was isolated (PMID 29743196)	A0A2K3D9N8			GO:0004674;GO:0005524;GO:0030553				GO:0006468;GO:0004713;GO:0004672;GO:0005524	protein kinase activity;ATP binding;protein tyrosine kinase activity;protein phosphorylation	IPR014710;IPR018490;IPR020636;IPR027916;IPR011009;IPR020635;IPR000719;IPR000595	Protein kinase-like domain, Apicomplexa	PF14531	Kinase-like	KOG0583	Serine/threonine protein kinase	K07359	calcium/calmodulin-dependent protein kinase kinase [EC:2.7.11.17]			PS50042;PS50011	PROTEIN_KINASE_DOM;CNMP_BINDING_3	SSF51206;SSF56112	cAMP-binding domain-like;Protein kinase-like (PK-like)
CDPKK1_562_1	Cre10.g428650.t1.2	CDPKK1	Calcium/calmodulin-dependent protein kinase	RTNSAQVAQGQQGVPGAK	S562	0.6106	-1.36	n/a	n/a	n/a	n/a	0.632	n/a	n/a	n/a	n/a	Other	null-allele mutant was isolated (PMID 29743196)	A0A2K3D9N8			GO:0004674;GO:0005524;GO:0030553				GO:0006468;GO:0004713;GO:0004672;GO:0005524	protein kinase activity;ATP binding;protein tyrosine kinase activity;protein phosphorylation	IPR014710;IPR018490;IPR020636;IPR027916;IPR011009;IPR020635;IPR000719;IPR000595	Protein kinase-like domain, Apicomplexa	PF14531	Kinase-like	KOG0583	Serine/threonine protein kinase	K07359	calcium/calmodulin-dependent protein kinase kinase [EC:2.7.11.17]			PS50042;PS50011	PROTEIN_KINASE_DOM;CNMP_BINDING_3	SSF51206;SSF56112	cAMP-binding domain-like;Protein kinase-like (PK-like)
CDPKK1_630_1	Cre10.g428650.t1.2	CDPKK1	Calcium/calmodulin-dependent protein kinase	SLQANAGTTRDLLIAQR	T630	0.4862	0.138	0.341	-0.0926	0.643	0.736	0.873	0.575	0.927	0.307	0.257	Other	null-allele mutant was isolated (PMID 29743196)	A0A2K3D9N8			GO:0004674;GO:0005524;GO:0030553				GO:0006468;GO:0004713;GO:0004672;GO:0005524	protein kinase activity;ATP binding;protein tyrosine kinase activity;protein phosphorylation	IPR014710;IPR018490;IPR020636;IPR027916;IPR011009;IPR020635;IPR000719;IPR000595	Protein kinase-like domain, Apicomplexa	PF14531	Kinase-like	KOG0583	Serine/threonine protein kinase	K07359	calcium/calmodulin-dependent protein kinase kinase [EC:2.7.11.17]			PS50042;PS50011	PROTEIN_KINASE_DOM;CNMP_BINDING_3	SSF51206;SSF56112	cAMP-binding domain-like;Protein kinase-like (PK-like)
CDPKK2_1210_1	Cre17.g705350.t1.1	CDPKK2	Calcium/Calmodulin Dependent Protein Kinase Kinase Homolog 2 isoform beta putative	APSGGGNLAGPLIAR	S1210	1	1.95	0.509	1.28	2.5	1.22	0.101	0.853	0.647	0.287	0.674	Other		A0A2K3CP73		GO:0035556	GO:0004674;GO:0005524;GO:0030553	GO:0005737			GO:0006468;GO:0004713;GO:0004672;GO:0005524	protein kinase activity;ATP binding;protein tyrosine kinase activity;protein phosphorylation	IPR014710;IPR018490;IPR020636;IPR020635;IPR000719;IPR000595		PF00069	Pkinase	KOG0583	Serine/threonine protein kinase	K07359	calcium/calmodulin-dependent protein kinase kinase [EC:2.7.11.17]			PS50042;PS50011	PROTEIN_KINASE_DOM;CNMP_BINDING_3	SSF51206	cAMP-binding domain-like
CDPKK2_1461_1	Cre17.g705350.t1.1	CDPKK2	Calcium/Calmodulin Dependent Protein Kinase Kinase Homolog 2 isoform beta putative	RHSTSSYNATNILTR	S1461	0.7198	n/a	0.174	-0.139	-0.0839	0.0555	n/a	0.844	0.905	0.948	0.97	Other		A0A2K3CP73		GO:0035556	GO:0004674;GO:0005524;GO:0030553	GO:0005737			GO:0006468;GO:0004713;GO:0004672;GO:0005524	protein kinase activity;ATP binding;protein tyrosine kinase activity;protein phosphorylation	IPR014710;IPR018490;IPR020636;IPR020635;IPR000719;IPR000595		PF00069	Pkinase	KOG0583	Serine/threonine protein kinase	K07359	calcium/calmodulin-dependent protein kinase kinase [EC:2.7.11.17]			PS50042;PS50011	PROTEIN_KINASE_DOM;CNMP_BINDING_3	SSF51206	cAMP-binding domain-like
CDPKK2_1478_1	Cre17.g705350.t1.1	CDPKK2	Calcium/Calmodulin Dependent Protein Kinase Kinase Homolog 2 isoform beta putative	VLGVSTGGAPLDR	S1478	0.9068	0.0977	n/a	n/a	n/a	n/a	0.914	n/a	n/a	n/a	n/a	Other		A0A2K3CP73		GO:0035556	GO:0004674;GO:0005524;GO:0030553	GO:0005737			GO:0006468;GO:0004713;GO:0004672;GO:0005524	protein kinase activity;ATP binding;protein tyrosine kinase activity;protein phosphorylation	IPR014710;IPR018490;IPR020636;IPR020635;IPR000719;IPR000595		PF00069	Pkinase	KOG0583	Serine/threonine protein kinase	K07359	calcium/calmodulin-dependent protein kinase kinase [EC:2.7.11.17]			PS50042;PS50011	PROTEIN_KINASE_DOM;CNMP_BINDING_3	SSF51206	cAMP-binding domain-like
CDPKK2_1532_1	Cre17.g705350.t1.1	CDPKK2	Calcium/Calmodulin Dependent Protein Kinase Kinase Homolog 2 isoform beta putative	RGSMQLVTTR	S1532	0.9056	2.75	n/a	n/a	n/a	n/a	0.225	n/a	n/a	n/a	n/a	Other		A0A2K3CP73		GO:0035556	GO:0004674;GO:0005524;GO:0030553	GO:0005737			GO:0006468;GO:0004713;GO:0004672;GO:0005524	protein kinase activity;ATP binding;protein tyrosine kinase activity;protein phosphorylation	IPR014710;IPR018490;IPR020636;IPR020635;IPR000719;IPR000595		PF00069	Pkinase	KOG0583	Serine/threonine protein kinase	K07359	calcium/calmodulin-dependent protein kinase kinase [EC:2.7.11.17]			PS50042;PS50011	PROTEIN_KINASE_DOM;CNMP_BINDING_3	SSF51206	cAMP-binding domain-like
CDPKK2_169_1	Cre17.g705350.t1.1	CDPKK2	Calcium/Calmodulin Dependent Protein Kinase Kinase Homolog 2 isoform beta putative	RQSYLAEPR	S169	0.9086	0.242	0.208	-0.139	0.233	0.372	0.701	0.726	0.862	0.756	0.585	Other		A0A2K3CP73		GO:0035556	GO:0004674;GO:0005524;GO:0030553	GO:0005737			GO:0006468;GO:0004713;GO:0004672;GO:0005524	protein kinase activity;ATP binding;protein tyrosine kinase activity;protein phosphorylation	IPR014710;IPR018490;IPR020636;IPR020635;IPR000719;IPR000595		PF00069	Pkinase	KOG0583	Serine/threonine protein kinase	K07359	calcium/calmodulin-dependent protein kinase kinase [EC:2.7.11.17]			PS50042;PS50011	PROTEIN_KINASE_DOM;CNMP_BINDING_3	SSF51206	cAMP-binding domain-like
CDPKK2_193_1	Cre17.g705350.t1.1	CDPKK2	Calcium/Calmodulin Dependent Protein Kinase Kinase Homolog 2 isoform beta putative	NVGMSPLSPGSQTEMQR	S193	0.7765	1.14	1.5	0.537	1.43	0.892	0.452	0.207	0.76	0.29	0.572	Other		A0A2K3CP73		GO:0035556	GO:0004674;GO:0005524;GO:0030553	GO:0005737			GO:0006468;GO:0004713;GO:0004672;GO:0005524	protein kinase activity;ATP binding;protein tyrosine kinase activity;protein phosphorylation	IPR014710;IPR018490;IPR020636;IPR020635;IPR000719;IPR000595		PF00069	Pkinase	KOG0583	Serine/threonine protein kinase	K07359	calcium/calmodulin-dependent protein kinase kinase [EC:2.7.11.17]			PS50042;PS50011	PROTEIN_KINASE_DOM;CNMP_BINDING_3	SSF51206	cAMP-binding domain-like
CDPKK2_202_1	Cre17.g705350.t1.1	CDPKK2	Calcium/Calmodulin Dependent Protein Kinase Kinase Homolog 2 isoform beta putative	GMSPLASPR	S202	0.9308	1.33	n/a	n/a	n/a	n/a	0.336	n/a	n/a	n/a	n/a	Other		A0A2K3CP73		GO:0035556	GO:0004674;GO:0005524;GO:0030553	GO:0005737			GO:0006468;GO:0004713;GO:0004672;GO:0005524	protein kinase activity;ATP binding;protein tyrosine kinase activity;protein phosphorylation	IPR014710;IPR018490;IPR020636;IPR020635;IPR000719;IPR000595		PF00069	Pkinase	KOG0583	Serine/threonine protein kinase	K07359	calcium/calmodulin-dependent protein kinase kinase [EC:2.7.11.17]			PS50042;PS50011	PROTEIN_KINASE_DOM;CNMP_BINDING_3	SSF51206	cAMP-binding domain-like
CDPKK2_33_1	Cre17.g705350.t1.1	CDPKK2	Calcium/Calmodulin Dependent Protein Kinase Kinase Homolog 2 isoform beta putative	FSNTSQDGHERPTR	T33	0.4828	n/a	-0.305	-1.07	0.497	1.57	n/a	0.909	0.672	0.876	0.508	Other		A0A2K3CP73		GO:0035556	GO:0004674;GO:0005524;GO:0030553	GO:0005737			GO:0006468;GO:0004713;GO:0004672;GO:0005524	protein kinase activity;ATP binding;protein tyrosine kinase activity;protein phosphorylation	IPR014710;IPR018490;IPR020636;IPR020635;IPR000719;IPR000595		PF00069	Pkinase	KOG0583	Serine/threonine protein kinase	K07359	calcium/calmodulin-dependent protein kinase kinase [EC:2.7.11.17]			PS50042;PS50011	PROTEIN_KINASE_DOM;CNMP_BINDING_3	SSF51206	cAMP-binding domain-like
CDPKK2_57_1	Cre17.g705350.t1.1	CDPKK2	Calcium/Calmodulin Dependent Protein Kinase Kinase Homolog 2 isoform beta putative	DRGSADFGPPVGTR	S57	0.9249	-0.151	0.606	0.332	1.26	0.927	0.925	0.568	0.824	0.242	0.438	Other		A0A2K3CP73		GO:0035556	GO:0004674;GO:0005524;GO:0030553	GO:0005737			GO:0006468;GO:0004713;GO:0004672;GO:0005524	protein kinase activity;ATP binding;protein tyrosine kinase activity;protein phosphorylation	IPR014710;IPR018490;IPR020636;IPR020635;IPR000719;IPR000595		PF00069	Pkinase	KOG0583	Serine/threonine protein kinase	K07359	calcium/calmodulin-dependent protein kinase kinase [EC:2.7.11.17]			PS50042;PS50011	PROTEIN_KINASE_DOM;CNMP_BINDING_3	SSF51206	cAMP-binding domain-like
CDPKK2_616_1	Cre17.g705350.t1.1	CDPKK2	Calcium/Calmodulin Dependent Protein Kinase Kinase Homolog 2 isoform beta putative	LSDRVSPLGSSPNVTPR	S616	0.9089	-0.634	n/a	n/a	n/a	n/a	0.639	n/a	n/a	n/a	n/a	Other		A0A2K3CP73		GO:0035556	GO:0004674;GO:0005524;GO:0030553	GO:0005737			GO:0006468;GO:0004713;GO:0004672;GO:0005524	protein kinase activity;ATP binding;protein tyrosine kinase activity;protein phosphorylation	IPR014710;IPR018490;IPR020636;IPR020635;IPR000719;IPR000595		PF00069	Pkinase	KOG0583	Serine/threonine protein kinase	K07359	calcium/calmodulin-dependent protein kinase kinase [EC:2.7.11.17]			PS50042;PS50011	PROTEIN_KINASE_DOM;CNMP_BINDING_3	SSF51206	cAMP-binding domain-like
CDPKK2_630_1	Cre17.g705350.t1.1	CDPKK2	Calcium/Calmodulin Dependent Protein Kinase Kinase Homolog 2 isoform beta putative	NHSVAVTPR	S630	0.9268	n/a	-0.16	0.681	0.191	-0.491	n/a	0.856	0.418	0.869	0.579	Other		A0A2K3CP73		GO:0035556	GO:0004674;GO:0005524;GO:0030553	GO:0005737			GO:0006468;GO:0004713;GO:0004672;GO:0005524	protein kinase activity;ATP binding;protein tyrosine kinase activity;protein phosphorylation	IPR014710;IPR018490;IPR020636;IPR020635;IPR000719;IPR000595		PF00069	Pkinase	KOG0583	Serine/threonine protein kinase	K07359	calcium/calmodulin-dependent protein kinase kinase [EC:2.7.11.17]			PS50042;PS50011	PROTEIN_KINASE_DOM;CNMP_BINDING_3	SSF51206	cAMP-binding domain-like
CDPKK2_639_1	Cre17.g705350.t1.1	CDPKK2	Calcium/Calmodulin Dependent Protein Kinase Kinase Homolog 2 isoform beta putative	HGSQTLAPR	S639	0.9069	n/a	0.975	0.0149	0.991	0.977	n/a	0.694	0.998	0.753	0.76	Other		A0A2K3CP73		GO:0035556	GO:0004674;GO:0005524;GO:0030553	GO:0005737			GO:0006468;GO:0004713;GO:0004672;GO:0005524	protein kinase activity;ATP binding;protein tyrosine kinase activity;protein phosphorylation	IPR014710;IPR018490;IPR020636;IPR020635;IPR000719;IPR000595		PF00069	Pkinase	KOG0583	Serine/threonine protein kinase	K07359	calcium/calmodulin-dependent protein kinase kinase [EC:2.7.11.17]			PS50042;PS50011	PROTEIN_KINASE_DOM;CNMP_BINDING_3	SSF51206	cAMP-binding domain-like
CDPKK2_657_1	Cre17.g705350.t1.1	CDPKK2	Calcium/Calmodulin Dependent Protein Kinase Kinase Homolog 2 isoform beta putative	YASQSLMAGR	S657	0.8562	1.04	n/a	n/a	n/a	n/a	0.371	n/a	n/a	n/a	n/a	Other		A0A2K3CP73		GO:0035556	GO:0004674;GO:0005524;GO:0030553	GO:0005737			GO:0006468;GO:0004713;GO:0004672;GO:0005524	protein kinase activity;ATP binding;protein tyrosine kinase activity;protein phosphorylation	IPR014710;IPR018490;IPR020636;IPR020635;IPR000719;IPR000595		PF00069	Pkinase	KOG0583	Serine/threonine protein kinase	K07359	calcium/calmodulin-dependent protein kinase kinase [EC:2.7.11.17]			PS50042;PS50011	PROTEIN_KINASE_DOM;CNMP_BINDING_3	SSF51206	cAMP-binding domain-like
CDPKK2_925_1	Cre17.g705350.t1.1	CDPKK2	Calcium/Calmodulin Dependent Protein Kinase Kinase Homolog 2 isoform beta putative	GLSRLSGADLLPASAAMPVPSAAVTSGPGR	S925	0.473	n/a	2.77	0.615	1.93	1.31	n/a	0.043	0.761	0.203	0.438	Other		A0A2K3CP73		GO:0035556	GO:0004674;GO:0005524;GO:0030553	GO:0005737			GO:0006468;GO:0004713;GO:0004672;GO:0005524	protein kinase activity;ATP binding;protein tyrosine kinase activity;protein phosphorylation	IPR014710;IPR018490;IPR020636;IPR020635;IPR000719;IPR000595		PF00069	Pkinase	KOG0583	Serine/threonine protein kinase	K07359	calcium/calmodulin-dependent protein kinase kinase [EC:2.7.11.17]			PS50042;PS50011	PROTEIN_KINASE_DOM;CNMP_BINDING_3	SSF51206	cAMP-binding domain-like
CDS1_901_1	Cre12.g561550.t1.2	CDS1	Mitochondrial half-size ABC transporter, membrane protein	SGSALDLRK	S901	0.5	n/a	-2.34	-0.455	-1.78	-1.32	n/a	0.319	0.91	0.548	0.684	Other	Half-size ABC transporter [AAQ19847], related to mitochondrial A. thaliana ATM3, yeast ATM1, human ABC7, and vacuolar S. pombe HMT1. Protein localized in the mitochondria and involved in cadmium detoxification in C. reinhardtii	Q6VTH1		GO:0055085	GO:0005524;GO:0016887;GO:0042626;GO:0140359	GO:0016020			GO:0005524;GO:0042626;GO:0055085;GO:0016887;GO:0000166;GO:0006810;GO:0017111;GO:0016021	transmembrane transport;ATP binding;nucleoside-triphosphatase activity;integral component of membrane;nucleotide binding;ATPase activity, coupled to transmembrane movement of substances;transport;ATPase activity	IPR003439;IPR017940;IPR003593;IPR011527;IPR027417	P-loop containing nucleoside triphosphate hydrolase	PF00664;PF00005	ABC_membrane;ABC_tran			K05661	ATP-binding cassette, subfamily B (MDR/TAP), member 6			PS50929;PS50893	ABC_TM1F;ABC_TRANSPORTER_2	SSF52540;SSF90123	ABC transporter transmembrane region;P-loop containing nucleoside triphosphate hydrolases
CDS1_903_1	Cre12.g561550.t1.2	CDS1	Mitochondrial half-size ABC transporter, membrane protein	SGSALDLR	S903	0.9063	0.325	-0.728	-0.207	-0.646	-0.439	0.773	0.373	0.872	0.519	0.694	Other	Half-size ABC transporter [AAQ19847], related to mitochondrial A. thaliana ATM3, yeast ATM1, human ABC7, and vacuolar S. pombe HMT1. Protein localized in the mitochondria and involved in cadmium detoxification in C. reinhardtii	Q6VTH1		GO:0055085	GO:0005524;GO:0016887;GO:0042626;GO:0140359	GO:0016020			GO:0005524;GO:0042626;GO:0055085;GO:0016887;GO:0000166;GO:0006810;GO:0017111;GO:0016021	transmembrane transport;ATP binding;nucleoside-triphosphatase activity;integral component of membrane;nucleotide binding;ATPase activity, coupled to transmembrane movement of substances;transport;ATPase activity	IPR003439;IPR017940;IPR003593;IPR011527;IPR027417	P-loop containing nucleoside triphosphate hydrolase	PF00664;PF00005	ABC_membrane;ABC_tran			K05661	ATP-binding cassette, subfamily B (MDR/TAP), member 6			PS50929;PS50893	ABC_TM1F;ABC_TRANSPORTER_2	SSF52540;SSF90123	ABC transporter transmembrane region;P-loop containing nucleoside triphosphate hydrolases
CDSP32_91_1	Cre14.g624201.t1.1	CDSP32		VVSIDTEEEFLQALDEAGPK	S91	0.9498	n/a	-2.07	-1.3	-0.188	1.11	n/a	0.0353	0.267	0.915	0.349	Chloroplast		A0A2K3CY77			GO:0016671		AT1G76080	CDSP32	GO:0045454;GO:0006662;GO:0009055;GO:0015035	protein disulfide oxidoreductase activity;electron carrier activity;cell redox homeostasis;glycerol ether metabolic process	IPR012335;IPR005746;IPR012336				KOG0907	Thioredoxin							SSF52833	Thioredoxin-like
CGE1_257_1	Cre07.g341600.t1.2	CGE1	GrpE nucleotide release factor	VSYTEDGPAASSEE	S257	0.4709	-1.92	0.458	0.276	1.99	1.72	0.561	0.846	0.936	0.337	0.443	Chloroplast	Chloroplast GrpE homolog, nucleotide release factor, co-chaperone of HSP70B, chloroplast-targeted; first intron is alternatively spliced [PMID: 11752390]: isoform CGE1b is more prominent at higher temperatures (>30 C) than CGE1a (which lacks a VQ dipeptide at position 4 of mature protein and prevails at lower temperatures); the protein is mostly localized to chloroplast stroma; participates with …	Q945T1	GrpE protein homolog	GO:0006457	GO:0000774;GO:0042803;GO:0051082;GO:0051087	GO:0005759	AT5G17710;AT1G36390	EMB1241	GO:0006457;GO:0000774;GO:0042803;GO:0051087	adenyl-nucleotide exchange factor activity;protein folding;chaperone binding;protein homodimerization activity	IPR009012;IPR000740		PF01025	GrpE	KOG3003	Molecular chaperone of the GrpE family	K03687	molecular chaperone GrpE					SSF51064;SSF58014	Head domain of nucleotide exchange factor GrpE;Coiled-coil domain of nucleotide exchange factor GrpE
CGE2_949_1	Cre14.g632000.t1.1	CGE2	GrpE nucleotide release factor	ANALASVDETLAEEAQDQEDGADQEEAEGGVEAAPGQPR	S949	0.7977	-2.67	-0.0212	4.17	-0.115	-4.28	0.0849	0.989	0.000286	0.947	0.000253	Chloroplast	Chloroplast GrpE homolog, nucleotide release factor, co-chaperone of HSP70B, chloroplast-targeted; contains an N-terminal octotricoPeptide (octatricoPeptide) Repeat (OPR) domain	A0A2K3CYR7	GrpE protein homolog	GO:0006457	GO:0000774;GO:0042803;GO:0051082;GO:0051087	GO:0005759			GO:0006457;GO:0000774;GO:0042803;GO:0051087	adenyl-nucleotide exchange factor activity;protein folding;chaperone binding;protein homodimerization activity	IPR009012;IPR000740		PF01025	GrpE			K03687	molecular chaperone GrpE					SSF51064;SSF58014	Head domain of nucleotide exchange factor GrpE;Coiled-coil domain of nucleotide exchange factor GrpE
CGL1_57_1	Cre03.g190150.t1.1	CGL1	Conserved in the Green Lineage	LLDVGPNASFEEILQQK	S57	1	-0.641	-1.97	-0.915	-1.73	-0.811	0.556	0.368	0.77	0.519	0.809	Chloroplast		A0A2K3DY89				GO:0031969	AT2G20920				IPR021788		PF11833	DUF3353											Protein CHAPERONE-LIKE PROTEIN OF POR1-like
CGL102_251_2	Cre02.g142146.t1.1	CGL102	predicted protein	KTLPLSGPK	T251	1	-0.949	n/a	n/a	n/a	n/a	0.718	n/a	n/a	n/a	n/a	Chloroplast		A8JDK2				GO:0009523	AT4G35250	HCF244	GO:0005488	binding	IPR008030;IPR016040		PF05368	NmrA	KOG1203	Predicted dehydrogenase			PWY-5086;PWY-5064	chlorophyll <i>a</i> biosynthesis II;chlorophyll <i>a</i> biosynthesis I			SSF51735	NAD(P)-binding Rossmann-fold domains
CGL102_255_2	Cre02.g142146.t1.1	CGL102	predicted protein	KTLPLSGPK	S255	1	-0.949	n/a	n/a	n/a	n/a	0.718	n/a	n/a	n/a	n/a	Chloroplast		A8JDK2				GO:0009523	AT4G35250	HCF244	GO:0005488	binding	IPR008030;IPR016040		PF05368	NmrA	KOG1203	Predicted dehydrogenase			PWY-5086;PWY-5064	chlorophyll <i>a</i> biosynthesis II;chlorophyll <i>a</i> biosynthesis I			SSF51735	NAD(P)-binding Rossmann-fold domains
CGL109_1409_1	Cre04.g221200.t1.1	CGL109	Conserved in the Green Lineage	SSSPDPWGIFR	S1409	0.8838	1.49	n/a	n/a	n/a	n/a	0.331	n/a	n/a	n/a	n/a	Other	null-allele mutant was isolated (PMID 29743196)	A0A2K3DU88			GO:0003691;GO:0046872				GO:0003677	DNA binding	IPR001005;IPR009057;IPR011011;IPR013083;IPR017877										PS50090	MYB_LIKE	SSF57903;SSF46689	Homeodomain-like;FYVE/PHD zinc finger
CGL109_263_1	Cre04.g221200.t1.1	CGL109	Conserved in the Green Lineage	LEGSAGDDLSDLEDGGLDGAPAGAAGVPGFGGR	S263	0.5	n/a	-0.575	-0.446	-0.329	0.117	n/a	0.416	0.62	0.73	0.929	Other	null-allele mutant was isolated (PMID 29743196)	A0A2K3DU88			GO:0003691;GO:0046872				GO:0003677	DNA binding	IPR001005;IPR009057;IPR011011;IPR013083;IPR017877										PS50090	MYB_LIKE	SSF57903;SSF46689	Homeodomain-like;FYVE/PHD zinc finger
CGL111_427_1	Cre03.g174850.t1.2	CGL111	lipid-binding START protein	AASEGLPGRPKPVPGR	S427	1	-0.316	-0.416	0.324	-0.369	-0.693	0.706	0.54	0.721	0.67	0.362	Other	Conserved in the Green Lineage	A8IE47			GO:0008289		AT4G14500;AT1G64720;AT3G23080;AT5G54170	CP5	GO:0008289	lipid binding	IPR002913;IPR023393		PF01852	START	KOG2761	START domain-containing proteins involved in steroidogenesis/phosphatidylcholine transfer					PS50848	START	SSF55961	Bet v1-like
CGL111_462_1	Cre03.g174850.t1.2	CGL111	lipid-binding START protein	SSSVPSGLENVK	S462	0.8982	-0.0777	-0.572	1.32	-0.299	-1.62	0.935	0.698	0.412	0.895	0.28	Other	Conserved in the Green Lineage	A8IE47			GO:0008289		AT4G14500;AT1G64720;AT3G23080;AT5G54170	CP5	GO:0008289	lipid binding	IPR002913;IPR023393		PF01852	START	KOG2761	START domain-containing proteins involved in steroidogenesis/phosphatidylcholine transfer					PS50848	START	SSF55961	Bet v1-like
CGL133_1438_1	Cre17.g729700.t1.2	CGL133	Conserved in the Green Lineage	GTSAAAAGGAGGGGGGGIPGSAPGTAPPSPLR	S1438	0.9069	-0.488	0.0323	1.11	0.534	-0.578	0.568	0.994	0.817	0.928	0.927	Other		A0A2K3CQW7	Foie-gras_1 domain-containing protein								IPR021773;IPR013783		PF11817	Foie-gras_1											Foie gras liver health family 1
CGL139_32_1	Cre16.g679300.t1.2	CGL139	Conserved in the Green Lineage	TPPTVPGSEDELPPWVR	T32	0.6204	-1	n/a	n/a	n/a	n/a	0.697	n/a	n/a	n/a	n/a	Chloroplast		A0A2K3CV64				GO:0016020	AT3G51510																		0
CGL139_36_1	Cre16.g679300.t1.2	CGL139	Conserved in the Green Lineage	TPPTVPGSEDELPPWVR	S36	0.8846	-1.25	n/a	n/a	n/a	n/a	0.323	n/a	n/a	n/a	n/a	Chloroplast		A0A2K3CV64				GO:0016020	AT3G51510																		0
CGL139_57_1	Cre16.g679300_4532.1	CGL139	Conserved in the Green Lineage	TPPTVPGSEDELPPWVR	S57	0.9457	n/a	-0.638	-0.215	-0.024	0.191	n/a	0.304	0.82	0.984	0.844	Chloroplast		A0A2K3CV64				GO:0016020	AT3G51510																		0
CGL141_293_1	Cre02.g105450.t1.1	CGL141	Conserved in the Green Lineage	EEPGAGAGSEEDVEADPFGLDSLLPAPK	S293	0.9439	n/a	0.247	0.831	-0.49	-1.32	n/a	0.932	0.769	0.883	0.613	Other		A0A2K3E2J7					AT3G04560																SSF101447	Formin homology 2 domain (FH2 domain)
CGL142_646_1	Cre09.g387550.t1.1	CGL142	Conserved in the Green Lineage	VSGGGDLPGLGR	S646	1	n/a	-0.0294	0.561	0.273	-0.287	n/a	0.979	0.591	0.825	0.813	Other		A0A2K3DDQ7					AT5G41950				IPR011993												SSF48452	TPR-like
CGL17_151_1	Cre14.g614000.t1.1	CGL17	Conserved in the Green Lineage	QRSMDMVTEGLEGLPGR	S151	0.8746	-0.335	n/a	n/a	n/a	n/a	0.709	n/a	n/a	n/a	n/a	Chloroplast		A8JAP2					AT1G50020
CGL17_50_1	Cre14.g614000.t1.1	CGL17	Conserved in the Green Lineage	AEPEEKPDGSFESLFSK	S50	0.9309	-0.349	0.346	-0.0111	0.401	0.412	0.696	0.672	0.994	0.685	0.678	Chloroplast		A8JAP2					AT1G50020
CGL19_10_1	Cre12.g521150.t1.2	CGL19	Conserved in the Green Lineage	AASGQLDDWAAGVAADLDQGEGDR	S10	1	0.039	-0.421	-0.269	-0.274	-0.00514	0.969	0.537	0.772	0.771	0.999	Other		A8J5X0			GO:0003677;GO:0003700				GO:0003677;GO:0006355;GO:0008270	regulation of transcription, DNA-templated;DNA binding;zinc ion binding	IPR003851		PF02701	zf-Dof							PS50884	ZF_DOF_2			Dof domain, zinc finger
CGL21_162_1	Cre09.g402950.t1.1	CGL21	Conserved in the Green Lineage	KPQTVVVTEVEEMEVEQIIEPLTFQSAAR	T162	0.932	n/a	0.32	0.0295	0.113	0.0833	n/a	0.651	0.984	0.922	0.946	Chloroplast		A0A2K3DCP5				GO:0016020	AT5G08540
CGL21_343_1	Cre09.g402950_4532.2	CGL21	Conserved in the Green Lineage	NLYEAELDLEGMVMDTADEADEVAPGSAAPGGK	T343	0.9335	-0.427	n/a	n/a	n/a	n/a	0.678	n/a	n/a	n/a	n/a	Chloroplast		A0A2K3DCP5				GO:0016020	AT5G08540																		RNA splicing
CGL21_398_1	Cre09.g402950.t1.1	CGL21	Conserved in the Green Lineage	IKNLYEAELDLEGMVMDTADEADEVAPGSAAPGGK	Y398	0.8005	n/a	0.594	0.929	-0.268	-1.2	n/a	0.848	0.796	0.953	0.727	Chloroplast		A0A2K3DCP5				GO:0016020	AT5G08540
CGL21_411_1	Cre09.g402950.t1.1	CGL21	Conserved in the Green Lineage	IKNLYEAELDLEGMVMDTADEADEVAPGSAAPGGK	T411	0.9367	n/a	0.259	-0.435	-0.133	0.302	n/a	0.802	0.719	0.935	0.819	Chloroplast		A0A2K3DCP5				GO:0016020	AT5G08540
CGL21_94_1	Cre09.g402950_4532.2	CGL21	Conserved in the Green Lineage	KPQTVVVTEVEEMEVEQIIEPLTFQSAAR	T94	0.9343	0.102	n/a	n/a	n/a	n/a	0.938	n/a	n/a	n/a	n/a	Chloroplast		A0A2K3DCP5				GO:0016020	AT5G08540																		RNA splicing
CGL26_213_1	Cre03.g151700.t2.1	CGL26	Conserved in the Green Lineage	ETMQEELAEMADQYEDNEDFAR	T213	0.7194	n/a	-1.6	-2.5	-2.29	0.21	n/a	0.423	0.274	0.287	0.956	Secretory	ts-lethal mutant has fragile cell membrane when poked with a needle at restrictive temperature (PMID 29743196)	A8J2L8					AT4G29520
CGL27_78_1	Cre13.g579550.t1.1	CGL27	Conserved in the Green Lineage	EFAAEIMRTKDEVR	T78	1	1.11	n/a	n/a	n/a	n/a	0.203	n/a	n/a	n/a	n/a	Chloroplast		A8HTQ3					AT1G62780				IPR002645
CGL43_250_1	Cre03.g148950.t1.2	CGL43	Putative RNA binding protein with S1 domain	QLTTDPLRMSLDGLDWESADVSAVSEPELK	T250	0.4681	n/a	-1.75	-1.28	-1.94	-0.655	n/a	0.184	0.451	0.182	0.735	Chloroplast	Conserved in the Green Lineage	A8J2S3			GO:0003676		AT3G23700		GO:0003723;GO:0003676	nucleic acid binding;RNA binding	IPR012340;IPR022967;IPR003029		PF00575	S1							PS50126	S1	SSF50249	Nucleic acid-binding proteins
CGL43_257_1	Cre03.g148950.t1.2	CGL43	Putative RNA binding protein with S1 domain	MSLDGLDWESADVSAVSEPELK	S257	0.9004	-0.367	0.0289	0.0114	3.7	3.69	0.83	0.994	0.999	0.276	0.297	Chloroplast	Conserved in the Green Lineage	A8J2S3			GO:0003676		AT3G23700		GO:0003723;GO:0003676	nucleic acid binding;RNA binding	IPR012340;IPR022967;IPR003029		PF00575	S1							PS50126	S1	SSF50249	Nucleic acid-binding proteins
CGL48_792_1	Cre01.g039850_4532.1	CGL48	conserved protein related to lysine decarboxylase domain	RSSLSVPTSGHAVSAEDVLHQLQQQR	S792	0.7986	n/a	0.137	-0.0599	-0.00665	0.0533	n/a	0.923	0.98	0.996	0.979	Other	Conserved in the Green Lineage	A0A2K3E7B6	Cytokinin riboside 5'-monophosphate phosphoribohydrolase		GO:0016301						IPR031100;IPR011611;IPR029056	LOG family;Ribokinase-like	PF00294;PF03641	Lysine_decarbox;PfkB	KOG2854	Possible pfkB family carbohydrate kinase							SSF53613;SSF102405	MCP/YpsA-like;Ribokinase-like	Possible lysine decarboxylase
CGL52_52_1	Cre12.g536800.t1.2	CGL52	Conserved in the Green Lineage	AVDSPPGPLDSIATK	S52	0.9223	0.0927	0.506	0.427	0.214	-0.214	0.954	0.537	0.685	0.869	0.861	Chloroplast		A8IVH2					AT1G65230				IPR018790		PF10184	DUF2358									SSF54427	NTF2-like
CGL58_2837_1	Cre03.g148250.t1.1	CGL58	Conserved in the Green Lineage	SKSPAVGTTTGTTGSGGAAR	S2837	0.9041	-0.478	n/a	n/a	n/a	n/a	0.661	n/a	n/a	n/a	n/a	Other		A0A2K3DVJ3	PHD-type domain-containing protein		GO:0046872				GO:0008270;GO:0005515	zinc ion binding;protein binding	IPR001965;IPR011011;IPR019787;IPR013083		PF00628	PHD							PS50016	ZF_PHD_2	SSF57903	FYVE/PHD zinc finger
CGL58_413_1	Cre03.g148250.t1.1	CGL58	Conserved in the Green Lineage	AGASPAPPSLPAYEAFEAR	S413	0.9475	n/a	0.176	-0.319	0.692	1.01	n/a	0.824	0.725	0.334	0.16	Other		A0A2K3DVJ3	PHD-type domain-containing protein		GO:0046872				GO:0008270;GO:0005515	zinc ion binding;protein binding	IPR001965;IPR011011;IPR019787;IPR013083		PF00628	PHD							PS50016	ZF_PHD_2	SSF57903	FYVE/PHD zinc finger
CGL63_14_1	Cre10.g444800.t1.2	CGL63	Conserved in the Green Lineage	SKDEASTSASQQSPTSDISSTINDVK	S14	0.5651	n/a	2.51	-0.195	3.48	3.67	n/a	0.419	0.979	0.301	0.293	Other		A8IHW6					AT4G26410;AT2G45060		GO:0043565	sequence-specific DNA binding	IPR016068
CGL64_606_1	Cre07.g318350.t1.2	CGL64	Conserved in the Green Lineage	VSSAVAGSNLKPSPSGQALPGASSLEQK	S606	0.6345	n/a	3.09	0.716	-0.108	-0.824	n/a	0.292	0.885	0.984	0.861	Other		A0A2K3DIV1				GO:0016020	AT5G13940;AT3G19340				IPR022227		PF12576	DUF3754
CGL64_611_1	Cre07.g318350.t1.2	CGL64	Conserved in the Green Lineage	VSSAVAGSNLKPSPSGQALPGASSLEQK	S611	0.8494	-5.38	-0.574	-2	0.526	2.52	0.374	0.895	0.632	0.928	0.528	Other		A0A2K3DIV1				GO:0016020	AT5G13940;AT3G19340				IPR022227		PF12576	DUF3754
CGL64_613_1	Cre07.g318350.t1.2	CGL64	Conserved in the Green Lineage	VSSAVAGSNLKPSPSGQALPGASSLEQK	S613	0.8822	0.202	1.72	-0.541	-0.566	-0.0244	0.988	0.626	0.924	0.923	0.999	Other		A0A2K3DIV1				GO:0016020	AT5G13940;AT3G19340				IPR022227		PF12576	DUF3754
CGL74_118_1	Cre12.g554103.t1.1	CGL74	conserved expressed TPR repeat protein	VAGPPQAEGAASMAPELLVPSAPTEEEDDFAAR	S118	0.9503	n/a	0.576	0.0767	0.751	0.674	n/a	0.571	0.969	0.52	0.585	Chloroplast		A0A2K3D747					AT1G78915		GO:0005488;GO:0005515	binding;protein binding	IPR011990;IPR013026;IPR019734		PF13174	TPR_6							PS50005;PS50293	TPR_REGION;TPR	SSF48452	TPR-like
CGL74_127_1	Cre12.g554103.t1.1	CGL74	conserved expressed TPR repeat protein	VAGPPQAEGAASMAPELLVPSAPTEEEDDFAAR	S127	0.5465	n/a	0.113	-0.0112	-0.388	-0.376	n/a	0.975	0.999	0.928	0.934	Chloroplast		A0A2K3D747					AT1G78915		GO:0005488;GO:0005515	binding;protein binding	IPR011990;IPR013026;IPR019734		PF13174	TPR_6							PS50005;PS50293	TPR_REGION;TPR	SSF48452	TPR-like
CGL76_43_3	Cre03.g195200.t1.2	CGL76	Conserved in the Green Lineage	AELEEIDPITGQPISKLAPTSSVAGNTAKAGGLNWAYR	T43	0.578	0.42	n/a	n/a	n/a	n/a	0.643	n/a	n/a	n/a	n/a	Chloroplast		A8IWN6			GO:0016787		AT1G52510		GO:0003824	catalytic activity	IPR029058;IPR000639;IPR000073	Alpha/Beta hydrolase fold	PF12697	Abhydrolase_6	KOG4178	Soluble epoxide hydrolase			LIPAS-PWY	triacylglycerol degradation			SSF53474	alpha/beta-Hydrolases
CGL76_53_3	Cre03.g195200.t1.2	CGL76	Conserved in the Green Lineage	AELEEIDPITGQPISKLAPTSSVAGNTAKAGGLNWAYR	T53	0.5111	0.56	n/a	n/a	n/a	n/a	0.613	n/a	n/a	n/a	n/a	Chloroplast		A8IWN6			GO:0016787		AT1G52510		GO:0003824	catalytic activity	IPR029058;IPR000639;IPR000073	Alpha/Beta hydrolase fold	PF12697	Abhydrolase_6	KOG4178	Soluble epoxide hydrolase			LIPAS-PWY	triacylglycerol degradation			SSF53474	alpha/beta-Hydrolases
CGL76_60_3	Cre03.g195200.t1.2	CGL76	Conserved in the Green Lineage	AELEEIDPITGQPISKLAPTSSVAGNTAKAGGLNWAYR	T60	0.5811	1.05	n/a	n/a	n/a	n/a	0.48	n/a	n/a	n/a	n/a	Chloroplast		A8IWN6			GO:0016787		AT1G52510		GO:0003824	catalytic activity	IPR029058;IPR000639;IPR000073	Alpha/Beta hydrolase fold	PF12697	Abhydrolase_6	KOG4178	Soluble epoxide hydrolase			LIPAS-PWY	triacylglycerol degradation			SSF53474	alpha/beta-Hydrolases
CGL8_427_1	Cre02.g111650.t1.2	CGL8	SPX containing protein	RASIGDGFGEAAGPSSDGGGGAAGAQPGGAFLR	S427	0.9201	0.819	-1.09	-0.257	-0.634	-0.377	0.459	0.39	0.902	0.71	0.846	Other	Conserved in the Green Lineage	A0A2K3E2Z3	SPX domain-containing protein	GO:0016036		GO:0005634			GO:0016984;GO:0015977	carbon fixation;ribulose-bisphosphate carboxylase activity	IPR004331;IPR017443		PF03105	SPX							PS51382	SPX
CGL8_521_1	Cre02.g111650.t1.2	CGL8	SPX containing protein	AGSVAGPSAAVLAVGADAAAAAAR	S521	0.7029	-0.227	n/a	n/a	n/a	n/a	0.969	n/a	n/a	n/a	n/a	Other	Conserved in the Green Lineage	A0A2K3E2Z3	SPX domain-containing protein	GO:0016036		GO:0005634			GO:0016984;GO:0015977	carbon fixation;ribulose-bisphosphate carboxylase activity	IPR004331;IPR017443		PF03105	SPX							PS51382	SPX
CGL80_191_1	Cre02.g108200.t1.1	CGL80	Conserved in the Green Lineage	STAALASMAEAGVR	S191	0.9239	0.357	n/a	n/a	n/a	n/a	0.825	n/a	n/a	n/a	n/a	Chloroplast		A0A2K3E2S3				GO:0016020			GO:0050826;GO:0042309;GO:0050825	homoiothermy;response to freezing;ice binding	IPR000104														isoform X1
CGL81_55_1	Cre06.g264550.t1.2	CGL81	Conserved in the Green Lineage	VAESPAPTTAASASDTPATTSGSSGK	T55	0.8822	n/a	1.01	0.124	1.57	1.45	n/a	0.48	0.967	0.306	0.374	Chloroplast		A8HWY6					AT5G04440				IPR018971		PF09366	DUF1997
CGL82_727_1	Cre12.g494000.t1.2	CGL82	Conserved, expressed protein with meprin and TRAF homology domain	TSGTNTSSSGSAAADGSSVAGR	T727	0.4422	n/a	0.859	-0.969	0.292	1.26	n/a	0.584	0.618	0.91	0.485	Other	Conserved in the Green Lineage; null-allele mutant was isolated (PMID 29743196)	A0A2K3D1U9	MATH domain-containing protein						GO:0005515	protein binding	IPR002083;IPR013322;IPR008974		PF00917	MATH							PS50144	MATH	SSF49599	TRAF domain-like
CGL88_320_1	Cre09.g412803.t1.2	CGL88	predicted protein	AGSNTALFTLDGSEDGEGGAGGGAGQR	T320	0.8204	0.376	-0.0469	-1.1	0.0207	1.12	0.868	0.988	0.647	0.996	0.645	Secretory		A0A2K3DFS8				GO:0016020	AT3G06170;AT1G16180		GO:0016020	membrane	IPR005016		PF03348	Serinc	KOG2592	Tumor differentially expressed (TDE) protein
CGL88_324_1	Cre09.g412803.t1.2	CGL88	predicted protein	AGSNTALFTLDGSEDGEGGAGGGAGQR	S324	0.8945	n/a	-1.36	0.745	-0.245	-0.99	n/a	0.573	0.825	0.954	0.763	Secretory		A0A2K3DFS8				GO:0016020	AT3G06170;AT1G16180		GO:0016020	membrane	IPR005016		PF03348	Serinc	KOG2592	Tumor differentially expressed (TDE) protein
CGL93_146_1	Cre01.g061077.t1.1	CGL93	predicted protein	MTILNSLVDKFPEVGEAFASGSKTDSEPNK	S146	0.8399	-1.61	n/a	n/a	n/a	n/a	0.671	n/a	n/a	n/a	n/a	Chloroplast	null-allele mutant was isolated (PMID 29743196)	A8JCS8					AT5G04740;AT1G16880	ACR12;ACR11	GO:0008152;GO:0016597	amino acid binding;metabolic process	IPR002912										PS51671		SSF55021	ACT-like
CGL93_146_2	Cre01.g061077.t1.1	CGL93	predicted protein	MTILNSLVDKFPEVGEAFASGSKTDSEPNK	S146	0.8399	-1.79	n/a	n/a	n/a	n/a	0.6	n/a	n/a	n/a	n/a	Chloroplast	null-allele mutant was isolated (PMID 29743196)	A8JCS8					AT5G04740;AT1G16880	ACR12;ACR11	GO:0008152;GO:0016597	amino acid binding;metabolic process	IPR002912										PS51671		SSF55021	ACT-like
CGL93_160_1	Cre01.g061077.t1.1	CGL93	predicted protein	FPEVGEAFASGSKTDSEPNK	S160	0.4365	-5.13	n/a	n/a	n/a	n/a	0.297	n/a	n/a	n/a	n/a	Chloroplast	null-allele mutant was isolated (PMID 29743196)	A8JCS8					AT5G04740;AT1G16880	ACR12;ACR11	GO:0008152;GO:0016597	amino acid binding;metabolic process	IPR002912										PS51671		SSF55021	ACT-like
CGL93_160_2	Cre01.g061077.t1.1	CGL93	predicted protein	FPEVGEAFASGSKTDSEPNK	S160	0.4365	-3.42	n/a	n/a	n/a	n/a	0.48	n/a	n/a	n/a	n/a	Chloroplast	null-allele mutant was isolated (PMID 29743196)	A8JCS8					AT5G04740;AT1G16880	ACR12;ACR11	GO:0008152;GO:0016597	amino acid binding;metabolic process	IPR002912										PS51671		SSF55021	ACT-like
CGL93_162_1	Cre01.g061077.t1.1	CGL93	predicted protein	FPEVGEAFASGSKTDSEPNK	S162	0.4695	0.844	-1.97	-0.158	2.3	2.45	0.914	0.436	0.979	0.42	0.401	Chloroplast	null-allele mutant was isolated (PMID 29743196)	A8JCS8					AT5G04740;AT1G16880	ACR12;ACR11	GO:0008152;GO:0016597	amino acid binding;metabolic process	IPR002912										PS51671		SSF55021	ACT-like
CGL93_162_2	Cre01.g061077.t1.1	CGL93	predicted protein	FPEVGEAFASGSKTDSEPNK	S162	0.4649	n/a	-1.18	5.89	1.4	-4.48	n/a	0.899	0.5	0.906	0.62	Chloroplast	null-allele mutant was isolated (PMID 29743196)	A8JCS8					AT5G04740;AT1G16880	ACR12;ACR11	GO:0008152;GO:0016597	amino acid binding;metabolic process	IPR002912										PS51671		SSF55021	ACT-like
CGL93_164_1	Cre01.g061077.t1.1	CGL93	predicted protein	FPEVGEAFASGSKTDSEPNK	T164	0.8367	-1.28	0.564	3.79	-0.299	-4.09	0.426	0.956	0.687	0.983	0.661	Chloroplast	null-allele mutant was isolated (PMID 29743196)	A8JCS8					AT5G04740;AT1G16880	ACR12;ACR11	GO:0008152;GO:0016597	amino acid binding;metabolic process	IPR002912										PS51671		SSF55021	ACT-like
CGL93_164_2	Cre01.g061077.t1.1	CGL93	predicted protein	MTILNSLVDKFPEVGEAFASGSKTDSEPNK	T164	0.919	n/a	-5.52	6.99	-3.3	-10.3	n/a	0.493	0.473	0.769	0.24	Chloroplast	null-allele mutant was isolated (PMID 29743196)	A8JCS8					AT5G04740;AT1G16880	ACR12;ACR11	GO:0008152;GO:0016597	amino acid binding;metabolic process	IPR002912										PS51671		SSF55021	ACT-like
CGLD10_109_1	Cre06.g273050.t1.2	CGLD10	Conserved in the Green Lineage and Diatoms	NGLVFSTGAVGSWDEAAVGSPVVR	S109	0.9114	n/a	-3.81	-0.301	-5.56	-5.26	n/a	0.544	0.983	0.418	0.469	Chloroplast	related to SET domain transcriptional regulators	A8HVN7					AT1G26761				IPR023296;IPR011040												SSF75005	Arabinanase/levansucrase/invertase
CGLD10_362_1	Cre06.g273050.t1.2	CGLD10	Conserved in the Green Lineage and Diatoms	KGVVFDPAGLSAAAAAASSDEDPGASSAFDALGPASVSVVR	S362	0.8692	0.637	-0.977	-0.843	-0.171	0.672	0.767	0.278	0.468	0.917	0.571	Chloroplast	related to SET domain transcriptional regulators	A8HVN7					AT1G26761				IPR023296;IPR011040												SSF75005	Arabinanase/levansucrase/invertase
CGLD10_371_1	Cre06.g273050.t1.2	CGLD10	Conserved in the Green Lineage and Diatoms	GVVFDPAGLSAAAAAASSDEDPGASSAFDALGPASVSVVR	S371	0.7706	n/a	-0.237	-5.45	-1.92	3.53	n/a	0.98	0.516	0.862	0.699	Chloroplast	related to SET domain transcriptional regulators	A8HVN7					AT1G26761				IPR023296;IPR011040												SSF75005	Arabinanase/levansucrase/invertase
CGLD21_446_1	Cre03.g163500.t1.2	CGLD21	Conserved in the Green Lineage and Diatoms	AGKPAAAAASSAAAPAAATEDEDEDVLTELTR	T446	0.9491	n/a	0.00961	0.00257	-0.397	-0.4	n/a	0.992	0.999	0.634	0.639	Chloroplast		A0A2K3DWJ7	DUF3506 domain-containing protein	GO:0000304;GO:0010343		GO:0042651	AT4G33630;AT1G27510	EX1;EX2			IPR021894		PF12014	DUF3506
CGLD26_27_1	Cre02.g144850.t1.2	CGLD26	Conserved in the Green Lineage and Diatoms	EAEAAASDSVESGLAAIAK	S27	0.4892	n/a	1.35	0.981	0.686	-0.295	n/a	0.52	0.729	0.826	0.94	Chloroplast		A0A2K3E3V5				GO:0016020	AT4G24090																		0
CGLD26_29_1	Cre02.g144850.t1.2	CGLD26	Conserved in the Green Lineage and Diatoms	EAEAAASDSVESGLAAIAK	S29	0.8738	-1.68	1.11	0.161	1.07	0.904	0.358	0.165	0.908	0.234	0.352	Chloroplast		A0A2K3E3V5				GO:0016020	AT4G24090																		0
CGLD30_469_1	Cre17.g742700.t1.1	CGLD30	SET domain containing protein, putative histone methyltransferase	FSSGNMGAAAAAAVAEGGQLGAPADDPASAALLASR	S469	0.8349	-0.91	n/a	n/a	n/a	n/a	0.539	n/a	n/a	n/a	n/a	Other	Conserved in the Green Lineage and Diatoms	A0A2K3CRV2	SET domain-containing protein						GO:0005515	protein binding	IPR001214		PF00856	SET							PS50280	SET	SSF103657;SSF82199	SET domain;BAR/IMD domain-like
CGLD30_777_1	Cre17.g742700.t1.1	CGLD30	SET domain containing protein, putative histone methyltransferase	GATPSASGLTGEQLKR	T777	0.693	-1.32	n/a	n/a	n/a	n/a	0.426	n/a	n/a	n/a	n/a	Other	Conserved in the Green Lineage and Diatoms	A0A2K3CRV2	SET domain-containing protein						GO:0005515	protein binding	IPR001214		PF00856	SET							PS50280	SET	SSF103657;SSF82199	SET domain;BAR/IMD domain-like
CGLD5A_307_1	Cre07.g353500.t1.1	CGLD5A	ethylene response element DNA-binding domain containing protein	TPPSPGPGPPAPPTR	S307	0.9187	2.08	n/a	n/a	n/a	n/a	0.124	n/a	n/a	n/a	n/a	Other	Conserved in the Green Lineage and Diatoms; null-allele mutant was isolated (PMID 29743196)	A0A2K3DLG6	AP2/ERF domain-containing protein		GO:0003677;GO:0003700	GO:0005634			GO:0003677;GO:0006355;GO:0003700	transcription factor activity, sequence-specific DNA binding;regulation of transcription, DNA-templated;DNA binding	IPR016177;IPR001471		PF00847	AP2							PS51032	AP2_ERF	SSF54171	DNA-binding domain
CGLD6_362_1	Cre12.g543303.t1.1	CGLD6	conserved protein with COG5222 RING zinc finger domain	MQQLQQQQQQQTPDR	T362	1	0.581	0.884	0.533	0.312	-0.222	0.548	0.707	0.87	0.936	0.957	Other	Conserved in the Green Lineage and Diatoms	A0A2K3D6R3		GO:0006511;GO:0016567	GO:0003676;GO:0008270;GO:0061630	GO:0005634	AT5G47430;AT4G17410		GO:0005634;GO:0003676;GO:0008270	nucleic acid binding;nucleus;zinc ion binding	IPR014891;IPR001878		PF08783	DWNN							PS50158;PS51282	ZF_CCHC;DWNN	SSF57756	Retrovirus zinc finger-like domains
CGLD6_663_2	Cre12.g543303.t1.1	CGLD6	conserved protein with COG5222 RING zinc finger domain	RSRSPPGVVAVER	S663	1	0.162	-0.0181	0.989	1.07	0.0831	0.889	0.994	0.679	0.646	0.983	Other	Conserved in the Green Lineage and Diatoms	A0A2K3D6R3		GO:0006511;GO:0016567	GO:0003676;GO:0008270;GO:0061630	GO:0005634	AT5G47430;AT4G17410		GO:0005634;GO:0003676;GO:0008270	nucleic acid binding;nucleus;zinc ion binding	IPR014891;IPR001878		PF08783	DWNN							PS50158;PS51282	ZF_CCHC;DWNN	SSF57756	Retrovirus zinc finger-like domains
CGLD6_665_2	Cre12.g543303.t1.1	CGLD6	conserved protein with COG5222 RING zinc finger domain	RSRSPPGVVAVER	S665	1	0.162	-0.0181	1.31	1.06	-0.249	0.889	0.994	0.618	0.695	0.946	Other	Conserved in the Green Lineage and Diatoms	A0A2K3D6R3		GO:0006511;GO:0016567	GO:0003676;GO:0008270;GO:0061630	GO:0005634	AT5G47430;AT4G17410		GO:0005634;GO:0003676;GO:0008270	nucleic acid binding;nucleus;zinc ion binding	IPR014891;IPR001878		PF08783	DWNN							PS50158;PS51282	ZF_CCHC;DWNN	SSF57756	Retrovirus zinc finger-like domains
CGLD6_792_1	Cre12.g543303.t1.1	CGLD6	conserved protein with COG5222 RING zinc finger domain	RPAPDAGSPEDEPRPGR	S792	1	-0.0723	-0.269	0.111	-0.269	-0.38	0.922	0.689	0.913	0.754	0.636	Other	Conserved in the Green Lineage and Diatoms	A0A2K3D6R3		GO:0006511;GO:0016567	GO:0003676;GO:0008270;GO:0061630	GO:0005634	AT5G47430;AT4G17410		GO:0005634;GO:0003676;GO:0008270	nucleic acid binding;nucleus;zinc ion binding	IPR014891;IPR001878		PF08783	DWNN							PS50158;PS51282	ZF_CCHC;DWNN	SSF57756	Retrovirus zinc finger-like domains
CHLD_312_1	Cre05.g242000.t1.2	CHLD	Magnesium chelatase subunit D, chloroplast precursor	FQDKPQDTIDDTAELTDALR	T312	0.9282	-2.45	0.576	0.0126	0.5	0.487	0.53	0.476	0.994	0.618	0.638	Chloroplast	Magnesium-chelatase subunit chlD, chloroplast precursor (Mg-protoporphyrin IX chelatase) (Mg-chelatase subunit D); orthologous to the bacterial magnesium chelatase subunits BchD, and other plant magnesium chelatase subunits ChlD; [PMID: 9359397]; forms an ATP dependent complex with the ChlI subunit (probably a double hexameric ring complex) before acting on the protoporphyrin which is bound to th…	A8I531	Mg-protoporphyrin IX chelatase	GO:0015979;GO:0015995	GO:0005524;GO:0016851;GO:0016887	GO:0009507	AT1G08520	ALB1	GO:0015979;GO:0005524;GO:0016851;GO:0000166;GO:0005515;GO:0015995;GO:0017111	ATP binding;nucleoside-triphosphatase activity;nucleotide binding;magnesium chelatase activity;photosynthesis;chlorophyll biosynthetic process;protein binding	IPR003593;IPR011776;IPR002035;IPR000523;IPR027417	P-loop containing nucleoside triphosphate hydrolase	PF01078;PF13519	VWA_2;Mg_chelatase			K03404	magnesium chelatase subunit D [EC:6.6.1.1]	PWY-7159;CHLOROPHYLL-SYN	3,8-divinyl-chlorophyllide <i>a</i> biosynthesis III (aerobic, light independent);3,8-divinyl-chlorophyllide <i>a</i> biosynthesis I (aerobic, light-dependent)	PS50234	VWFA	SSF53300;SSF101447;SSF52540	P-loop containing nucleoside triphosphate hydrolases;Formin homology 2 domain (FH2 domain);vWA-like
CHLD_316_1	Cre05.g242000.t1.2	CHLD	Magnesium chelatase subunit D, chloroplast precursor	FQDKPQDTIDDTAELTDALR	T316	0.8635	n/a	-1.45	-3.72	-1.29	2.42	n/a	0.687	0.326	0.785	0.553	Chloroplast	Magnesium-chelatase subunit chlD, chloroplast precursor (Mg-protoporphyrin IX chelatase) (Mg-chelatase subunit D); orthologous to the bacterial magnesium chelatase subunits BchD, and other plant magnesium chelatase subunits ChlD; [PMID: 9359397]; forms an ATP dependent complex with the ChlI subunit (probably a double hexameric ring complex) before acting on the protoporphyrin which is bound to th…	A8I531	Mg-protoporphyrin IX chelatase	GO:0015979;GO:0015995	GO:0005524;GO:0016851;GO:0016887	GO:0009507	AT1G08520	ALB1	GO:0015979;GO:0005524;GO:0016851;GO:0000166;GO:0005515;GO:0015995;GO:0017111	ATP binding;nucleoside-triphosphatase activity;nucleotide binding;magnesium chelatase activity;photosynthesis;chlorophyll biosynthetic process;protein binding	IPR003593;IPR011776;IPR002035;IPR000523;IPR027417	P-loop containing nucleoside triphosphate hydrolase	PF01078;PF13519	VWA_2;Mg_chelatase			K03404	magnesium chelatase subunit D [EC:6.6.1.1]	PWY-7159;CHLOROPHYLL-SYN	3,8-divinyl-chlorophyllide <i>a</i> biosynthesis III (aerobic, light independent);3,8-divinyl-chlorophyllide <i>a</i> biosynthesis I (aerobic, light-dependent)	PS50234	VWFA	SSF53300;SSF101447;SSF52540	P-loop containing nucleoside triphosphate hydrolases;Formin homology 2 domain (FH2 domain);vWA-like
CHLD_67_1	Cre05.g242000.t1.2	CHLD	Magnesium chelatase subunit D, chloroplast precursor	AMKVSEEDSKGFDADVSTR	S67	0.8019	-2.01	-0.818	-0.132	0.764	0.895	0.123	0.476	0.947	0.586	0.526	Chloroplast	Magnesium-chelatase subunit chlD, chloroplast precursor (Mg-protoporphyrin IX chelatase) (Mg-chelatase subunit D); orthologous to the bacterial magnesium chelatase subunits BchD, and other plant magnesium chelatase subunits ChlD; [PMID: 9359397]; forms an ATP dependent complex with the ChlI subunit (probably a double hexameric ring complex) before acting on the protoporphyrin which is bound to th…	A8I531	Mg-protoporphyrin IX chelatase	GO:0015979;GO:0015995	GO:0005524;GO:0016851;GO:0016887	GO:0009507	AT1G08520	ALB1	GO:0015979;GO:0005524;GO:0016851;GO:0000166;GO:0005515;GO:0015995;GO:0017111	ATP binding;nucleoside-triphosphatase activity;nucleotide binding;magnesium chelatase activity;photosynthesis;chlorophyll biosynthetic process;protein binding	IPR003593;IPR011776;IPR002035;IPR000523;IPR027417	P-loop containing nucleoside triphosphate hydrolase	PF01078;PF13519	VWA_2;Mg_chelatase			K03404	magnesium chelatase subunit D [EC:6.6.1.1]	PWY-7159;CHLOROPHYLL-SYN	3,8-divinyl-chlorophyllide <i>a</i> biosynthesis III (aerobic, light independent);3,8-divinyl-chlorophyllide <i>a</i> biosynthesis I (aerobic, light-dependent)	PS50234	VWFA	SSF53300;SSF101447;SSF52540	P-loop containing nucleoside triphosphate hydrolases;Formin homology 2 domain (FH2 domain);vWA-like
CHLH1_63_1	Cre07.g325500.t1.1	CHLH1	Magnesium chelatase subunit H	GPAKQQVSLDLR	S63	1	n/a	0.486	-1.51	-1.87	-0.354	n/a	0.923	0.762	0.693	0.962	Other	Magnesium chelatase H subunit, chloroplast precursor; Chlamydomonas mutants with defects in this protein are chl1 and brs-1 and result in a brown phenotype [PMID: 11713666; PMID: 4436384]. Orthologous to the bacterial protein BchH [PMID: 9359397]; binds protoporphyrin and is acted upon by the ChlI:ChlD complex for magnesium insertion [PMID: 11469861]; interacts with GUN4 and may be involved in ch…	A8I7P5	Magnesium chelatase	GO:0015979;GO:0015995	GO:0003729;GO:0005524;GO:0016851	GO:0009507	AT5G13630	GUN5	GO:0051536;GO:0016851;GO:0055114;GO:0015995;GO:0009058	biosynthetic process;magnesium chelatase activity;chlorophyll biosynthetic process;iron-sulfur cluster binding;oxidation-reduction process	IPR003672;IPR006137;IPR022571;IPR011771		PF11965;PF02514	CobN-Mg_chel;DUF3479			K03403	magnesium chelatase subunit H [EC:6.6.1.1]	PWY-7159;CHLOROPHYLL-SYN	3,8-divinyl-chlorophyllide <i>a</i> biosynthesis III (aerobic, light independent);3,8-divinyl-chlorophyllide <i>a</i> biosynthesis I (aerobic, light-dependent)
CHLH2_77_1	Cre11.g477625.t1.1	CHLH2	Magnesium chelatase subunit H	FVATLETEEDEDALIEPAQLR	T77	0.9279	1.65	-0.871	-2.32	-3.04	-0.723	0.116	0.779	0.489	0.294	0.861	Secretory	(COBN); Putative Magnesium chelatase H subunit; higher similarity to bacterial and cyanobacterial BchH proteins than plant ChlH orthologues; Possible magnesium protoporphyrin or protoporphyrin binding protein [PMID: 1146986	A0A2K3D8F4	Magnesium chelatase	GO:0015979;GO:0015995	GO:0005524;GO:0016851				GO:0009058;GO:0016851	magnesium chelatase activity;biosynthetic process	IPR003672;IPR022571		PF11965;PF02514	CobN-Mg_chel;DUF3479			K03403	magnesium chelatase subunit H [EC:6.6.1.1]	PWY-7159;CHLOROPHYLL-SYN	3,8-divinyl-chlorophyllide <i>a</i> biosynthesis III (aerobic, light independent);3,8-divinyl-chlorophyllide <i>a</i> biosynthesis I (aerobic, light-dependent)
CHLH2_77_2	Cre11.g477625.t1.1	CHLH2	Magnesium chelatase subunit H	FVATLETEEDEDALIEPAQLR	T77	0.9279	-2.83	-4.21	0.0222	-2.69	-2.71	0.583	0.139	0.998	0.433	0.445	Secretory	(COBN); Putative Magnesium chelatase H subunit; higher similarity to bacterial and cyanobacterial BchH proteins than plant ChlH orthologues; Possible magnesium protoporphyrin or protoporphyrin binding protein [PMID: 1146986	A0A2K3D8F4	Magnesium chelatase	GO:0015979;GO:0015995	GO:0005524;GO:0016851				GO:0009058;GO:0016851	magnesium chelatase activity;biosynthetic process	IPR003672;IPR022571		PF11965;PF02514	CobN-Mg_chel;DUF3479			K03403	magnesium chelatase subunit H [EC:6.6.1.1]	PWY-7159;CHLOROPHYLL-SYN	3,8-divinyl-chlorophyllide <i>a</i> biosynthesis III (aerobic, light independent);3,8-divinyl-chlorophyllide <i>a</i> biosynthesis I (aerobic, light-dependent)
CHLH2_80_1	Cre11.g477625.t1.1	CHLH2	Magnesium chelatase subunit H	FVATLETEEDEDALIEPAQLR	T80	0.7447	n/a	-2.35	0.532	-1.42	-1.96	n/a	0.182	0.85	0.524	0.36	Secretory	(COBN); Putative Magnesium chelatase H subunit; higher similarity to bacterial and cyanobacterial BchH proteins than plant ChlH orthologues; Possible magnesium protoporphyrin or protoporphyrin binding protein [PMID: 1146986	A0A2K3D8F4	Magnesium chelatase	GO:0015979;GO:0015995	GO:0005524;GO:0016851				GO:0009058;GO:0016851	magnesium chelatase activity;biosynthetic process	IPR003672;IPR022571		PF11965;PF02514	CobN-Mg_chel;DUF3479			K03403	magnesium chelatase subunit H [EC:6.6.1.1]	PWY-7159;CHLOROPHYLL-SYN	3,8-divinyl-chlorophyllide <i>a</i> biosynthesis III (aerobic, light independent);3,8-divinyl-chlorophyllide <i>a</i> biosynthesis I (aerobic, light-dependent)
CHLH2_80_2	Cre11.g477625.t1.1	CHLH2	Magnesium chelatase subunit H	FVATLETEEDEDALIEPAQLR	T80	1	-2.83	-4.21	0.0222	-2.69	-2.71	0.593	0.139	0.998	0.433	0.445	Secretory	(COBN); Putative Magnesium chelatase H subunit; higher similarity to bacterial and cyanobacterial BchH proteins than plant ChlH orthologues; Possible magnesium protoporphyrin or protoporphyrin binding protein [PMID: 1146986	A0A2K3D8F4	Magnesium chelatase	GO:0015979;GO:0015995	GO:0005524;GO:0016851				GO:0009058;GO:0016851	magnesium chelatase activity;biosynthetic process	IPR003672;IPR022571		PF11965;PF02514	CobN-Mg_chel;DUF3479			K03403	magnesium chelatase subunit H [EC:6.6.1.1]	PWY-7159;CHLOROPHYLL-SYN	3,8-divinyl-chlorophyllide <i>a</i> biosynthesis III (aerobic, light independent);3,8-divinyl-chlorophyllide <i>a</i> biosynthesis I (aerobic, light-dependent)
CHLI1_318_1	Cre06.g306300.t1.2	CHLI1	Magnesium chelatase subunit I, isoform 1	KDYEAGQMALTQR	T318	0.8999	-2.28	n/a	n/a	n/a	n/a	0.172	n/a	n/a	n/a	n/a	Chloroplast	Magnesium-chelatase subunit chlI, chloroplast precursor (Mg-protoporphyrin IX chelatase); orthologous to the bacterial magnesium chelatase subunits BchI, and other plant magnesium chelatase subunits ChlI [PMID: 9359397]. Forms an ATP dependent hexameric ring complex and a complex with the ChlD subunit (probably a double hexameric ring complex) before acting on the protoporphyrin which is bound to…	A8IMZ5	Mg-protoporphyrin IX chelatase	GO:0015979;GO:0015995	GO:0005524;GO:0016851;GO:0016887	GO:0009570	AT5G45930;AT4G18480	CHLI2;CHLI1	GO:0015979;GO:0005524;GO:0016851;GO:0000166;GO:0006779;GO:0015995;GO:0017111	ATP binding;nucleoside-triphosphatase activity;nucleotide binding;magnesium chelatase activity;photosynthesis;chlorophyll biosynthetic process;porphyrin-containing compound biosynthetic process	IPR003593;IPR000523;IPR011775;IPR027417	P-loop containing nucleoside triphosphate hydrolase	PF01078	Mg_chelatase					PWY-7159;CHLOROPHYLL-SYN	3,8-divinyl-chlorophyllide <i>a</i> biosynthesis III (aerobic, light independent);3,8-divinyl-chlorophyllide <i>a</i> biosynthesis I (aerobic, light-dependent)			SSF52540	P-loop containing nucleoside triphosphate hydrolases
CHLM_92_1	Cre12.g498550.t1.1	CHLM	Mg protoporphyrin IX S-adenosyl methionine O-methyl transferase	RSEQMKSFDGDEK	S92	0.9124	-0.052	-0.165	0.191	0.23	0.0388	0.987	0.858	0.861	0.839	0.979	Chloroplast	Magnesium protoporphyrin IX S-adenosyl methionine O-methyl transferase, chloroplast precursor (Magnesium-protoporphyrin IX methyltransferase) (PPMT); Magnesium-protoporphyrin O-methyltransferase (chlM) [PMID: 12828371; PMID: 12489983; PMID: 4436384]; ChloroP 1.1 predicts chloroplast location	A8JGJ6		GO:0015995	GO:0008168;GO:0046406		AT4G25080	CHLM	GO:0015995;GO:0046406;GO:0015979	magnesium protoporphyrin IX methyltransferase activity;photosynthesis;chlorophyll biosynthetic process	IPR010251;IPR029063	S-adenosyl-L-methionine-dependent methyltransferase	PF12847	Methyltransf_18	KOG1270	Methyltransferases	K03428	magnesium-protoporphyrin O-methyltransferase [EC:2.1.1.11]	PWY-7159;CHLOROPHYLL-SYN	3,8-divinyl-chlorophyllide <i>a</i> biosynthesis III (aerobic, light independent);3,8-divinyl-chlorophyllide <i>a</i> biosynthesis I (aerobic, light-dependent)	PS51556		SSF53335	S-adenosyl-L-methionine-dependent methyltransferases
CHM1_12_3	Cre03.g155200_4532.3	CHM1	Chorismate mutase	LQAAAVQPASANTRDMSSALSLANIRSSLIR	S12	0.6631	1.67	n/a	n/a	n/a	n/a	0.494	n/a	n/a	n/a	n/a	Other	putative chorismate mutase (EC 5.4.99.5), eukaryotic type (AroQ), similar to the rice putative chorismate mutase (GenBank NP_916250); predicted mitochondrial by Target-P, but plastidic by homology; arabidopsis protein is CM1	A8J7L1	Chorismate mutase	GO:0008652;GO:0009073;GO:0046417	GO:0004106	GO:0005737	AT3G29200;AT1G69370	CM1;CM3	GO:0009073;GO:0004106;GO:0046417	chorismate metabolic process;aromatic amino acid family biosynthetic process;chorismate mutase activity	IPR008238;IPR020822				KOG0795	Chorismate mutase	K01850	chorismate mutase [EC:5.4.99.5]	PWY-3461;PWY-3462;PWY-3481	L-phenylalanine biosynthesis II;L-tyrosine biosynthesis II;superpathway of L-phenylalanine and L-tyrosine biosynthesis	PS51169	CHORISMATE_MUT_3	SSF48600	Chorismate mutase II	Chorismate mutase			5.4.99.5	ko:K01850	ko00400;ko01100;ko01110;ko01130;ko01230;map00400;map01100;map01110;map01130;map01230	M00024;M00025	R01715
CHM1_29_3	Cre03.g155200_4532.3	CHM1	Chorismate mutase	LQAAAVQPASANTRDMSSALSLANIRSSLIR	S29	0.668	1.38	n/a	n/a	n/a	n/a	0.6	n/a	n/a	n/a	n/a	Other	putative chorismate mutase (EC 5.4.99.5), eukaryotic type (AroQ), similar to the rice putative chorismate mutase (GenBank NP_916250); predicted mitochondrial by Target-P, but plastidic by homology; arabidopsis protein is CM1	A8J7L1	Chorismate mutase	GO:0008652;GO:0009073;GO:0046417	GO:0004106	GO:0005737	AT3G29200;AT1G69370	CM1;CM3	GO:0009073;GO:0004106;GO:0046417	chorismate metabolic process;aromatic amino acid family biosynthetic process;chorismate mutase activity	IPR008238;IPR020822				KOG0795	Chorismate mutase	K01850	chorismate mutase [EC:5.4.99.5]	PWY-3461;PWY-3462;PWY-3481	L-phenylalanine biosynthesis II;L-tyrosine biosynthesis II;superpathway of L-phenylalanine and L-tyrosine biosynthesis	PS51169	CHORISMATE_MUT_3	SSF48600	Chorismate mutase II	Chorismate mutase			5.4.99.5	ko:K01850	ko00400;ko01100;ko01110;ko01130;ko01230;map00400;map01100;map01110;map01130;map01230	M00024;M00025	R01715
CHM1_30_3	Cre03.g155200_4532.3	CHM1	Chorismate mutase	LQAAAVQPASANTRDMSSALSLANIRSSLIR	S30	0.668	1.62	n/a	n/a	n/a	n/a	0.523	n/a	n/a	n/a	n/a	Other	putative chorismate mutase (EC 5.4.99.5), eukaryotic type (AroQ), similar to the rice putative chorismate mutase (GenBank NP_916250); predicted mitochondrial by Target-P, but plastidic by homology; arabidopsis protein is CM1	A8J7L1	Chorismate mutase	GO:0008652;GO:0009073;GO:0046417	GO:0004106	GO:0005737	AT3G29200;AT1G69370	CM1;CM3	GO:0009073;GO:0004106;GO:0046417	chorismate metabolic process;aromatic amino acid family biosynthetic process;chorismate mutase activity	IPR008238;IPR020822				KOG0795	Chorismate mutase	K01850	chorismate mutase [EC:5.4.99.5]	PWY-3461;PWY-3462;PWY-3481	L-phenylalanine biosynthesis II;L-tyrosine biosynthesis II;superpathway of L-phenylalanine and L-tyrosine biosynthesis	PS51169	CHORISMATE_MUT_3	SSF48600	Chorismate mutase II	Chorismate mutase			5.4.99.5	ko:K01850	ko00400;ko01100;ko01110;ko01130;ko01230;map00400;map01100;map01110;map01130;map01230	M00024;M00025	R01715
CHR17(AT)_1070_1	Cre12.g508150.t1.2	CHR17(At)	SNF2-related DNA/RNA helicase	GQVATPAAGTPAVGGTPQPGSEEGSPQPPDR	S1070	0.4766	0.582	-0.712	0.119	0.307	0.188	0.735	0.418	0.939	0.816	0.899	Other	SNF2-related helicase, ISW1/2 class, ChromDB CHR344	Q4JLR9			GO:0003677;GO:0005524;GO:0008094;GO:0016787;GO:0031491;GO:0140658	GO:0005634	AT5G18620;AT3G06400	CHR17;CHR11	GO:0006338;GO:0016787;GO:0005634;GO:0016818;GO:0031491;GO:0005524;GO:0004386;GO:0003676;GO:0043044;GO:0003677	nucleic acid binding;ATP binding;helicase activity;hydrolase activity, acting on acid anhydrides, in phosphorus-containing anhydrides;nucleosome binding;nucleus;hydrolase activity;DNA binding;ATP-dependent chromatin remodeling;chromatin remodeling	IPR001005;IPR009057;IPR001650;IPR015195;IPR006935;IPR015194;IPR014001;IPR017884;IPR027417	P-loop containing nucleoside triphosphate hydrolase	PF09111;PF09110;PF04851;PF00271	ResIII;Helicase_C;HAND;SLIDE			K11654	SWI/SNF-related matrix-associated actin-dependent regulator of chromatin subfamily A member 5 [EC:3.6.4.-]			PS51192;PS51293;PS51194	SANT;HELICASE_CTER;HELICASE_ATP_BIND_1	SSF101224;SSF52540;SSF46689	Homeodomain-like;HAND domain of the nucleosome remodeling ATPase ISWI;P-loop containing nucleoside triphosphate hydrolases
CHR17(AT)_1070_2	Cre12.g508150.t1.2	CHR17(At)	SNF2-related DNA/RNA helicase	GQVATPAAGTPAVGGTPQPGSEEGSPQPPDR	S1070	0.4766	-0.598	-0.224	0.102	-0.204	-0.307	0.611	0.799	0.939	0.869	0.778	Other	SNF2-related helicase, ISW1/2 class, ChromDB CHR344	Q4JLR9			GO:0003677;GO:0005524;GO:0008094;GO:0016787;GO:0031491;GO:0140658	GO:0005634	AT5G18620;AT3G06400	CHR17;CHR11	GO:0006338;GO:0016787;GO:0005634;GO:0016818;GO:0031491;GO:0005524;GO:0004386;GO:0003676;GO:0043044;GO:0003677	nucleic acid binding;ATP binding;helicase activity;hydrolase activity, acting on acid anhydrides, in phosphorus-containing anhydrides;nucleosome binding;nucleus;hydrolase activity;DNA binding;ATP-dependent chromatin remodeling;chromatin remodeling	IPR001005;IPR009057;IPR001650;IPR015195;IPR006935;IPR015194;IPR014001;IPR017884;IPR027417	P-loop containing nucleoside triphosphate hydrolase	PF09111;PF09110;PF04851;PF00271	ResIII;Helicase_C;HAND;SLIDE			K11654	SWI/SNF-related matrix-associated actin-dependent regulator of chromatin subfamily A member 5 [EC:3.6.4.-]			PS51192;PS51293;PS51194	SANT;HELICASE_CTER;HELICASE_ATP_BIND_1	SSF101224;SSF52540;SSF46689	Homeodomain-like;HAND domain of the nucleosome remodeling ATPase ISWI;P-loop containing nucleoside triphosphate hydrolases
CHR17(AT)_1070_3	Cre12.g508150.t1.2	CHR17(At)	SNF2-related DNA/RNA helicase	GQVATPAAGTPAVGGTPQPGSEEGSPQPPDR	S1070	0.932	n/a	4.34	0.0813	2.97	2.89	n/a	0.0675	0.989	0.277	0.313	Other	SNF2-related helicase, ISW1/2 class, ChromDB CHR344	Q4JLR9			GO:0003677;GO:0005524;GO:0008094;GO:0016787;GO:0031491;GO:0140658	GO:0005634	AT5G18620;AT3G06400	CHR17;CHR11	GO:0006338;GO:0016787;GO:0005634;GO:0016818;GO:0031491;GO:0005524;GO:0004386;GO:0003676;GO:0043044;GO:0003677	nucleic acid binding;ATP binding;helicase activity;hydrolase activity, acting on acid anhydrides, in phosphorus-containing anhydrides;nucleosome binding;nucleus;hydrolase activity;DNA binding;ATP-dependent chromatin remodeling;chromatin remodeling	IPR001005;IPR009057;IPR001650;IPR015195;IPR006935;IPR015194;IPR014001;IPR017884;IPR027417	P-loop containing nucleoside triphosphate hydrolase	PF09111;PF09110;PF04851;PF00271	ResIII;Helicase_C;HAND;SLIDE			K11654	SWI/SNF-related matrix-associated actin-dependent regulator of chromatin subfamily A member 5 [EC:3.6.4.-]			PS51192;PS51293;PS51194	SANT;HELICASE_CTER;HELICASE_ATP_BIND_1	SSF101224;SSF52540;SSF46689	Homeodomain-like;HAND domain of the nucleosome remodeling ATPase ISWI;P-loop containing nucleoside triphosphate hydrolases
CHR17(AT)_1074_1	Cre12.g508150.t1.2	CHR17(At)	SNF2-related DNA/RNA helicase	GQVATPAAGTPAVGGTPQPGSEEGSPQPPDR	S1074	0.8878	-0.39	-0.263	0.373	0.269	-0.104	0.954	0.813	0.777	0.86	0.954	Other	SNF2-related helicase, ISW1/2 class, ChromDB CHR344	Q4JLR9			GO:0003677;GO:0005524;GO:0008094;GO:0016787;GO:0031491;GO:0140658	GO:0005634	AT5G18620;AT3G06400	CHR17;CHR11	GO:0006338;GO:0016787;GO:0005634;GO:0016818;GO:0031491;GO:0005524;GO:0004386;GO:0003676;GO:0043044;GO:0003677	nucleic acid binding;ATP binding;helicase activity;hydrolase activity, acting on acid anhydrides, in phosphorus-containing anhydrides;nucleosome binding;nucleus;hydrolase activity;DNA binding;ATP-dependent chromatin remodeling;chromatin remodeling	IPR001005;IPR009057;IPR001650;IPR015195;IPR006935;IPR015194;IPR014001;IPR017884;IPR027417	P-loop containing nucleoside triphosphate hydrolase	PF09111;PF09110;PF04851;PF00271	ResIII;Helicase_C;HAND;SLIDE			K11654	SWI/SNF-related matrix-associated actin-dependent regulator of chromatin subfamily A member 5 [EC:3.6.4.-]			PS51192;PS51293;PS51194	SANT;HELICASE_CTER;HELICASE_ATP_BIND_1	SSF101224;SSF52540;SSF46689	Homeodomain-like;HAND domain of the nucleosome remodeling ATPase ISWI;P-loop containing nucleoside triphosphate hydrolases
CHR17(AT)_1074_2	Cre12.g508150.t1.2	CHR17(At)	SNF2-related DNA/RNA helicase	GQVATPAAGTPAVGGTPQPGSEEGSPQPPDR	S1074	0.8878	-0.171	-0.217	-0.0131	-0.0942	-0.0811	0.921	0.824	0.994	0.948	0.962	Other	SNF2-related helicase, ISW1/2 class, ChromDB CHR344	Q4JLR9			GO:0003677;GO:0005524;GO:0008094;GO:0016787;GO:0031491;GO:0140658	GO:0005634	AT5G18620;AT3G06400	CHR17;CHR11	GO:0006338;GO:0016787;GO:0005634;GO:0016818;GO:0031491;GO:0005524;GO:0004386;GO:0003676;GO:0043044;GO:0003677	nucleic acid binding;ATP binding;helicase activity;hydrolase activity, acting on acid anhydrides, in phosphorus-containing anhydrides;nucleosome binding;nucleus;hydrolase activity;DNA binding;ATP-dependent chromatin remodeling;chromatin remodeling	IPR001005;IPR009057;IPR001650;IPR015195;IPR006935;IPR015194;IPR014001;IPR017884;IPR027417	P-loop containing nucleoside triphosphate hydrolase	PF09111;PF09110;PF04851;PF00271	ResIII;Helicase_C;HAND;SLIDE			K11654	SWI/SNF-related matrix-associated actin-dependent regulator of chromatin subfamily A member 5 [EC:3.6.4.-]			PS51192;PS51293;PS51194	SANT;HELICASE_CTER;HELICASE_ATP_BIND_1	SSF101224;SSF52540;SSF46689	Homeodomain-like;HAND domain of the nucleosome remodeling ATPase ISWI;P-loop containing nucleoside triphosphate hydrolases
CHR17(AT)_1074_3	Cre12.g508150.t1.2	CHR17(At)	SNF2-related DNA/RNA helicase	GQVATPAAGTPAVGGTPQPGSEEGSPQPPDR	S1074	0.9392	n/a	4.33	0.0813	2.82	2.74	n/a	0.0762	0.989	0.32	0.362	Other	SNF2-related helicase, ISW1/2 class, ChromDB CHR344	Q4JLR9			GO:0003677;GO:0005524;GO:0008094;GO:0016787;GO:0031491;GO:0140658	GO:0005634	AT5G18620;AT3G06400	CHR17;CHR11	GO:0006338;GO:0016787;GO:0005634;GO:0016818;GO:0031491;GO:0005524;GO:0004386;GO:0003676;GO:0043044;GO:0003677	nucleic acid binding;ATP binding;helicase activity;hydrolase activity, acting on acid anhydrides, in phosphorus-containing anhydrides;nucleosome binding;nucleus;hydrolase activity;DNA binding;ATP-dependent chromatin remodeling;chromatin remodeling	IPR001005;IPR009057;IPR001650;IPR015195;IPR006935;IPR015194;IPR014001;IPR017884;IPR027417	P-loop containing nucleoside triphosphate hydrolase	PF09111;PF09110;PF04851;PF00271	ResIII;Helicase_C;HAND;SLIDE			K11654	SWI/SNF-related matrix-associated actin-dependent regulator of chromatin subfamily A member 5 [EC:3.6.4.-]			PS51192;PS51293;PS51194	SANT;HELICASE_CTER;HELICASE_ATP_BIND_1	SSF101224;SSF52540;SSF46689	Homeodomain-like;HAND domain of the nucleosome remodeling ATPase ISWI;P-loop containing nucleoside triphosphate hydrolases
CHR5_1583_1	Cre03.g179300.t2.1	CHR5	SNF2-related DNA/RNA helicase	SGDASPSHAAAAGGPAAGR	S1583	0.4847	n/a	-1.28	-1.46	-1.25	0.215	n/a	0.336	0.364	0.422	0.934	Other	SNF2 helicase with chromodomain. ChromoDB CHR341	A0A2K3DXM4		GO:0034728	GO:0003677;GO:0003682;GO:0004386;GO:0005524;GO:0016887;GO:0042393;GO:0140658	GO:0000785;GO:0005634	AT2G13370	CHR5	GO:0016787;GO:0005634;GO:0005524;GO:0004386;GO:0003676;GO:0003677	nucleic acid binding;ATP binding;helicase activity;nucleus;hydrolase activity;DNA binding	IPR016197;IPR009057;IPR001650;IPR006935;IPR014001;IPR023780;IPR025260;IPR000953;IPR027417	Domain of unknown function DUF4208;P-loop containing nucleoside triphosphate hydrolase	PF13907;PF00385;PF04851;PF00271	ResIII;DUF4208;Helicase_C;Chromo	KOG1001	Helicase-like transcription factor HLTF/DNA helicase RAD5, DEAD-box superfamily	K11367	chromodomain-helicase-DNA-binding protein 1 [EC:3.6.4.12]			PS50013;PS51192;PS51194	HELICASE_CTER;HELICASE_ATP_BIND_1;CHROMO_2	SSF54160;SSF52540;SSF46689	Homeodomain-like;Chromo domain-like;P-loop containing nucleoside triphosphate hydrolases
CHR5_1584_1	Cre03.g179300.t1.1	CHR5	SNF2-related DNA/RNA helicase	SGDASPSHAAAAGGPAAGR	S1584	0.4583	0.392	n/a	n/a	n/a	n/a	0.807	n/a	n/a	n/a	n/a	Other	SNF2 helicase with chromodomain. ChromoDB CHR341	A0A2K3DXM4		GO:0034728	GO:0003677;GO:0003682;GO:0004386;GO:0005524;GO:0016887;GO:0042393;GO:0140658	GO:0000785;GO:0005634	AT2G13370	CHR5	GO:0016787;GO:0005634;GO:0005524;GO:0004386;GO:0003676;GO:0003677	nucleic acid binding;ATP binding;helicase activity;nucleus;hydrolase activity;DNA binding	IPR016197;IPR009057;IPR001650;IPR006935;IPR014001;IPR023780;IPR025260;IPR000953;IPR027417	Domain of unknown function DUF4208;P-loop containing nucleoside triphosphate hydrolase	PF13907;PF00385;PF04851;PF00271	ResIII;DUF4208;Helicase_C;Chromo	KOG1001	Helicase-like transcription factor HLTF/DNA helicase RAD5, DEAD-box superfamily	K11367	chromodomain-helicase-DNA-binding protein 1 [EC:3.6.4.12]			PS50013;PS51192;PS51194	HELICASE_CTER;HELICASE_ATP_BIND_1;CHROMO_2	SSF54160;SSF52540;SSF46689	Homeodomain-like;Chromo domain-like;P-loop containing nucleoside triphosphate hydrolases
CHR5_1587_1	Cre03.g179300.t2.1	CHR5	SNF2-related DNA/RNA helicase	SGDASPSHAAAAGGPAAGR	S1587	0.8882	n/a	-0.623	-1.01	-1.22	-0.208	n/a	0.694	0.585	0.466	0.94	Other	SNF2 helicase with chromodomain. ChromoDB CHR341	A0A2K3DXM4		GO:0034728	GO:0003677;GO:0003682;GO:0004386;GO:0005524;GO:0016887;GO:0042393;GO:0140658	GO:0000785;GO:0005634	AT2G13370	CHR5	GO:0016787;GO:0005634;GO:0005524;GO:0004386;GO:0003676;GO:0003677	nucleic acid binding;ATP binding;helicase activity;nucleus;hydrolase activity;DNA binding	IPR016197;IPR009057;IPR001650;IPR006935;IPR014001;IPR023780;IPR025260;IPR000953;IPR027417	Domain of unknown function DUF4208;P-loop containing nucleoside triphosphate hydrolase	PF13907;PF00385;PF04851;PF00271	ResIII;DUF4208;Helicase_C;Chromo	KOG1001	Helicase-like transcription factor HLTF/DNA helicase RAD5, DEAD-box superfamily	K11367	chromodomain-helicase-DNA-binding protein 1 [EC:3.6.4.12]			PS50013;PS51192;PS51194	HELICASE_CTER;HELICASE_ATP_BIND_1;CHROMO_2	SSF54160;SSF52540;SSF46689	Homeodomain-like;Chromo domain-like;P-loop containing nucleoside triphosphate hydrolases
CHR5_1588_1	Cre03.g179300.t1.1	CHR5	SNF2-related DNA/RNA helicase	SGDASPSHAAAAGGPAAGR	S1588	0.8347	0.726	n/a	n/a	n/a	n/a	0.32	n/a	n/a	n/a	n/a	Other	SNF2 helicase with chromodomain. ChromoDB CHR341	A0A2K3DXM4		GO:0034728	GO:0003677;GO:0003682;GO:0004386;GO:0005524;GO:0016887;GO:0042393;GO:0140658	GO:0000785;GO:0005634	AT2G13370	CHR5	GO:0016787;GO:0005634;GO:0005524;GO:0004386;GO:0003676;GO:0003677	nucleic acid binding;ATP binding;helicase activity;nucleus;hydrolase activity;DNA binding	IPR016197;IPR009057;IPR001650;IPR006935;IPR014001;IPR023780;IPR025260;IPR000953;IPR027417	Domain of unknown function DUF4208;P-loop containing nucleoside triphosphate hydrolase	PF13907;PF00385;PF04851;PF00271	ResIII;DUF4208;Helicase_C;Chromo	KOG1001	Helicase-like transcription factor HLTF/DNA helicase RAD5, DEAD-box superfamily	K11367	chromodomain-helicase-DNA-binding protein 1 [EC:3.6.4.12]			PS50013;PS51192;PS51194	HELICASE_CTER;HELICASE_ATP_BIND_1;CHROMO_2	SSF54160;SSF52540;SSF46689	Homeodomain-like;Chromo domain-like;P-loop containing nucleoside triphosphate hydrolases
CHR5_1817_1	Cre03.g179300.t2.1	CHR5	SNF2-related DNA/RNA helicase	AASPPATAPPHPHPHLSPLQPR	S1817	0.9345	n/a	-0.548	-1.6	-1.86	-0.256	n/a	0.672	0.225	0.128	0.898	Other	SNF2 helicase with chromodomain. ChromoDB CHR341	A0A2K3DXM4		GO:0034728	GO:0003677;GO:0003682;GO:0004386;GO:0005524;GO:0016887;GO:0042393;GO:0140658	GO:0000785;GO:0005634	AT2G13370	CHR5	GO:0016787;GO:0005634;GO:0005524;GO:0004386;GO:0003676;GO:0003677	nucleic acid binding;ATP binding;helicase activity;nucleus;hydrolase activity;DNA binding	IPR016197;IPR009057;IPR001650;IPR006935;IPR014001;IPR023780;IPR025260;IPR000953;IPR027417	Domain of unknown function DUF4208;P-loop containing nucleoside triphosphate hydrolase	PF13907;PF00385;PF04851;PF00271	ResIII;DUF4208;Helicase_C;Chromo	KOG1001	Helicase-like transcription factor HLTF/DNA helicase RAD5, DEAD-box superfamily	K11367	chromodomain-helicase-DNA-binding protein 1 [EC:3.6.4.12]			PS50013;PS51192;PS51194	HELICASE_CTER;HELICASE_ATP_BIND_1;CHROMO_2	SSF54160;SSF52540;SSF46689	Homeodomain-like;Chromo domain-like;P-loop containing nucleoside triphosphate hydrolases
CIF2_314_1	Cre07.g341850_4532.1	CIF2	Chloroplast translation initiation factor 2	GGRGSMDIEVVEDDDMSDLFDEEDMEFVNK	S314	0.8883	n/a	-2.66	0.211	-1.15	-1.36	n/a	0.206	0.962	0.695	0.636	Other		A0A2K3DKN2	Tr-type G domain-containing protein	GO:0006413	GO:0003743;GO:0003924;GO:0005525	GO:0005737	AT1G17220	FUG1	GO:0003743;GO:0006413;GO:0003924;GO:0005622;GO:0005525	GTP binding;translation initiation factor activity;intracellular;translational initiation;GTPase activity	IPR006847;IPR009000;IPR005225;IPR006073;IPR000795;IPR023115;IPR027417;IPR000178	P-loop containing nucleoside triphosphate hydrolase	PF01926;PF04760;PF11987	IF2_N;MMR_HSR1;IF-2			K02519	translation initiation factor IF-2					SSF52156;SSF52540;SSF50447	Translation proteins;P-loop containing nucleoside triphosphate hydrolases;Initiation factor IF2/eIF5b, domain 3	Translation initiation factor				ko:K02519
CIM40_232_1	Cre12.g508000.t1.1	CIM40	possible chloroplast protein translocon component Tic40	SSFFADVDAEASSR	S232	0.4894	n/a	-0.813	-1.47	0.259	1.73	n/a	0.541	0.323	0.906	0.229	Chloroplast	similarity to AtTIC40 limited to C-terminal domain	A0A2K3D2S0		GO:0009658;GO:0045037		GO:0009706	AT5G16620	TIC40			IPR006636
CIM40_315_1	Cre12.g508000.t1.1	CIM40	possible chloroplast protein translocon component Tic40	KQMEQMFASQNVMSPQMMDMMK	S315	0.6531	2.41	n/a	n/a	n/a	n/a	0.52	n/a	n/a	n/a	n/a	Chloroplast	similarity to AtTIC40 limited to C-terminal domain	A0A2K3D2S0		GO:0009658;GO:0045037		GO:0009706	AT5G16620	TIC40			IPR006636
CIM40_320_1	Cre12.g508000.t1.1	CIM40	possible chloroplast protein translocon component Tic40	KQMEQMFASQNVMSPQMMDMMK	S320	0.9026	-0.746	1.18	0.661	0.139	-0.522	0.616	0.707	0.886	0.98	0.922	Chloroplast	similarity to AtTIC40 limited to C-terminal domain	A0A2K3D2S0		GO:0009658;GO:0045037		GO:0009706	AT5G16620	TIC40			IPR006636
CIS2_482_1	Cre03.g149100.t1.2	CIS2	Citrate synthase, glyoxysomal/microbody form	LPPSNAYNR	S482	0.9255	-0.773	n/a	n/a	n/a	n/a	0.337	n/a	n/a	n/a	n/a	Other	Citrate synthase (EC 2.3.3.1), glyoxysomal/microbody form; similarity to Arabidopsis citrate synthase glyoxysomal precursor (GenBank Q9LXS6); PMID: 1921471	A0A2K3DVJ7	Citrate synthase	GO:0005975;GO:0006099	GO:0004108	GO:0005759	AT2G42790;AT3G58750;AT3G58740	CSY3;CSY2;CSY1	GO:0044262;GO:0046912	cellular carbohydrate metabolic process;transferase activity, transferring acyl groups, acyl groups converted into alkyl on transfer	IPR002020;IPR016143		PF00285	Citrate_synt	KOG2617	Citrate synthase	K01647	citrate synthase [EC:2.3.3.1]	PWY-6549;PWY-561;PWY-5464;PWY-5690;GLYOXYLATE-BYPASS	L-glutamine biosynthesis III;superpathway of cytosolic glycolysis (plants), pyruvate dehydrogenase and TCA cycle;superpathway of glyoxylate cycle and fatty acid degradation;TCA cycle II (plants and fungi);glyoxylate cycle			SSF48256	Citrate synthase	citrate synthase			2.3.3.1	ko:K01647	ko00020;ko00630;ko01100;ko01110;ko01120;ko01130;ko01200;ko01210;ko01230;map00020;map00630;map01100;map01110;map01120;map01130;map01200;map01210;map01230	M00009;M00010;M00012;M00740	R00351
CJD1_93_1	Cre03.g171100.t1.1	CJD1		VESAHSTIMLSQLSAR	S93	0.4681	3.23	n/a	n/a	n/a	n/a	0.397	n/a	n/a	n/a	n/a	Chloroplast		A0A2K3DX26				GO:0031969	AT1G08640	CJD1			IPR001623												SSF46565	Chaperone J-domain
CJD1_96_1	Cre03.g171100.t1.1	CJD1		VESAHSTIMLSQLSAR	S96	0.8763	-0.892	-0.0223	-0.495	-0.109	0.386	0.873	0.997	0.962	0.991	0.972	Chloroplast		A0A2K3DX26				GO:0031969	AT1G08640	CJD1			IPR001623												SSF46565	Chaperone J-domain
CKB1(AT)_248_1	Cre01.g016556.t1.1	CKB1(At)		IASAPRGEGAAAAAAAGGAAGAAAAAGGK	S248	1	n/a	0.295	1.73	2.04	0.311	n/a	0.923	0.516	0.399	0.94	Other		A0A2K3E5T0	Casein kinase II subunit beta		GO:0019887	GO:0005737;GO:0005956	AT5G47080;AT3G60250;AT4G17640;AT2G44680	CKB1;CKB3;CKB2;CKB4	GO:0019887;GO:0005956	protein kinase regulator activity;protein kinase CK2 complex	IPR000704;IPR016150		PF01214	CK_II_beta	KOG3092	Casein kinase II, beta subunit	K03115	casein kinase II subunit beta					SSF57798	Casein kinase II beta subunit
CLASP_261_1	Cre03.g154425.t1.1	CLASP	CLIP-associating-protein	VSGSGAGTNAVASR	S261	0.7268	-1.31	n/a	n/a	n/a	n/a	0.0965	n/a	n/a	n/a	n/a	Other	contains a HEAT-repeat domain, related to ARM repeat; similar to plant CLIP-associating-protein (cytoplasmic linker associated protein), probably involved in mitotic fidelity by regulating spindle and kinetochore function (PMID:16914514)	A8J7M5		GO:0000226;GO:0031110;GO:1902903	GO:0008017	GO:0005881	AT2G20190	CLASP	GO:0005488	binding	IPR016024;IPR011989;IPR021133;IPR024395	CLASP N-terminal domain	PF12348	CLASP_N			K16578	CLIP-associating protein 1/2			PS50077	HEAT_REPEAT	SSF48371	ARM repeat
CLASP_281_1	Cre03.g154425.t1.1	CLASP	CLIP-associating-protein	RQSSAAAGPGPAAAAAAAAAATVK	S281	0.4899	n/a	-2.6	0.487	-1.25	-1.73	n/a	0.29	0.908	0.713	0.597	Other	contains a HEAT-repeat domain, related to ARM repeat; similar to plant CLIP-associating-protein (cytoplasmic linker associated protein), probably involved in mitotic fidelity by regulating spindle and kinetochore function (PMID:16914514)	A8J7M5		GO:0000226;GO:0031110;GO:1902903	GO:0008017	GO:0005881	AT2G20190	CLASP	GO:0005488	binding	IPR016024;IPR011989;IPR021133;IPR024395	CLASP N-terminal domain	PF12348	CLASP_N			K16578	CLIP-associating protein 1/2			PS50077	HEAT_REPEAT	SSF48371	ARM repeat
CLASP_678_1	Cre03.g154425.t1.1	CLASP	CLIP-associating-protein	IPGGSADLTSLLGEPGTSSSAIDPATQAR	S678	0.9129	0.87	n/a	n/a	n/a	n/a	0.607	n/a	n/a	n/a	n/a	Other	contains a HEAT-repeat domain, related to ARM repeat; similar to plant CLIP-associating-protein (cytoplasmic linker associated protein), probably involved in mitotic fidelity by regulating spindle and kinetochore function (PMID:16914514)	A8J7M5		GO:0000226;GO:0031110;GO:1902903	GO:0008017	GO:0005881	AT2G20190	CLASP	GO:0005488	binding	IPR016024;IPR011989;IPR021133;IPR024395	CLASP N-terminal domain	PF12348	CLASP_N			K16578	CLIP-associating protein 1/2			PS50077	HEAT_REPEAT	SSF48371	ARM repeat
CLC-E(AT)_356_1	Cre01.g037150.t1.1	CLC-E(At)	ion channel/ voltage-gated chloride channel	EHLAGGADLASDVRGTMDQLAADTDPDGAEAAMR	S356	0.4909	n/a	0.211	0.194	1.44	1.25	n/a	0.934	0.952	0.495	0.585	Chloroplast		A0A2K3E760	CBS domain-containing protein		GO:0005247	GO:0016020	AT4G35440;AT1G55620	CLC-E;CLC-F	GO:0055085;GO:0016020;GO:0005247;GO:0005216;GO:0005515;GO:0006821	transmembrane transport;membrane;chloride transport;voltage-gated chloride channel activity;ion channel activity;protein binding	IPR001807;IPR000644;IPR014743		PF00654	Voltage_CLC							PS51371	CBS	SSF54631;SSF81340	Clc chloride channel;CBS-domain pair	chloride
CLC-E(AT)_361_1	Cre01.g037150.t1.1	CLC-E(At)	ion channel/ voltage-gated chloride channel	EHLAGGADLASDVRGTMDQLAADTDPDGAEAAMR	T361	0.7433	n/a	-1.72	-1.04	-1.55	-0.509	n/a	0.515	0.776	0.64	0.911	Chloroplast		A0A2K3E760	CBS domain-containing protein		GO:0005247	GO:0016020	AT4G35440;AT1G55620	CLC-E;CLC-F	GO:0055085;GO:0016020;GO:0005247;GO:0005216;GO:0005515;GO:0006821	transmembrane transport;membrane;chloride transport;voltage-gated chloride channel activity;ion channel activity;protein binding	IPR001807;IPR000644;IPR014743		PF00654	Voltage_CLC							PS51371	CBS	SSF54631;SSF81340	Clc chloride channel;CBS-domain pair	chloride
CLPC1_229_1	Cre02.g143307_4532.1	CLPC1	ClpC chaperone, Hsp100 family	MVGESQEPVGAGVGGSQQGGSNK	S229	0.881	-0.989	n/a	n/a	n/a	n/a	0.437	n/a	n/a	n/a	n/a	Other	Probably chloroplastic (by homology); possibly the ATP-dependent subunit of Clp protease, as its Volvox orthologue contains the IGF motif that binds ClpP (PMID: 11224567)	A0A2K3E4J3																							Belongs to the ClpA ClpB family				ko:K03696	ko01100;map01100
CLPP_102_1	CreCp.g802269_4532.1	clpP	ATP-dependent Clp protease proteolytic subunit	RQSVEDLLTSDNDFGIEENHLLEQYTLQK	S102	0.9241	-1.98	-1.97	-1.45	-1.49	-0.0489	0.425	0.142	0.394	0.334	0.987	Chloroplast		A0A218N8A4		GO:0006515	GO:0004176;GO:0004252;GO:0051117	GO:0009368;GO:0009507			GO:0006508;GO:0004252	serine-type endopeptidase activity;proteolysis	IPR029045;IPR023562;IPR001907	ClpP/crotonase-like domain;ATP-dependent Clp protease proteolytic subunit;Clp protease proteolytic subunit /Translocation-enhancing protein TepA	PF00574	CLP_protease									SSF52096	ClpP/crotonase	serine-type endopeptidase activity
CLPP4_330_1	Cre12.g500950.t1.2	CLPP4	active subunit of the chloroplast ClpP complex	QAELMAESDDGKK	S330	1	-1.71	n/a	n/a	n/a	n/a	0.488	n/a	n/a	n/a	n/a	Chloroplast	ts-lethal mutant was isolated (PMID 29743196)	A8IJ60	ATP-dependent Clp protease proteolytic subunit	GO:0006515	GO:0004176;GO:0004252;GO:0051117	GO:0009368;GO:0009536	AT5G45390	CLPP4	GO:0006508;GO:0004252	serine-type endopeptidase activity;proteolysis	IPR029045;IPR023562;IPR001907	ClpP/crotonase-like domain	PF00574	CLP_protease			K01358	ATP-dependent Clp protease, protease subunit [EC:3.4.21.92]					SSF52096	ClpP/crotonase
CLPR3_401_1	Cre07.g331500.t1.1	CLPR3	inactive subunit of chloroplast ClpP complex	AFATTDLDTLVEQYR	T401	0.451	0.655	-1.04	0.659	-6.92	-7.58	0.67	0.817	0.917	0.0765	0.0575	Chloroplast		A8IH07	ATP-dependent Clp protease proteolytic subunit	GO:0006515	GO:0004176;GO:0004252;GO:0051117	GO:0009368;GO:0009536			GO:0006508;GO:0004252	serine-type endopeptidase activity;proteolysis	IPR029045;IPR023562;IPR001907	ClpP/crotonase-like domain	PF00574	CLP_protease									SSF52096	ClpP/crotonase
CLPT4_229_1	Cre03.g144667.t1.1	ClpT4	Additional subunit of chloroplast ClpP complex	YQLPDETEEAGPLKSEDDVSFL	T229	0.4742	n/a	-1.03	-1.81	-3.6	-1.78	n/a	0.825	0.737	0.409	0.741	Chloroplast	Homologue of plant ClpT (formerly called ClpS) proteins associated with ClpP complex (PMID: 14593120); has similarity to the N-terminal domain of ClpA chaperone that binds the ClpS adaptator	A8J353	ATP-dependent Clp protease ATP-binding subunit CLPT4, chloroplastic			GO:0009507					IPR023150												SSF81923	Double Clp-N motif
CLPT4_237_1	Cre03.g144667.t1.1	ClpT4	Additional subunit of chloroplast ClpP complex	RYQLPDETEEAGPLKSEDDVSFL	S237	0.9325	0.403	0.00335	-0.0921	-0.0974	-0.00535	0.717	0.997	0.933	0.931	0.999	Chloroplast	Homologue of plant ClpT (formerly called ClpS) proteins associated with ClpP complex (PMID: 14593120); has similarity to the N-terminal domain of ClpA chaperone that binds the ClpS adaptator	A8J353	ATP-dependent Clp protease ATP-binding subunit CLPT4, chloroplastic			GO:0009507					IPR023150												SSF81923	Double Clp-N motif
CLPT4_242_1	Cre03.g144667.t1.1	ClpT4	Additional subunit of chloroplast ClpP complex	RYQLPDETEEAGPLKSEDDVSFL	S242	0.7895	-7.27	n/a	n/a	n/a	n/a	0.449	n/a	n/a	n/a	n/a	Chloroplast	Homologue of plant ClpT (formerly called ClpS) proteins associated with ClpP complex (PMID: 14593120); has similarity to the N-terminal domain of ClpA chaperone that binds the ClpS adaptator	A8J353	ATP-dependent Clp protease ATP-binding subunit CLPT4, chloroplastic			GO:0009507					IPR023150												SSF81923	Double Clp-N motif
CLV2_680_1	Cre17.g729450.t1.2	CLV2	Voltage-gated chloride channel	ALVGLAHSSSAADISNAEK	S680	0.7037	-0.102	0.276	0.277	0.00526	-0.272	0.889	0.651	0.716	0.996	0.722	Secretory		A0A2K3CQV9	CBS domain-containing protein		GO:0005247;GO:0015108	GO:0016020;GO:0043231			GO:0055085;GO:0016020;GO:0005247;GO:0005515;GO:0006821	transmembrane transport;membrane;chloride transport;voltage-gated chloride channel activity;protein binding	IPR001807;IPR000644		PF00654;PF00571	Voltage_CLC;CBS	KOG0474	Cl- channel CLC-7 and related proteins (CLC superfamily)	K05016	chloride channel 7			PS51371	CBS			Chloride channel protein
CLV2_681_1	Cre17.g729450.t1.2	CLV2	Voltage-gated chloride channel	ALVGLAHSSSAADISNAEK	S681	0.4762	1.22	-1.22	-1.81	0.602	2.41	0.734	0.693	0.618	0.9	0.473	Secretory		A0A2K3CQV9	CBS domain-containing protein		GO:0005247;GO:0015108	GO:0016020;GO:0043231			GO:0055085;GO:0016020;GO:0005247;GO:0005515;GO:0006821	transmembrane transport;membrane;chloride transport;voltage-gated chloride channel activity;protein binding	IPR001807;IPR000644		PF00654;PF00571	Voltage_CLC;CBS	KOG0474	Cl- channel CLC-7 and related proteins (CLC superfamily)	K05016	chloride channel 7			PS51371	CBS			Chloride channel protein
CLV2_682_1	Cre17.g729450.t1.2	CLV2	Voltage-gated chloride channel	ALVGLAHSSSAADISNAEK	S682	0.9219	0.283	1.58	1.43	1.84	0.414	0.958	0.0484	0.126	0.038	0.716	Secretory		A0A2K3CQV9	CBS domain-containing protein		GO:0005247;GO:0015108	GO:0016020;GO:0043231			GO:0055085;GO:0016020;GO:0005247;GO:0005515;GO:0006821	transmembrane transport;membrane;chloride transport;voltage-gated chloride channel activity;protein binding	IPR001807;IPR000644		PF00654;PF00571	Voltage_CLC;CBS	KOG0474	Cl- channel CLC-7 and related proteins (CLC superfamily)	K05016	chloride channel 7			PS51371	CBS			Chloride channel protein
CLV2_867_1	Cre17.g729450.t1.2	CLV2	Voltage-gated chloride channel	GIGSVGFLSR	S867	0.9397	0.175	0.345	0.236	0.892	0.656	0.828	0.707	0.852	0.327	0.528	Secretory		A0A2K3CQV9	CBS domain-containing protein		GO:0005247;GO:0015108	GO:0016020;GO:0043231			GO:0055085;GO:0016020;GO:0005247;GO:0005515;GO:0006821	transmembrane transport;membrane;chloride transport;voltage-gated chloride channel activity;protein binding	IPR001807;IPR000644		PF00654;PF00571	Voltage_CLC;CBS	KOG0474	Cl- channel CLC-7 and related proteins (CLC superfamily)	K05016	chloride channel 7			PS51371	CBS			Chloride channel protein
CLV3_726_1	Cre09.g404100.t1.2	CLV3	Voltage-gated chloride channel	SVDTSGGHAATPSSR	S726	0.4342	n/a	0.305	0.715	0.629	-0.0859	n/a	0.737	0.481	0.52	0.956	Secretory		A0A2K3DCM1	Chloride channel protein		GO:0005247;GO:0015108	GO:0016020;GO:0043231			GO:0055085;GO:0016020;GO:0005247;GO:0005216;GO:0005515;GO:0006821	transmembrane transport;membrane;chloride transport;voltage-gated chloride channel activity;ion channel activity;protein binding	IPR001807;IPR000644;IPR014743		PF00654;PF00571	Voltage_CLC;CBS	KOG0474	Cl- channel CLC-7 and related proteins (CLC superfamily)					PS51371	CBS	SSF54631;SSF81340	Clc chloride channel;CBS-domain pair	chloride				ko:K05016
CLV3_729_1	Cre09.g404100.t1.2	CLV3	Voltage-gated chloride channel	SVDTSGGHAATPSSR	T729	0.4528	-0.123	0.152	0.641	1.15	0.513	0.944	0.88	0.502	0.144	0.6	Secretory		A0A2K3DCM1	Chloride channel protein		GO:0005247;GO:0015108	GO:0016020;GO:0043231			GO:0055085;GO:0016020;GO:0005247;GO:0005216;GO:0005515;GO:0006821	transmembrane transport;membrane;chloride transport;voltage-gated chloride channel activity;ion channel activity;protein binding	IPR001807;IPR000644;IPR014743		PF00654;PF00571	Voltage_CLC;CBS	KOG0474	Cl- channel CLC-7 and related proteins (CLC superfamily)					PS51371	CBS	SSF54631;SSF81340	Clc chloride channel;CBS-domain pair	chloride				ko:K05016
CLV3_744_1	Cre09.g404100.t1.2	CLV3	Voltage-gated chloride channel	LGASAHGAQGGQGEAR	S744	1	0.423	-1.13	-1.17	-0.421	0.746	0.702	0.354	0.443	0.826	0.647	Secretory		A0A2K3DCM1	Chloride channel protein		GO:0005247;GO:0015108	GO:0016020;GO:0043231			GO:0055085;GO:0016020;GO:0005247;GO:0005216;GO:0005515;GO:0006821	transmembrane transport;membrane;chloride transport;voltage-gated chloride channel activity;ion channel activity;protein binding	IPR001807;IPR000644;IPR014743		PF00654;PF00571	Voltage_CLC;CBS	KOG0474	Cl- channel CLC-7 and related proteins (CLC superfamily)					PS51371	CBS	SSF54631;SSF81340	Clc chloride channel;CBS-domain pair	chloride				ko:K05016
CMK1_231_1	Cre02.g145050.t1.2	CMK1	4-diphosphocytidyl-2-C-methyl-D-erythritol kinase, chloroplast precursor	IFKSLDLDR	S231	1	-1.51	-1.38	-1.83	0.797	2.63	0.261	0.686	0.648	0.876	0.482	Chloroplast	4-diphosphocytidyl-2-C-methyl-D-erythritol kinase (4-(cytidine-5'-diphospho)-2-C-methyl-D-erythritol kinase) (CDPMEK) (ispE) (ychB), chloroplast precursor	A8J0V1	4-(cytidine-5'-diphospho)-2-C-methyl-D-erythritol kinase	GO:0016114	GO:0005524;GO:0050515		AT2G26930	CDPMEK	GO:0016114;GO:0050515;GO:0005524	ATP binding;terpenoid biosynthetic process;4-(cytidine 5'-diphospho)-2-C-methyl-D-erythritol kinase activity	IPR020568;IPR013750;IPR006204;IPR004424		PF00288	GHMP_kinases_N			K00919	4-diphosphocytidyl-2-C-methyl-D-erythritol kinase [EC:2.7.1.148]	PWY-7560	methylerythritol phosphate pathway II			SSF55060;SSF54211	Ribosomal protein S5 domain 2-like;GHMP Kinase, C-terminal domain
CMPK1_513_1	Cre13.g590300_4532.1	CMPK1	Uridine kinase	SGEVVMPDTVSGLTSPTR	T513	0.4772	n/a	-4.55	-1.6	1.24	2.84	n/a	0.243	0.783	0.848	0.585	Other	ATP binding / adenylate cyclase/ kinase/ uridine kinase - cd228, UMPK_like, Uridine monophosphate kinase_like (UMPK_like) is a family of proteins highly similar to the uridine monophosphate kinase (UMPK, EC 2.7.1.48)	A0A2K3D121			GO:0005524;GO:0016301;GO:0016462	GO:0005737;GO:0016020	AT1G73980;AT1G26190		GO:0008152;GO:0016301;GO:0016773;GO:0005524	metabolic process;ATP binding;kinase activity;phosphotransferase activity, alcohol group as acceptor	IPR000764;IPR006083;IPR023577;IPR027417	P-loop containing nucleoside triphosphate hydrolase	PF01928;PF00485	CYTH;PRK	KOG3308	Uncharacterized protein of the uridine kinase family			PWY-7193;PWY-7196	superpathway of pyrimidine ribonucleosides salvage;pyrimidine ribonucleosides salvage I			SSF52540;SSF55154	CYTH-like phosphatases;P-loop containing nucleoside triphosphate hydrolases	CYTH domain			2.7.1.48	ko:K00876	ko00240;ko00983;ko01100;map00240;map00983;map01100		R00513;R00516;R00517;R00962;R00964;R00967;R00968;R00970;R01548;R01549;R01880;R02091;R02096;R02097;R02327;R02332;R02371;R02372;R08232
CMPK1_514_1	Cre13.g590300_4532.1	CMPK1	Uridine kinase	SGEVVMPDTVSGLTSPTR	S514	0.8738	2.11	-5.34	-5.89	1.3	7.19	0.689	0.368	0.418	0.9	0.29	Other	ATP binding / adenylate cyclase/ kinase/ uridine kinase - cd228, UMPK_like, Uridine monophosphate kinase_like (UMPK_like) is a family of proteins highly similar to the uridine monophosphate kinase (UMPK, EC 2.7.1.48)	A0A2K3D121			GO:0005524;GO:0016301;GO:0016462	GO:0005737;GO:0016020	AT1G73980;AT1G26190		GO:0008152;GO:0016301;GO:0016773;GO:0005524	metabolic process;ATP binding;kinase activity;phosphotransferase activity, alcohol group as acceptor	IPR000764;IPR006083;IPR023577;IPR027417	P-loop containing nucleoside triphosphate hydrolase	PF01928;PF00485	CYTH;PRK	KOG3308	Uncharacterized protein of the uridine kinase family			PWY-7193;PWY-7196	superpathway of pyrimidine ribonucleosides salvage;pyrimidine ribonucleosides salvage I			SSF52540;SSF55154	CYTH-like phosphatases;P-loop containing nucleoside triphosphate hydrolases	CYTH domain			2.7.1.48	ko:K00876	ko00240;ko00983;ko01100;map00240;map00983;map01100		R00513;R00516;R00517;R00962;R00964;R00967;R00968;R00970;R01548;R01549;R01880;R02091;R02096;R02097;R02327;R02332;R02371;R02372;R08232
CMT1A_119_1	Cre16.g660000_4532.2	CMT1A	Mn transport into chloroplast	DGLKQPEAGASSSDEELSEAETVVQSVDAGGK	S119	0.4291	n/a	0.292	-0.517	0.345	0.863	n/a	0.844	0.76	0.861	0.571	Chloroplast	Co-orthologous with CMT1B to Arabidopsis thaliana CMT1; Conserved in the Plant Lineage and Diatoms	A0A2K3CTG2	GDT1 family protein	GO:0032468;GO:0032472;GO:0070588;GO:0071421	GO:0005384;GO:0015085	GO:0005794;GO:0009507;GO:0016020	AT4G13590		GO:0016020	membrane	IPR001727		PF01169	UPF0016	KOG2881	Predicted membrane protein									Uncharacterized protein family UPF0016
CMT1A_119_2	Cre16.g660000_4532.2	CMT1A	Mn transport into chloroplast	DGLKQPEAGASSSDEELSEAETVVQSVDAGGK	S119	0.4291	n/a	1.36	1.97	1.18	-0.793	n/a	0.237	0.143	0.387	0.613	Chloroplast	Co-orthologous with CMT1B to Arabidopsis thaliana CMT1; Conserved in the Plant Lineage and Diatoms	A0A2K3CTG2	GDT1 family protein	GO:0032468;GO:0032472;GO:0070588;GO:0071421	GO:0005384;GO:0015085	GO:0005794;GO:0009507;GO:0016020	AT4G13590		GO:0016020	membrane	IPR001727		PF01169	UPF0016	KOG2881	Predicted membrane protein									Uncharacterized protein family UPF0016
CMT1A_120_2	Cre16.g660000_4532.2	CMT1A	Mn transport into chloroplast	DGLKQPEAGASSSDEELSEAETVVQSVDAGGK	S120	0.4487	n/a	3.99	2.67	1.59	-1.08	n/a	0.016	0.162	0.406	0.622	Chloroplast	Co-orthologous with CMT1B to Arabidopsis thaliana CMT1; Conserved in the Plant Lineage and Diatoms	A0A2K3CTG2	GDT1 family protein	GO:0032468;GO:0032472;GO:0070588;GO:0071421	GO:0005384;GO:0015085	GO:0005794;GO:0009507;GO:0016020	AT4G13590		GO:0016020	membrane	IPR001727		PF01169	UPF0016	KOG2881	Predicted membrane protein									Uncharacterized protein family UPF0016
CMT1A_134_1	Cre16.g660000_4532.2	CMT1A	Mn transport into chloroplast	DGLKQPEAGASSSDEELSEAETVVQSVDAGGK	S134	0.9492	n/a	5.23	1.75	0.54	-1.21	n/a	2.49e-05	0.0981	0.67	0.266	Chloroplast	Co-orthologous with CMT1B to Arabidopsis thaliana CMT1; Conserved in the Plant Lineage and Diatoms	A0A2K3CTG2	GDT1 family protein	GO:0032468;GO:0032472;GO:0070588;GO:0071421	GO:0005384;GO:0015085	GO:0005794;GO:0009507;GO:0016020	AT4G13590		GO:0016020	membrane	IPR001727		PF01169	UPF0016	KOG2881	Predicted membrane protein									Uncharacterized protein family UPF0016
CMT1A_134_2	Cre16.g660000_4532.2	CMT1A	Mn transport into chloroplast	DGLKQPEAGASSSDEELSEAETVVQSVDAGGK	S134	0.9492	n/a	3.88	2.89	1.88	-1.01	n/a	0.0208	0.132	0.315	0.656	Chloroplast	Co-orthologous with CMT1B to Arabidopsis thaliana CMT1; Conserved in the Plant Lineage and Diatoms	A0A2K3CTG2	GDT1 family protein	GO:0032468;GO:0032472;GO:0070588;GO:0071421	GO:0005384;GO:0015085	GO:0005794;GO:0009507;GO:0016020	AT4G13590		GO:0016020	membrane	IPR001727		PF01169	UPF0016	KOG2881	Predicted membrane protein									Uncharacterized protein family UPF0016
CNG3_595_1	Cre17.g706900.t1.2	CNG3	Cyclic-nucleotide gated potassium channel	SGLPSPGPGGSR	S595	0.9165	0.625	0.726	0.528	0.66	0.132	0.55	0.487	0.697	0.607	0.946	Secretory		A0A2K3CPD1	Cyclic nucleotide-binding domain-containing protein	GO:0042391;GO:0071805	GO:0005249	GO:0005886			GO:0006811;GO:0055085;GO:0016020;GO:0005249;GO:0005216;GO:0006813	transmembrane transport;membrane;ion transport;voltage-gated potassium channel activity;potassium ion transport;ion channel activity	IPR014710;IPR018490;IPR005821;IPR003938;IPR000595		PF00027;PF00520	cNMP_binding;Ion_trans	KOG0500	Cyclic nucleotide-gated cation channel CNGA1-3 and related proteins					PS50042	CNMP_BINDING_3	SSF51206;SSF81324	cAMP-binding domain-like;Voltage-gated potassium channels
CNK3_332_1	Cre06.g268150.t1.1	CNK3	NimA-related protein kinase	GSSREVSEAETGVSTPADGSSPNKPPAAPAGGR	S332	0.4665	n/a	0.488	0.246	-0.00704	-0.253	n/a	0.527	0.823	0.996	0.821	Other	NimA related kinase homolog 3 [gi:34334395, PMID: 15068267]	A0A2K3DN69	Protein kinase domain-containing protein		GO:0004672;GO:0005524		AT3G15220;AT1G53165	ATMAP4K	GO:0006468;GO:0004713;GO:0004672;GO:0005524	protein kinase activity;ATP binding;protein tyrosine kinase activity;protein phosphorylation	IPR000719;IPR001245;IPR011009;IPR020635		PF00069	Pkinase	KOG0198	MEKK and related serine/threonine protein kinases	K08857	NIMA (never in mitosis gene a)-related kinase [EC:2.7.11.1]			PS50011	PROTEIN_KINASE_DOM	SSF56112	Protein kinase-like (PK-like)	Belongs to the protein kinase superfamily			2.7.11.1	ko:K08857
CNK3_337_1	Cre06.g268150.t1.1	CNK3	NimA-related protein kinase	EVSEAETGVSTPADGSSPNKPPAAPAGGR	S337	0.9305	-0.501	n/a	n/a	n/a	n/a	0.605	n/a	n/a	n/a	n/a	Other	NimA related kinase homolog 3 [gi:34334395, PMID: 15068267]	A0A2K3DN69	Protein kinase domain-containing protein		GO:0004672;GO:0005524		AT3G15220;AT1G53165	ATMAP4K	GO:0006468;GO:0004713;GO:0004672;GO:0005524	protein kinase activity;ATP binding;protein tyrosine kinase activity;protein phosphorylation	IPR000719;IPR001245;IPR011009;IPR020635		PF00069	Pkinase	KOG0198	MEKK and related serine/threonine protein kinases	K08857	NIMA (never in mitosis gene a)-related kinase [EC:2.7.11.1]			PS50011	PROTEIN_KINASE_DOM	SSF56112	Protein kinase-like (PK-like)	Belongs to the protein kinase superfamily			2.7.11.1	ko:K08857
CNK3_612_1	Cre06.g268150.t1.1	CNK3	NimA-related protein kinase	SPAHGAPVAGRQSPTPAAK	S612	0.8585	n/a	-0.689	1.23	0.38	-0.848	n/a	0.471	0.247	0.78	0.443	Other	NimA related kinase homolog 3 [gi:34334395, PMID: 15068267]	A0A2K3DN69	Protein kinase domain-containing protein		GO:0004672;GO:0005524		AT3G15220;AT1G53165	ATMAP4K	GO:0006468;GO:0004713;GO:0004672;GO:0005524	protein kinase activity;ATP binding;protein tyrosine kinase activity;protein phosphorylation	IPR000719;IPR001245;IPR011009;IPR020635		PF00069	Pkinase	KOG0198	MEKK and related serine/threonine protein kinases	K08857	NIMA (never in mitosis gene a)-related kinase [EC:2.7.11.1]			PS50011	PROTEIN_KINASE_DOM	SSF56112	Protein kinase-like (PK-like)	Belongs to the protein kinase superfamily			2.7.11.1	ko:K08857
CNK4_300_1	Cre05.g232750.t1.2	CNK4	NimA-related protein kinase	AARPKTPQGDMNAPPEVAGTSAGDDK	T300	0.9351	-0.398	-0.516	-1.81	-0.699	1.11	0.729	0.471	0.0202	0.375	0.145	Other	NimA-related protein kinase homolog 4 [gi:34334397, PMID: 15068267]	Q6UPR2			GO:0004674;GO:0005524	GO:0005737	AT3G04810;AT3G44200;AT5G28290;AT1G54510	NEK2;NEK6;NEK3;NEK1	GO:0006468;GO:0004713;GO:0004672;GO:0005524	protein kinase activity;ATP binding;protein tyrosine kinase activity;protein phosphorylation	IPR001245;IPR027916;IPR011009;IPR000719;IPR020635	Protein kinase-like domain, Apicomplexa	PF14531	Kinase-like	KOG0591	NIMA (never in mitosis)-related G2-specific serine/threonine protein kinase	K08857	NIMA (never in mitosis gene a)-related kinase [EC:2.7.11.1]			PS50011	PROTEIN_KINASE_DOM	SSF56112	Protein kinase-like (PK-like)
CNK4_326_1	Cre05.g232750.t1.2	CNK4	NimA-related protein kinase	AFVFGSTIR	S326	0.5	-1.08	0.00606	-2.38	1.43	3.81	0.369	0.999	0.75	0.87	0.57	Other	NimA-related protein kinase homolog 4 [gi:34334397, PMID: 15068267]	Q6UPR2			GO:0004674;GO:0005524	GO:0005737	AT3G04810;AT3G44200;AT5G28290;AT1G54510	NEK2;NEK6;NEK3;NEK1	GO:0006468;GO:0004713;GO:0004672;GO:0005524	protein kinase activity;ATP binding;protein tyrosine kinase activity;protein phosphorylation	IPR001245;IPR027916;IPR011009;IPR000719;IPR020635	Protein kinase-like domain, Apicomplexa	PF14531	Kinase-like	KOG0591	NIMA (never in mitosis)-related G2-specific serine/threonine protein kinase	K08857	NIMA (never in mitosis gene a)-related kinase [EC:2.7.11.1]			PS50011	PROTEIN_KINASE_DOM	SSF56112	Protein kinase-like (PK-like)
CNK5_554_1	Cre10.g443300.t1.2	CNK5	NimA-related protein kinase	GSPARPLEYTAGNR	S554	0.9114	1.63	n/a	n/a	n/a	n/a	0.174	n/a	n/a	n/a	n/a	Other	NimA related kinase homolog 5 [gi:34334399, PMID: 15068267]; null-allele mutant was isolated (PMID 29743196)	Q6UPR1			GO:0004674;GO:0005524	GO:0005737	AT3G15220;AT1G53165	ATMAP4K	GO:0006468;GO:0004713;GO:0004672;GO:0005524	protein kinase activity;ATP binding;protein tyrosine kinase activity;protein phosphorylation	IPR000719;IPR001245;IPR011009;IPR020635		PF00069	Pkinase	KOG0591	NIMA (never in mitosis)-related G2-specific serine/threonine protein kinase	K08857	NIMA (never in mitosis gene a)-related kinase [EC:2.7.11.1]			PS50011	PROTEIN_KINASE_DOM	SSF56112	Protein kinase-like (PK-like)
CNK5_602_1	Cre10.g443300.t1.2	CNK5	NimA-related protein kinase	TMGGVGAGAGASAGRPGSAHSR	S602	0.7756	1.49	n/a	n/a	n/a	n/a	0.321	n/a	n/a	n/a	n/a	Other	NimA related kinase homolog 5 [gi:34334399, PMID: 15068267]; null-allele mutant was isolated (PMID 29743196)	Q6UPR1			GO:0004674;GO:0005524	GO:0005737	AT3G15220;AT1G53165	ATMAP4K	GO:0006468;GO:0004713;GO:0004672;GO:0005524	protein kinase activity;ATP binding;protein tyrosine kinase activity;protein phosphorylation	IPR000719;IPR001245;IPR011009;IPR020635		PF00069	Pkinase	KOG0591	NIMA (never in mitosis)-related G2-specific serine/threonine protein kinase	K08857	NIMA (never in mitosis gene a)-related kinase [EC:2.7.11.1]			PS50011	PROTEIN_KINASE_DOM	SSF56112	Protein kinase-like (PK-like)
CNK9_480_1	Cre02.g107800.t1.1	CNK9	NimA-related protein kinase	FVRPPPVVAQPEPLSASGGSLR	S480	0.8045	n/a	1.06	-1.97	-4.05	-2.08	n/a	0.693	0.516	0.106	0.476	Other		A0A2K3E2S1	Protein kinase domain-containing protein		GO:0004674;GO:0005524				GO:0006468;GO:0004713;GO:0004672;GO:0005524	protein kinase activity;ATP binding;protein tyrosine kinase activity;protein phosphorylation	IPR029069;IPR001245;IPR011009;IPR000719;IPR020635	HotDog domain	PF00069	Pkinase	KOG0583;KOG0198	MEKK and related serine/threonine protein kinases;Serine/threonine protein kinase	K08857	NIMA (never in mitosis gene a)-related kinase [EC:2.7.11.1]			PS50011	PROTEIN_KINASE_DOM	SSF56112	Protein kinase-like (PK-like)
CNK9_482_1	Cre02.g107800.t1.1	CNK9	NimA-related protein kinase	FVRPPPVVAQPEPLSASGGSLR	S482	0.7311	n/a	0.323	0.497	2.6	2.1	n/a	0.952	0.939	0.558	0.66	Other		A0A2K3E2S1	Protein kinase domain-containing protein		GO:0004674;GO:0005524				GO:0006468;GO:0004713;GO:0004672;GO:0005524	protein kinase activity;ATP binding;protein tyrosine kinase activity;protein phosphorylation	IPR029069;IPR001245;IPR011009;IPR000719;IPR020635	HotDog domain	PF00069	Pkinase	KOG0583;KOG0198	MEKK and related serine/threonine protein kinases;Serine/threonine protein kinase	K08857	NIMA (never in mitosis gene a)-related kinase [EC:2.7.11.1]			PS50011	PROTEIN_KINASE_DOM	SSF56112	Protein kinase-like (PK-like)
COA1_1069_1	Cre13.g591400.t1.1	COA1	Pantothenate kinase	GGQGGPLGGSSPR	S1069	0.5	-0.00101	-1.48	-0.7	-0.954	-0.254	0.999	0.224	0.679	0.539	0.91	Other	Catalyzes the first step of CoA biosynthesis from pantothenate. Similar to COA2	A0A2K3D138	DUF89 domain-containing protein	GO:0015937	GO:0004594;GO:0005524	GO:0005634;GO:0005829	AT4G32180	PANK2	GO:0005524;GO:0015937;GO:0004594	coenzyme A biosynthetic process;pantothenate kinase activity;ATP binding	IPR002791;IPR004567		PF03630;PF01937	Fumble;DUF89	KOG2201	Pantothenate kinase PanK and related proteins	K09680	type II pantothenate kinase [EC:2.7.1.33]	PANTO-PWY	phosphopantothenate biosynthesis I			SSF53067;SSF111321	AF1104-like;Actin-like ATPase domain	Fumble			2.7.1.33	ko:K09680	ko00770;ko01100;map00770;map01100	M00120	R02971;R03018;R04391
COA1_1070_1	Cre13.g591400.t1.1	COA1	Pantothenate kinase	GGQGGPLGGSSPR	S1070	0.734	n/a	0.859	-1.16	0.444	1.61	n/a	0.706	0.665	0.9	0.528	Other	Catalyzes the first step of CoA biosynthesis from pantothenate. Similar to COA2	A0A2K3D138	DUF89 domain-containing protein	GO:0015937	GO:0004594;GO:0005524	GO:0005634;GO:0005829	AT4G32180	PANK2	GO:0005524;GO:0015937;GO:0004594	coenzyme A biosynthetic process;pantothenate kinase activity;ATP binding	IPR002791;IPR004567		PF03630;PF01937	Fumble;DUF89	KOG2201	Pantothenate kinase PanK and related proteins	K09680	type II pantothenate kinase [EC:2.7.1.33]	PANTO-PWY	phosphopantothenate biosynthesis I			SSF53067;SSF111321	AF1104-like;Actin-like ATPase domain	Fumble			2.7.1.33	ko:K09680	ko00770;ko01100;map00770;map01100	M00120	R02971;R03018;R04391
COA1_577_1	Cre13.g591400.t1.1	COA1	Pantothenate kinase	TMSLSDQPLTSPHPYGGGGGGGGGGGGGSR	S577	0.9244	-0.335	-0.0484	-0.191	-0.676	-0.484	0.762	0.954	0.82	0.273	0.478	Other	Catalyzes the first step of CoA biosynthesis from pantothenate. Similar to COA2	A0A2K3D138	DUF89 domain-containing protein	GO:0015937	GO:0004594;GO:0005524	GO:0005634;GO:0005829	AT4G32180	PANK2	GO:0005524;GO:0015937;GO:0004594	coenzyme A biosynthetic process;pantothenate kinase activity;ATP binding	IPR002791;IPR004567		PF03630;PF01937	Fumble;DUF89	KOG2201	Pantothenate kinase PanK and related proteins	K09680	type II pantothenate kinase [EC:2.7.1.33]	PANTO-PWY	phosphopantothenate biosynthesis I			SSF53067;SSF111321	AF1104-like;Actin-like ATPase domain	Fumble			2.7.1.33	ko:K09680	ko00770;ko01100;map00770;map01100	M00120	R02971;R03018;R04391
COA1_577_2	Cre13.g591400.t1.1	COA1	Pantothenate kinase	TMSLSDQPLTSPHPYGGGGGGGGGGGGGSR	S577	0.9147	n/a	0.0261	-0.401	-1.25	-0.852	n/a	0.992	0.9	0.597	0.75	Other	Catalyzes the first step of CoA biosynthesis from pantothenate. Similar to COA2	A0A2K3D138	DUF89 domain-containing protein	GO:0015937	GO:0004594;GO:0005524	GO:0005634;GO:0005829	AT4G32180	PANK2	GO:0005524;GO:0015937;GO:0004594	coenzyme A biosynthetic process;pantothenate kinase activity;ATP binding	IPR002791;IPR004567		PF03630;PF01937	Fumble;DUF89	KOG2201	Pantothenate kinase PanK and related proteins	K09680	type II pantothenate kinase [EC:2.7.1.33]	PANTO-PWY	phosphopantothenate biosynthesis I			SSF53067;SSF111321	AF1104-like;Actin-like ATPase domain	Fumble			2.7.1.33	ko:K09680	ko00770;ko01100;map00770;map01100	M00120	R02971;R03018;R04391
COA1_584_2	Cre13.g591400.t1.1	COA1	Pantothenate kinase	TMSLSDQPLTSPHPYGGGGGGGGGGGGGSR	T584	0.4729	n/a	0.837	-0.43	-0.795	-0.364	n/a	0.638	0.861	0.717	0.893	Other	Catalyzes the first step of CoA biosynthesis from pantothenate. Similar to COA2	A0A2K3D138	DUF89 domain-containing protein	GO:0015937	GO:0004594;GO:0005524	GO:0005634;GO:0005829	AT4G32180	PANK2	GO:0005524;GO:0015937;GO:0004594	coenzyme A biosynthetic process;pantothenate kinase activity;ATP binding	IPR002791;IPR004567		PF03630;PF01937	Fumble;DUF89	KOG2201	Pantothenate kinase PanK and related proteins	K09680	type II pantothenate kinase [EC:2.7.1.33]	PANTO-PWY	phosphopantothenate biosynthesis I			SSF53067;SSF111321	AF1104-like;Actin-like ATPase domain	Fumble			2.7.1.33	ko:K09680	ko00770;ko01100;map00770;map01100	M00120	R02971;R03018;R04391
COG1_1303_1	Cre14.g628050.t1.2	COG1	Component of oligomeric golgi complex	ASVGALNR	S1303	1	-0.488	0.852	-0.509	1.23	1.74	0.585	0.767	0.901	0.713	0.586	Other	Expressed Protein. Similar to COG1, component of oligomeric golgi complex 1, involved in vesicle tethering and other Golgi functions	A0A2K3CYI1	Conserved oligomeric Golgi complex subunit 1	GO:0006891;GO:0015031		GO:0005794;GO:0016020;GO:0017119	AT5G16300						PF08700	Vps51	KOG2033	Low density lipoprotein B-like protein
COG1_1312_1	Cre14.g628050.t1.2	COG1	Component of oligomeric golgi complex	AVSGQLAAAGDAADSYSFADLGSAR	S1312	0.9359	-0.306	-3.89	-3.2	-8.06	-4.87	0.727	0.443	0.618	0.117	0.402	Other	Expressed Protein. Similar to COG1, component of oligomeric golgi complex 1, involved in vesicle tethering and other Golgi functions	A0A2K3CYI1	Conserved oligomeric Golgi complex subunit 1	GO:0006891;GO:0015031		GO:0005794;GO:0016020;GO:0017119	AT5G16300						PF08700	Vps51	KOG2033	Low density lipoprotein B-like protein
COG1_1324_1	Cre14.g628050.t1.2	COG1	Component of oligomeric golgi complex	AVSGQLAAAGDAADSYSFADLGSAR	S1324	0.4376	n/a	0.979	-0.286	0.127	0.413	n/a	0.801	0.967	0.984	0.946	Other	Expressed Protein. Similar to COG1, component of oligomeric golgi complex 1, involved in vesicle tethering and other Golgi functions	A0A2K3CYI1	Conserved oligomeric Golgi complex subunit 1	GO:0006891;GO:0015031		GO:0005794;GO:0016020;GO:0017119	AT5G16300						PF08700	Vps51	KOG2033	Low density lipoprotein B-like protein
COG1_680_1	Cre14.g628050.t1.2	COG1	Component of oligomeric golgi complex	AGSGVAGAGSGAGVGEDGVAGVAGK	S680	0.9223	-0.577	2.63	-0.442	-0.803	-0.361	0.754	0.0557	0.841	0.675	0.875	Other	Expressed Protein. Similar to COG1, component of oligomeric golgi complex 1, involved in vesicle tethering and other Golgi functions	A0A2K3CYI1	Conserved oligomeric Golgi complex subunit 1	GO:0006891;GO:0015031		GO:0005794;GO:0016020;GO:0017119	AT5G16300						PF08700	Vps51	KOG2033	Low density lipoprotein B-like protein
COG1_687_1	Cre14.g628050.t1.2	COG1	Component of oligomeric golgi complex	AGSGVAGAGSGAGVGEDGVAGVAGK	S687	0.8684	1.01	2.38	-0.0959	-0.253	-0.157	0.835	0.158	0.982	0.939	0.967	Other	Expressed Protein. Similar to COG1, component of oligomeric golgi complex 1, involved in vesicle tethering and other Golgi functions	A0A2K3CYI1	Conserved oligomeric Golgi complex subunit 1	GO:0006891;GO:0015031		GO:0005794;GO:0016020;GO:0017119	AT5G16300						PF08700	Vps51	KOG2033	Low density lipoprotein B-like protein
COG1_767_1	Cre14.g628050.t1.2	COG1	Component of oligomeric golgi complex	AASEAVGGPGGPGAAAATAAAGLGLLQPHPSGSHGHAR	S767	0.9252	n/a	-5.53	-7.92	-7.37	0.558	n/a	0.41	0.312	0.312	0.969	Other	Expressed Protein. Similar to COG1, component of oligomeric golgi complex 1, involved in vesicle tethering and other Golgi functions	A0A2K3CYI1	Conserved oligomeric Golgi complex subunit 1	GO:0006891;GO:0015031		GO:0005794;GO:0016020;GO:0017119	AT5G16300						PF08700	Vps51	KOG2033	Low density lipoprotein B-like protein
COG1_810_1	Cre14.g628050.t1.2	COG1	Component of oligomeric golgi complex	SSLHSFASIKR	S810	0.8827	n/a	5.27	-1.39	-2.83	-1.44	n/a	0.351	0.883	0.715	0.876	Other	Expressed Protein. Similar to COG1, component of oligomeric golgi complex 1, involved in vesicle tethering and other Golgi functions	A0A2K3CYI1	Conserved oligomeric Golgi complex subunit 1	GO:0006891;GO:0015031		GO:0005794;GO:0016020;GO:0017119	AT5G16300						PF08700	Vps51	KOG2033	Low density lipoprotein B-like protein
COG4_426_1	Cre06.g287250.t1.2	COG4	Component of oligomeric golgi complex	AAAAAAAAAAATAGGAGAGGPYGRDSTGGAPGAATAAGQLPLAR	Y426	0.4539	n/a	4.07	-5.11	-2.44	2.67	n/a	0.587	0.577	0.823	0.802	Other	Expressed protein. Similar to COG4/COD1 component of oligomeric golgi complex 4, involved in vesicle tethering and other Golgi functions; null-allele mutant was isolated (PMID 29743196)	A0A2K3DQ69	Component of oligomeric Golgi complex 4	GO:0015031		GO:0005794;GO:0016020	AT4G01395		GO:0003677	DNA binding	IPR013167;IPR015893		PF08318	COG4	KOG0412	Golgi transport complex COD1 protein
[truncated: 6,423 more rows]
[truncated: 15 more columns]

## Sheet: Phosphorylation (PetD-Mut)
Phosphosite	Protein ID	Gene name	PB-Chlamy	Phytozome: Defline	peptide sequence	Localization prob	ANOVA_p val	ANOVA_p adj	WT vs. DN (log2 fold change)	WT vs. T4A (log2 fold change)	WT vs. T4E (log2 fold change)	T4A vs. T4E (log2 fold change)	WT vs. DN_p adj	WT vs. T4A_p adj	WT vs. T4E_p adj	T4A vs. T4E_p adj	WT vs. DN_significant	WT vs. T4A_significant	WT vs. T4E_significant	T4A vs. T4E_significant	significant	mean_abundance	mean_ WT	mean_DN	mean_T4A	mean_T4E	rank	Gene names	Protein names	Residue Both	ID	imputed	num_NAs	Fasta Header	Short ID	Phytozome: Description	Biomart: UniProt ID	Biomart: UniProt Description	Uniprot: GO Biological Process	Uniprot: GO Molecular Function	Uniprot: GO Cellular Component	Biomart: Arabidopsis Otholog ID (Araport 11)	Biomart: Arabidopsis Otholog Name (Araport 11)	Biomart: GO ID	Biomart: GO Description	Biomart: InterPro ID	Biomart: InterPro Description	Biomart: PFAM ID	Biomart: PFAM Description
[truncated: 4,867 more rows]
[truncated: 35 more columns]

[truncated: 9 more sheets: Phosphorylation (STT7-Mut), Protein (PetD-Mut), Protein (STT7-Mut), PetD_protein, STT7_protein, PetD_phos, STT7_phosphorylation, Oligos used, gDNA sequencing results stt7-17]
