# Supplementary material for: The amino terminus of PetD is essential for cytochrome b6 f function and the negative feedback control of STT7 kinase
Source: Nat Plants. 2026 Jun 2;12(6):1232–41. doi: 10.1038/s41477-026-02310-y (PMC13287000; doi:10.1038/s41477-026-02310-y)
Supplement: Supplementary file 3 — Statistical source data from spectroscopy. [file 41477_2026_2310_MOESM3_ESM.xlsx]

## Sheet: 1a
wavelength (nm)	WT oxic (1)	WT oxic (2)	WT oxic (3)		wavelength (nm)	WT oxic avg	WT oxic SD				wavelength (nm)	WT anoxic (1)	WT anoxic (2)	WT anoxic (3)		wavelength (nm)	WT anoxic avg	WT anoxic SD
650	-0.0128463	-0.0160296	-0.01679		650	-0.0152219	0.00209224				650	-0.0179103	-0.0232054	-0.01875		650	-0.0199552	0.00284583
651	-0.0109691	-0.015771	-0.02213		651	-0.01629	0.00559852				651	-0.0153303	-0.0276811	-0.02103		651	-0.0213471	0.00618153
652	-0.0115149	-0.017409	-0.02705		652	-0.0186579	0.00784251				652	-0.0166178	-0.0283095	-0.02156		652	-0.0221624	0.00586907
653	-0.0145824	-0.0214395	-0.02191		653	-0.0193106	0.00410152				653	-0.0146499	-0.0245523	-0.02222		653	-0.0204741	0.00517692
654	-0.0136125	-0.0182794	-0.01965		654	-0.0171806	0.00316514				654	-0.0132183	-0.0246849	-0.0212		654	-0.0197011	0.00587839
655	-0.010949	-0.0182585	-0.02138		655	-0.0168625	0.00535378				655	-0.0114748	-0.0250249	-0.01939		655	-0.0186299	0.00680692
656	-0.00915773	-0.0220448	-0.02127		656	-0.0174909	0.00722708				656	-0.0117546	-0.0272374	-0.02558		656	-0.021524	0.00850102
657	-0.0083308	-0.0204776	-0.02324		657	-0.0173495	0.00793157				657	-0.0131746	-0.0229663	-0.02649		657	-0.020877	0.00689921
658	-0.00531446	-0.0215697	-0.03148		658	-0.0194547	0.0132104				658	-0.0156328	-0.0242495	-0.02254		658	-0.0208074	0.00456219
659	-0.00402641	-0.0205652	-0.03339		659	-0.0193272	0.0147209				659	-0.0116211	-0.0237942	-0.02383		659	-0.0197484	0.00703849
660	-0.00535856	-0.0198215	-0.02948		660	-0.01822	0.0121402				660	-0.00855627	-0.0269081	-0.02871		660	-0.0213915	0.0111521
661	-0.00669032	-0.0213835	-0.02898		661	-0.019018	0.0113316				661	-0.00805765	-0.022744	-0.02712		661	-0.0193072	0.00998508
662	-0.0022237	-0.0202649	-0.0206		662	-0.0143629	0.0105142				662	-0.0115757	-0.0232454	-0.02875		662	-0.0211903	0.00876965
663	0.000852497	-0.0193459	-0.01864		663	-0.0123778	0.0114632				663	-0.0107845	-0.0240779	-0.0252		663	-0.0200208	0.0080185
664	-0.00160192	-0.0183492	-0.0213		664	-0.0137504	0.0106238				664	-0.00764768	-0.0213068	-0.02278		664	-0.0172448	0.00834394
665	-0.00229103	-0.0150941	-0.02589		665	-0.014425	0.0118137				665	-0.00290029	-0.0203254	-0.02146		665	-0.0148952	0.0104034
666	-0.00220125	-0.0117846	-0.02645		666	-0.0134786	0.0122128				666	-0.00653909	-0.0248667	-0.01516		666	-0.0155219	0.00916918
667	0.00207163	-0.0122476	-0.01886		667	-0.00967866	0.0106997				667	-0.00413354	-0.0256546	-0.01663		667	-0.0154727	0.0108071
668	0.00136874	-0.0123583	-0.01437		668	-0.00845318	0.0085653				668	-0.00659338	-0.0205059	-0.014		668	-0.0136997	0.0069611
669	0.00297535	-0.00325402	-0.01217		669	-0.00414955	0.00761229				669	0.00104876	-0.0115311	-0.0128		669	-0.00776078	0.00765562
670	0.015835	0.000717105	-0.01571		670	0.000280689	0.015777				670	0.0086704	-0.00768277	-0.01436		670	-0.00445746	0.0118491
671	0.0225729	0.00833349	-0.00423		671	0.00889213	0.0134102				671	0.0154145	-4.8449e-05	-0.00773		671	0.00254534	0.0117882
672	0.0365422	0.0210617	0.0029		672	0.020168	0.0168389				672	0.0291807	0.0137235	0.0061		672	0.0163347	0.0117599
673	0.0537479	0.0442953	0.0209		673	0.0396477	0.0169099				673	0.046516	0.0319288	0.01965		673	0.0326983	0.0134495
674	0.0839412	0.0773773	0.0588		674	0.0733728	0.0130402				674	0.0731931	0.0581564	0.04007		674	0.0571398	0.0165849
675	0.131419	0.121442	0.09999		675	0.117617	0.0160599				675	0.121541	0.0994112	0.08051		675	0.100487	0.0205368
676	0.186104	0.181646	0.14789		676	0.17188	0.0208953				676	0.177658	0.156129	0.12753		676	0.153772	0.0251471
677	0.263934	0.261884	0.21228		677	0.246033	0.0292487				677	0.246193	0.221998	0.19122		677	0.219804	0.0275523
678	0.345907	0.343706	0.29617		678	0.328594	0.0281019				678	0.316783	0.297972	0.26168		678	0.292145	0.0280096
679	0.415972	0.416728	0.38038		679	0.40436	0.0207708				679	0.383183	0.380538	0.3267		679	0.363474	0.0318744
680	0.48575	0.502069	0.45889		680	0.482236	0.021803				680	0.455876	0.458988	0.39072		680	0.435195	0.0385477
681	0.570502	0.580177	0.5298		681	0.56016	0.0267336				681	0.530762	0.520006	0.46242		681	0.504396	0.0367482
682	0.632601	0.643371	0.58963		682	0.621867	0.0284331				682	0.611959	0.587033	0.52497		682	0.574654	0.0447965
683	0.698953	0.732613	0.67816		683	0.703242	0.0274788				683	0.688525	0.678995	0.62071		683	0.662743	0.0367124
684	0.792896	0.835909	0.80087		684	0.809892	0.0228816				684	0.795938	0.788152	0.74331		684	0.7758	0.0284052
685	0.908136	0.934814	0.8955		685	0.912817	0.0200707				685	0.916138	0.908336	0.87189		685	0.898788	0.0236188
686	1	0.9957	0.97376		686	0.98982	0.0140736				686	0.966177	0.986023	0.95496		686	0.969054	0.0157302
687	0.974314	1	1		687	0.991438	0.0148299				687	1	1	1		687	1	0
688	0.92647	0.958562	0.97342		688	0.952817	0.0239965				688	0.961296	0.976396	0.95666		688	0.964784	0.0103197
689	0.885249	0.877807	0.90924		689	0.890765	0.0164264				689	0.873601	0.91715	0.88786		689	0.89287	0.0222028
690	0.806316	0.784704	0.79307		690	0.794697	0.0108978				690	0.797279	0.817914	0.79441		690	0.803201	0.0128223
691	0.701599	0.712527	0.72153		691	0.711885	0.00998101				691	0.715677	0.712515	0.71457		691	0.714254	0.0016045
692	0.63459	0.65349	0.65757		692	0.64855	0.0122608				692	0.641383	0.6576	0.63945		692	0.646144	0.00996763
693	0.603091	0.610316	0.61647		693	0.609959	0.00669641				693	0.588713	0.627256	0.58058		693	0.59885	0.0249345
694	0.584923	0.586391	0.60585		694	0.592388	0.0116818				694	0.578619	0.593708	0.56907		694	0.580465	0.0124222
695	0.582828	0.567229	0.59876		695	0.582939	0.0157657				695	0.581621	0.575247	0.54648		695	0.567783	0.0187221
696	0.583355	0.567594	0.57783		696	0.57626	0.00799732				696	0.58812	0.582987	0.54069		696	0.570599	0.0260288
697	0.578673	0.564795	0.55256		697	0.565343	0.0130653				697	0.581876	0.59494	0.5495		697	0.575439	0.0233941
698	0.56	0.55869	0.52824		698	0.548977	0.0179705				698	0.571572	0.588912	0.53288		698	0.564455	0.0286861
699	0.560229	0.550619	0.50917		699	0.540006	0.0271335				699	0.576275	0.586633	0.52692		699	0.563276	0.0319084
700	0.551609	0.543889	0.50541		700	0.533636	0.0247473				700	0.589145	0.585373	0.52511		700	0.566543	0.0359312
701	0.514153	0.535246	0.50219		701	0.517196	0.0167367				701	0.604453	0.597917	0.5346		701	0.57899	0.0385813
702	0.503718	0.534994	0.48949		702	0.509401	0.0232783				702	0.612857	0.612591	0.52925		702	0.584899	0.0481939
703	0.498512	0.546198	0.46753		703	0.50408	0.0396283				703	0.627339	0.629112	0.53288		703	0.596444	0.0550548
704	0.501028	0.552889	0.45369		704	0.502536	0.0496164				704	0.650558	0.662549	0.54412		704	0.619076	0.0651897
705	0.50803	0.549361	0.45625		705	0.504547	0.046653				705	0.686098	0.696906	0.54763		705	0.643545	0.0832403
706	0.524812	0.553652	0.46537		706	0.514612	0.0450164				706	0.710946	0.720199	0.55434		706	0.661828	0.0932025
707	0.525281	0.572223	0.47362		707	0.523708	0.0493205				707	0.742647	0.73258	0.57384		707	0.683022	0.0946886
708	0.546966	0.591259	0.47595		708	0.538058	0.0581683				708	0.737051	0.740966	0.58277		708	0.686929	0.0902257
709	0.564446	0.594743	0.48457		709	0.54792	0.0569155				709	0.765035	0.759022	0.5891		709	0.704386	0.0998855
710	0.572168	0.596396	0.47977		710	0.549445	0.0615442				710	0.76698	0.773259	0.60188		710	0.714039	0.0971837
711	0.575472	0.597889	0.48775		711	0.553704	0.0582069				711	0.767417	0.772654	0.61777		711	0.71928	0.0879496
712	0.572495	0.597963	0.4913		712	0.553919	0.0557049				712	0.777024	0.77877	0.62968		712	0.728491	0.0855777
713	0.561753	0.604897	0.49831		713	0.554986	0.0536145				713	0.792431	0.790533	0.65309		713	0.745351	0.0799063
714	0.561461	0.604411	0.50395		714	0.556607	0.0504059				714	0.776171	0.786366	0.64078		714	0.734439	0.0812709
715	0.557673	0.600106	0.48328		715	0.54702	0.0591373				715	0.763223	0.788003	0.61188		715	0.721035	0.0953398
716	0.53989	0.590226	0.47865		716	0.536255	0.0558769				716	0.747772	0.778556	0.6043		716	0.710209	0.0930028
717	0.550967	0.573039	0.47029		717	0.531432	0.0540884				717	0.738198	0.755417	0.60012		717	0.697912	0.0851267
718	0.525088	0.550498	0.44851		718	0.508032	0.0530901				718	0.71863	0.74111	0.57862		718	0.679454	0.0880448
719	0.498453	0.524832	0.43763		719	0.486972	0.0447204				719	0.699716	0.707725	0.55503		719	0.654157	0.0859398
720	0.484123	0.502638	0.41785		720	0.468204	0.0445793				720	0.659777	0.670744	0.5328		720	0.621107	0.0766723
721	0.460835	0.487555	0.38742		721	0.44527	0.0518504				721	0.621666	0.633214	0.51835		721	0.591077	0.0632472
722	0.437933	0.46179	0.3781		722	0.425941	0.0431143				722	0.582247	0.601856	0.48668		722	0.556928	0.0616215
723	0.405194	0.437877	0.36263		723	0.4019	0.0377315				723	0.533444	0.565968	0.44898		723	0.516131	0.0603853
724	0.390703	0.411261	0.34379		724	0.381918	0.0345828				724	0.50289	0.534876	0.42002		724	0.485929	0.0592767
725	0.357921	0.388186	0.32401		725	0.356706	0.0321052				725	0.479782	0.497769	0.40162		725	0.459724	0.0511167
726	0.326065	0.35927	0.29869		726	0.328008	0.0303368				726	0.451865	0.46917	0.37938		726	0.433471	0.0476369
727	0.29609	0.330871	0.28132		727	0.30276	0.02544				727	0.418524	0.437747	0.34687		727	0.401047	0.0478929
728	0.287163	0.308698	0.26707		728	0.287644	0.0208183				728	0.381792	0.409538	0.32874		728	0.373357	0.0410541
729	0.261552	0.286829	0.24416		729	0.26418	0.0214558				729	0.357792	0.379008	0.32135		729	0.352717	0.0291622
730	0.239737	0.261511	0.22417		730	0.241806	0.0187562				730	0.331711	0.342827	0.30031		730	0.324949	0.0220503
731	0.224986	0.247374	0.2004		731	0.224253	0.0234956				731	0.305528	0.324841	0.27223		731	0.300867	0.0266136
732	0.21179	0.230312	0.1974		732	0.213168	0.0164994				732	0.28095	0.298511	0.25764		732	0.279034	0.020503
733	0.186424	0.213336	0.19069		733	0.196817	0.0144642				733	0.251082	0.275954	0.23373		733	0.253589	0.0212231
734	0.174527	0.198834	0.17141		734	0.181591	0.0150145				734	0.229542	0.261047	0.21015		734	0.23358	0.0256875
735	0.162192	0.183319	0.16291		735	0.169474	0.0119959				735	0.214047	0.239824	0.1989		735	0.21759	0.0206907
736	0.155022	0.170839	0.15218		736	0.159347	0.0100533				736	0.199765	0.216112	0.18113		736	0.199002	0.0175037
737	0.139424	0.151797	0.15155		737	0.14759	0.00707341				737	0.187991	0.19701	0.16147		737	0.182157	0.0184743
738	0.127075	0.144868	0.13949		738	0.137144	0.0091254				738	0.169715	0.177478	0.1541		738	0.167098	0.0119068
739	0.117141	0.136179	0.12797		739	0.127096	0.00954906				739	0.158292	0.167214	0.15013		739	0.158545	0.00854483
740	0.117725	0.126682	0.11735		740	0.120586	0.00528279				740	0.149648	0.152962	0.14531		740	0.149307	0.00383745
741	0.102473	0.11682	0.10801		741	0.109101	0.0072351				741	0.139735	0.14198	0.13141		741	0.137708	0.00556884
742	0.0960259	0.108749	0.10617		742	0.103648	0.00672607				742	0.121921	0.133708	0.12624		742	0.12729	0.00596353
743	0.0956234	0.10129	0.10307		743	0.0999945	0.00388864				743	0.118637	0.129232	0.12032		743	0.12273	0.005694
744	0.08883	0.09655	0.09733		744	0.0942366	0.00469852				744	0.114666	0.117973	0.11448		744	0.115706	0.00196512
745	0.0776109	0.0937959	0.0888		745	0.0867356	0.00828768				745	0.098437	0.115394	0.10463		745	0.106154	0.00858045
746	0.06926	0.0871007	0.08121		746	0.0791903	0.00909025				746	0.0922924	0.104839	0.09356		746	0.0968971	0.00690702
747	0.0672801	0.0805027	0.08196		747	0.0765809	0.00808767				747	0.0878425	0.0941471	0.08872		747	0.0902365	0.00341494
748	0.0618897	0.0765503	0.07716		748	0.0718666	0.0086457				748	0.0807073	0.0863983	0.08983		748	0.0856452	0.00460775
749	0.0611994	0.0711303	0.07391		749	0.0687466	0.0066822				749	0.0746059	0.0833272	0.07755		749	0.0784944	0.0044367
750	0.0579121	0.0665201	0.06768		750	0.0640374	0.00533626				750	0.0704762	0.0786175	0.07092		750	0.0733379	0.00457765
751	0.0551175	0.0638541	0.06313		751	0.0607005	0.00484862				751	0.0668319	0.0723618	0.06904		751	0.0694112	0.00278358
752	0.0476463	0.0586099	0.06394		752	0.0567321	0.00830757				752	0.0616762	0.0660023	0.06029		752	0.0626562	0.00297959
753	0.0423197	0.05513	0.05843		753	0.0519599	0.00851016				753	0.0533326	0.0629638	0.06565		753	0.0606488	0.00647677
754	0.0413293	0.0541225	0.05868		754	0.0513773	0.00899519				754	0.0526529	0.0586247	0.06182		754	0.0576992	0.00465312
755	0.040504	0.0511159	0.0544		755	0.0486733	0.0072629				755	0.0543238	0.0594047	0.0518		755	0.0551762	0.00387336
756	0.0332301	0.0468944	0.047		756	0.0423748	0.00791975				756	0.0493565	0.0592187	0.04973		756	0.0527684	0.00558925
757	0.028528	0.0400712	0.04394		757	0.0375131	0.00801814				757	0.0460434	0.0546364	0.05042		757	0.0503666	0.00429675
758	0.0281949	0.0396412	0.04093		758	0.0362554	0.00701028				758	0.0413542	0.0442189	0.04888		758	0.0448177	0.00379847
759	0.0241456	0.0378678	0.04671		759	0.0362412	0.0113698				759	0.0405287	0.0439026	0.04627		759	0.0435671	0.00288531
760	0.0213038	0.0377572	0.04629		760	0.035117	0.0127006				760	0.0354644	0.0462877	0.04677		760	0.0428407	0.0063926
761	0.0210824	0.0334567	0.03681		761	0.0304497	0.00828375				761	0.0305237	0.0454384	0.03861		761	0.0381907	0.0074662
762	0.0202658	0.0312412	0.03911		762	0.0302057	0.00946471				762	0.0291874	0.0396287	0.03806		762	0.0356254	0.00563035
763	0.0216814	0.029729	0.04465		763	0.0320201	0.0116544				763	0.0292949	0.0380771	0.04322		763	0.036864	0.00704138
764	0.019985	0.027264	0.03631		764	0.027853	0.00817843				764	0.0261785	0.0379501	0.03531		764	0.0331462	0.00617691
765	0.0171813	0.0243738	0.03408		765	0.0252117	0.00848046				765	0.0258666	0.0333334	0.02876		765	0.02932	0.00376479
766	0.0148068	0.0230148	0.03722		766	0.0250139	0.0113395				766	0.0243519	0.0314223	0.02621		766	0.0273281	0.00366541
767	0.0158574	0.0226077	0.0363		767	0.0249217	0.0104159				767	0.0213619	0.0293428	0.02883		767	0.0265116	0.00446712
768	0.0160661	0.0202221	0.03289		768	0.0230594	0.00876347				768	0.0220932	0.0272717	0.03102		768	0.0267949	0.00448247
769	0.0148111	0.0197813	0.0248		769	0.0197975	0.00499445				769	0.0203779	0.0258763	0.02867		769	0.0249748	0.00421891
770	0.0119275	0.0190011	0.02136		770	0.0174295	0.0049087				770	0.0190583	0.0240708	0.02288		770	0.022003	0.00261881
771	0.0131151	0.018526	0.02139		771	0.017677	0.00420224				771	0.0173081	0.0233406	0.02047		771	0.0203729	0.00301739
772	0.0135321	0.0186041	0.02371		772	0.0186154	0.00508894				772	0.016194	0.0254108	0.01683		772	0.0194782	0.00514754
773	0.0107769	0.0184323	0.02206		773	0.0170897	0.00576012				773	0.0151735	0.0277256	0.02258		773	0.0218264	0.00630991
774	0.0135782	0.016051	0.0198		774	0.0164764	0.00313263				774	0.0104693	0.0270489	0.02096		774	0.0194927	0.00838661
775	0.0115444	0.0165725	0.02059		775	0.0162356	0.00453222				775	0.0109984	0.0258614	0.02042		775	0.0190933	0.00751983

## Sheet: 1b
wavelength (nm)	T4A oxic (1)	T4A oxic (2)	T4A oxic (3)		wavelength (nm)	T4A oxic avg	T4A oxic SD				wavelength (nm)	T4A anoxic (1)	T4A anoxic (2)	T4A anoxic (3)		wavelength (nm)	T4A anoxic avg	T4A anoxic SD
650	-0.0188265	-0.04589	-0.0156617		650	-0.0267927	0.0166142				650	-0.0235979	-0.0181	-0.0153066		650	-0.0190015	0.00421851
651	-0.0179777	-0.04219	-0.0150901		651	-0.0250859	0.0148828				651	-0.0235247	-0.01941	-0.0232758		651	-0.0220702	0.00230713
652	-0.0192056	-0.04597	-0.0174334		652	-0.0275363	0.0159886				652	-0.0253264	-0.01903	-0.0198948		652	-0.0214171	0.00341307
653	-0.0214604	-0.04321	-0.0174593		653	-0.0273766	0.0138573				653	-0.0240267	-0.01769	-0.0206011		653	-0.0207726	0.00317184
654	-0.0213134	-0.04196	-0.0171448		654	-0.0268061	0.0132882				654	-0.0236524	-0.02206	-0.0217895		654	-0.0225006	0.00100661
655	-0.0217788	-0.04262	-0.0207092		655	-0.0283693	0.012353				655	-0.0254866	-0.02062	-0.0172951		655	-0.0211339	0.00411989
656	-0.0234641	-0.04506	-0.0244578		656	-0.030994	0.0121917				656	-0.0285196	-0.01997	-0.0202812		656	-0.0229236	0.00484876
657	-0.0234358	-0.04413	-0.0167		657	-0.0280886	0.0142947				657	-0.0254021	-0.01998	-0.0224312		657	-0.0226044	0.00271521
658	-0.0241876	-0.04451	-0.0131177		658	-0.0272718	0.0159218				658	-0.025509	-0.02381	-0.0200782		658	-0.0231324	0.00277804
659	-0.0246519	-0.04203	-0.0158054		659	-0.0274958	0.0133416				659	-0.0285895	-0.02256	-0.0187302		659	-0.0232932	0.00497033
660	-0.0245482	-0.03972	-0.0156946		660	-0.0266543	0.0121504				660	-0.0297424	-0.02039	-0.0164913		660	-0.0222079	0.00681003
661	-0.0231872	-0.0429	-0.0117508		661	-0.025946	0.0157568				661	-0.0295733	-0.02204	-0.0223184		661	-0.0246439	0.00427128
662	-0.0251545	-0.04071	-0.013257		662	-0.0263738	0.0137671				662	-0.0304105	-0.02345	-0.0243215		662	-0.0260607	0.00379219
663	-0.0248137	-0.04184	-0.0152728		663	-0.0273088	0.0134582				663	-0.0296677	-0.02103	-0.0245226		663	-0.0250735	0.00434514
664	-0.0223033	-0.03899	-0.0164469		664	-0.0259134	0.0116971				664	-0.0290754	-0.02049	-0.0225378		664	-0.0240344	0.00448408
665	-0.0225934	-0.03492	-0.0152498		665	-0.0242544	0.00993973				665	-0.0249561	-0.0201	-0.0171507		665	-0.0207356	0.00394134
666	-0.0228749	-0.03444	-0.0180704		666	-0.0251284	0.00841427				666	-0.022651	-0.01952	-0.0170922		666	-0.0197544	0.00278679
667	-0.0200833	-0.0315	-0.0167515		667	-0.0227783	0.00773479				667	-0.0220615	-0.02208	-0.0178679		667	-0.0206698	0.00242651
668	-0.0149907	-0.02877	-0.0096192		668	-0.0177933	0.00987822				668	-0.0197223	-0.02134	-0.0145869		668	-0.0185497	0.00352594
669	-0.0129231	-0.02407	-0.00257981		669	-0.013191	0.0107476				669	-0.0157172	-0.01557	-0.0147033		669	-0.0153302	0.000547851
670	-0.00724417	-0.01774	0.00696165		670	-0.00600751	0.0123972				670	-0.0134033	-0.00497	-0.0140726		670	-0.0108153	0.00507321
671	3.98564e-05	-0.01156	0.0153439		671	0.00127459	0.0134944				671	-0.00212781	0.000920525	-0.000440193		671	-0.00054916	0.00152709
672	0.0136711	0.00466	0.0256017		672	0.0146443	0.0105047				672	0.0154407	0.01174	0.0123701		672	0.0131836	0.00197994
673	0.0379563	0.02146	0.0525403		673	0.0373189	0.0155499				673	0.0323817	0.02431	0.0325779		673	0.0297566	0.00471788
674	0.0672697	0.04899	0.0859511		674	0.0674036	0.0184809				674	0.0651302	0.04476	0.0614223		674	0.0571042	0.0108499
675	0.116979	0.0932	0.124962		675	0.111714	0.0165226				675	0.103971	0.07817	0.0984082		675	0.0935165	0.0135784
676	0.179166	0.15771	0.190439		676	0.175772	0.0166266				676	0.159053	0.12504	0.167772		676	0.150621	0.0225791
677	0.256011	0.23262	0.276361		677	0.254997	0.0218882				677	0.233417	0.18553	0.240557		677	0.219835	0.0299224
678	0.352509	0.31924	0.358986		678	0.343578	0.0213249				678	0.317877	0.25267	0.316395		678	0.295648	0.037227
679	0.441135	0.41777	0.440243		679	0.433049	0.0132399				679	0.40316	0.34724	0.398213		679	0.382871	0.0309565
680	0.520614	0.50138	0.526996		680	0.51633	0.0133345				680	0.475824	0.42661	0.484913		680	0.462449	0.0313685
681	0.589971	0.57297	0.584865		681	0.582602	0.00872333				681	0.547294	0.48451	0.565306		681	0.53237	0.0424151
682	0.666564	0.64285	0.667889		682	0.659101	0.0140894				682	0.625995	0.55713	0.634467		682	0.605864	0.042417
683	0.750796	0.71429	0.753758		683	0.739615	0.0219819				683	0.70575	0.64804	0.717023		683	0.690271	0.0370049
684	0.85599	0.79848	0.832579		684	0.829016	0.0289202				684	0.813067	0.76332	0.823157		684	0.799848	0.0320339
685	0.957623	0.89839	0.914051		685	0.923355	0.0306933				685	0.916956	0.88153	0.928968		685	0.909151	0.0246632
686	0.987066	0.97971	0.984544		686	0.983773	0.00373808				686	0.98183	0.95394	0.989098		686	0.974956	0.0185595
687	1	1	1		687	1	0				687	1	1	1		687	1	0
688	0.98339	0.9734	0.979462		688	0.978751	0.00503286				688	0.961424	0.99131	0.956062		688	0.969598	0.0189929
689	0.886754	0.93732	0.891721		689	0.905265	0.0278715				689	0.884878	0.9347	0.905518		689	0.908365	0.0250328
690	0.790229	0.84884	0.792937		690	0.810669	0.0330851				690	0.771589	0.85172	0.821609		690	0.814973	0.0404756
691	0.719571	0.75809	0.724315		691	0.733992	0.021004				691	0.70508	0.76614	0.724891		691	0.732037	0.031151
692	0.66376	0.66844	0.667674		692	0.666625	0.00251027				692	0.662438	0.68859	0.67988		692	0.676969	0.0133165
693	0.640413	0.61908	0.621921		693	0.627138	0.0115838				693	0.613368	0.65391	0.63699		693	0.634756	0.0203631
694	0.635796	0.60165	0.599816		694	0.612421	0.0202643				694	0.58009	0.6303	0.610962		694	0.607117	0.025325
695	0.633034	0.59934	0.609296		695	0.61389	0.0173105				695	0.576303	0.62366	0.610408		695	0.603457	0.0244318
696	0.632935	0.57737	0.607264		696	0.605857	0.0278094				696	0.605527	0.60892	0.612516		696	0.608988	0.00349522
697	0.640351	0.56355	0.602162		697	0.602021	0.0384009				697	0.617528	0.60327	0.618708		697	0.613169	0.00859282
698	0.630767	0.56306	0.590601		698	0.594809	0.0340493				698	0.628948	0.61514	0.641384		698	0.628491	0.0131279
699	0.622859	0.56073	0.591919		699	0.591836	0.0310647				699	0.637074	0.59888	0.646125		699	0.62736	0.025076
700	0.624525	0.55161	0.592952		700	0.589696	0.0365663				700	0.655289	0.60998	0.658008		700	0.641092	0.0269784
701	0.637905	0.54576	0.595523		701	0.593063	0.0461219				701	0.656643	0.61282	0.682391		701	0.650618	0.0351745
702	0.637897	0.5283	0.588324		702	0.584841	0.0548816				702	0.667477	0.61034	0.692738		702	0.656852	0.0422142
703	0.634582	0.5234	0.587536		703	0.581839	0.0558096				703	0.688863	0.63328	0.708418		703	0.676854	0.0389822
704	0.648179	0.5165	0.603011		704	0.58923	0.0669126				704	0.701549	0.6418	0.747688		704	0.697012	0.0530897
705	0.654692	0.51793	0.616944		705	0.596522	0.070631				705	0.744129	0.6556	0.763027		705	0.720919	0.0573513
706	0.671304	0.53088	0.624557		706	0.608914	0.0715073				706	0.787604	0.67315	0.793223		706	0.751326	0.0677605
707	0.685262	0.54699	0.619295		707	0.617183	0.0691604				707	0.811168	0.69065	0.824351		707	0.77539	0.0736823
708	0.688021	0.54064	0.617448		708	0.61537	0.0737127				708	0.838874	0.70912	0.845668		708	0.797887	0.0769498
709	0.686647	0.54884	0.623918		709	0.619802	0.0689958				709	0.857728	0.72038	0.842627		709	0.806912	0.0753183
710	0.685447	0.55757	0.645394		710	0.62947	0.0654087				710	0.863619	0.74289	0.875956		710	0.827488	0.0735235
711	0.69683	0.54566	0.645664		711	0.629385	0.0768887				711	0.862394	0.73471	0.882373		711	0.826492	0.0801109
712	0.702875	0.5417	0.644531		712	0.629702	0.0816043				712	0.870366	0.72413	0.855858		712	0.816785	0.0805686
713	0.695151	0.55072	0.663556		713	0.636476	0.0759283				713	0.873374	0.72601	0.858198		713	0.819194	0.0810557
714	0.68207	0.55579	0.656032		714	0.631298	0.0666749				714	0.865189	0.73464	0.843072		714	0.8143	0.0698687
715	0.669521	0.5293	0.632814		715	0.610545	0.0727147				715	0.856964	0.72996	0.824364		715	0.803762	0.0659605
716	0.663223	0.51671	0.609171		716	0.596368	0.0740907				716	0.835317	0.71812	0.821091		716	0.791509	0.0639539
717	0.632751	0.52054	0.607464		717	0.586918	0.0588593				717	0.80583	0.7119	0.803571		717	0.773767	0.0535901
718	0.607399	0.50642	0.580886		718	0.564902	0.0523527				718	0.772928	0.68803	0.781967		718	0.747642	0.0518228
719	0.595924	0.4763	0.558007		719	0.54341	0.0611334				719	0.751165	0.66555	0.739979		719	0.718898	0.046538
720	0.583736	0.45912	0.533416		720	0.525424	0.0626913				720	0.719346	0.64428	0.701294		720	0.688307	0.0391822
721	0.548982	0.43963	0.511885		721	0.500165	0.0556098				721	0.681926	0.59118	0.672829		721	0.648645	0.0499736
722	0.523226	0.41787	0.482646		722	0.474581	0.053139				722	0.643148	0.55946	0.637392		722	0.613334	0.0467445
723	0.500357	0.39039	0.453916		723	0.448221	0.0552044				723	0.589303	0.54035	0.58839		723	0.572681	0.0280032
724	0.466041	0.364	0.405957		724	0.411999	0.0512882				724	0.567188	0.49604	0.549431		724	0.537553	0.0370315
725	0.437794	0.33874	0.391065		725	0.3892	0.0495532				725	0.533343	0.46755	0.52564		725	0.508844	0.0359686
726	0.413615	0.31899	0.376963		726	0.369856	0.0477112				726	0.489658	0.44364	0.465967		726	0.466422	0.0230126
727	0.380887	0.28927	0.342846		727	0.337668	0.0460276				727	0.45312	0.41215	0.43816		727	0.434477	0.0207318
728	0.353578	0.27088	0.31527		728	0.313243	0.0413862				728	0.427511	0.38409	0.42471		728	0.412104	0.0243009
729	0.330038	0.2635	0.287616		729	0.293718	0.0336864				729	0.390149	0.36329	0.390407		729	0.381282	0.015582
730	0.30251	0.23964	0.262534		730	0.268228	0.0318195				730	0.350577	0.32959	0.355031		730	0.345066	0.0135864
731	0.279981	0.21739	0.249274		731	0.248882	0.0312974				731	0.326615	0.30153	0.337267		731	0.321804	0.0183479
732	0.258837	0.21513	0.236796		732	0.236921	0.0218538				732	0.308225	0.27854	0.318184		732	0.30165	0.0206239
733	0.243088	0.19575	0.223258		733	0.220698	0.0237724				733	0.285302	0.26248	0.282562		733	0.276781	0.0124608
734	0.224925	0.18276	0.204939		734	0.204208	0.0210918				734	0.263692	0.25671	0.258815		734	0.259739	0.00358135
735	0.206662	0.16784	0.187894		735	0.187466	0.0194147				735	0.245873	0.23825	0.2353		735	0.239807	0.00545564
736	0.195068	0.16088	0.176734		736	0.177561	0.0171088				736	0.223011	0.21277	0.218109		736	0.217963	0.00512219
737	0.182144	0.14265	0.162523		737	0.162439	0.0197473				737	0.205393	0.19827	0.198107		737	0.20059	0.00416041
738	0.163342	0.133	0.152243		738	0.149528	0.0153521				738	0.190428	0.17992	0.184461		738	0.184936	0.0052702
739	0.153699	0.12626	0.139094		739	0.139684	0.013729				739	0.176597	0.16868	0.177544		739	0.174274	0.0048673
740	0.146494	0.11903	0.129226		740	0.131583	0.013883				740	0.160937	0.1493	0.172315		740	0.160851	0.0115077
741	0.133242	0.11306	0.127308		741	0.124537	0.0103725				741	0.147384	0.14199	0.157018		741	0.148797	0.00761283
742	0.12293	0.1051	0.118866		742	0.115632	0.0093448				742	0.139994	0.13176	0.135557		742	0.13577	0.0041212
743	0.121808	0.09927	0.104114		743	0.108397	0.0118636				743	0.129737	0.12231	0.130449		743	0.127499	0.00450765
744	0.115453	0.08966	0.100235		744	0.101783	0.0129659				744	0.119928	0.11925	0.120722		744	0.119967	0.000736866
745	0.106171	0.08916	0.0952224		745	0.0968511	0.00862153				745	0.113072	0.11108	0.109947		745	0.111366	0.00158208
746	0.0983467	0.08411	0.0877822		746	0.0900796	0.00739118				746	0.103145	0.10342	0.0985185		746	0.101694	0.00275382
747	0.092864	0.07818	0.0836507		747	0.0848982	0.00742108				747	0.0967759	0.09499	0.092522		747	0.0947626	0.00213603
748	0.0899601	0.08162	0.079354		748	0.0836447	0.00558545				748	0.0908593	0.08738	0.0802705		748	0.08617	0.00539711
749	0.0817492	0.08077	0.0771674		749	0.0798956	0.00241283				749	0.0829329	0.08149	0.0758615		749	0.0800948	0.00373646
750	0.0771087	0.07065	0.0697356		750	0.0724981	0.00401897				750	0.0826065	0.08326	0.068133		750	0.0779998	0.00855116
751	0.071229	0.06593	0.0604029		751	0.065854	0.00541348				751	0.0770573	0.07929	0.0631128		751	0.0731534	0.00876679
752	0.066627	0.06365	0.0600739		752	0.0634503	0.00328111				752	0.068705	0.07272	0.0662774		752	0.0692341	0.00325373
753	0.0651638	0.0644	0.0557307		753	0.0617648	0.00523963				753	0.0610446	0.06863	0.0538657		753	0.0611801	0.00738311
754	0.054076	0.0594	0.0520271		754	0.0551677	0.00380576				754	0.0583692	0.05624	0.0439208		754	0.0528433	0.00780013
755	0.0535542	0.05784	0.0483279		755	0.0532407	0.00476379				755	0.0611046	0.05116	0.0429311		755	0.0517319	0.00910024
756	0.0521316	0.05648	0.0453606		756	0.0513241	0.00560352				756	0.0560637	0.05675	0.0391668		756	0.0506602	0.00995943
757	0.0487412	0.05141	0.0471877		757	0.049113	0.00213556				757	0.0523022	0.04716	0.0410231		757	0.0468284	0.00564689
758	0.0460343	0.04722	0.0437746		758	0.0456763	0.00175039				758	0.0443773	0.04323	0.0381394		758	0.0419155	0.0033202
759	0.0422774	0.05034	0.0406021		759	0.0444065	0.0052064				759	0.042348	0.04241	0.0320697		759	0.0389426	0.00595216
760	0.0407503	0.0454	0.0383277		760	0.0414927	0.00359413				760	0.0430172	0.04263	0.0320222		760	0.0392231	0.00623923
761	0.039165	0.04117	0.0369883		761	0.0391078	0.00209144				761	0.0415774	0.035	0.0301324		761	0.0355699	0.00574377
762	0.033786	0.03752	0.0340135		762	0.0351065	0.00209324				762	0.0412013	0.03357	0.0278587		762	0.03421	0.00669428
763	0.0316136	0.04496	0.0309333		763	0.0358356	0.00790924				763	0.0350645	0.03151	0.024911		763	0.0304952	0.00515224
764	0.0297692	0.0503	0.0253746		764	0.0351479	0.0133048				764	0.0329833	0.03296	0.0284998		764	0.031481	0.00258183
765	0.0286116	0.04402	0.0261504		765	0.0329273	0.00968504				765	0.0328171	0.03519	0.0259647		765	0.0313239	0.00479049
766	0.0267346	0.03498	0.027049		766	0.0295879	0.00467238				766	0.0276156	0.03082	0.0220669		766	0.0268342	0.00442854
767	0.0258933	0.04214	0.027316		767	0.0317831	0.0089975				767	0.0262767	0.02762	0.0246667		767	0.0261878	0.00147868
768	0.0247097	0.05065	0.0260895		768	0.0338164	0.0145946				768	0.0246613	0.02363	0.0186256		768	0.0223056	0.00322843
769	0.024217	0.04624	0.0215976		769	0.0306849	0.0135347				769	0.0263975	0.02587	0.0184599		769	0.0235758	0.00443835
770	0.0230891	0.04322	0.0179473		770	0.0280855	0.0133566				770	0.0223766	0.02556	0.0213807		770	0.0231058	0.00218295
771	0.0209635	0.04507	0.0205817		771	0.0288717	0.0140294				771	0.025182	0.01871	0.022446		771	0.0221127	0.00324884
772	0.0206293	0.04485	0.0162265		772	0.0272353	0.0154128				772	0.0269291	0.01851	0.0170893		772	0.0208428	0.00531855
773	0.0197013	0.04519	0.0172135		773	0.0273683	0.0154841				773	0.0246653	0.01699	0.0209456		773	0.020867	0.00383827
774	0.0167429	0.04428	0.0156794		774	0.0255674	0.0162143				774	0.0237092	0.0182	0.0217019		774	0.0212037	0.00278821
775	0.0194364	0.03923	0.0158501		775	0.0248388	0.0125914				775	0.0227524	0.01895	0.0145993		775	0.0187672	0.00407964

## Sheet: 1c
wavelength (nm)	T4E oxic (1)	T4E oxic (2)	T4E oxic (3)		wavelength (nm)	T4E oxic avg	T4E oxic SD				wavelength (nm)	T4E anoxic (1)	T4E anoxic (2)	T4E anoxic (3)		wavelength (nm)	T4E anoxic avg	T4E anoxic SD
650	-0.0142079	-0.02914	-0.0257283		650	-0.0230254	0.00782438				650	-0.01402	-0.0142832	-0.020508		650	-0.0162704	0.00367222
651	-0.0163642	-0.03494	-0.0266464		651	-0.0259835	0.00930564				651	-0.02741	-0.0146688	-0.0192673		651	-0.0204487	0.00645223
652	-0.0171162	-0.03464	-0.0239843		652	-0.0252468	0.00882984				652	-0.02389	-0.0163037	-0.0228093		652	-0.021001	0.00410372
653	-0.0112598	-0.03238	-0.0251466		653	-0.0229288	0.0107334				653	-0.02137	-0.0171713	-0.0201604		653	-0.0195672	0.00216128
654	-0.0141921	-0.03178	-0.0244714		654	-0.0234812	0.00883564				654	-0.02151	-0.0172968	-0.0185799		654	-0.0191289	0.00215958
655	-0.0180374	-0.03103	-0.0164061		655	-0.0218245	0.00801381				655	-0.02461	-0.01575	-0.0223566		655	-0.0209055	0.00460479
656	-0.016973	-0.03371	-0.0172831		656	-0.0226554	0.00957484				656	-0.0245	-0.0181696	-0.0202522		656	-0.0209739	0.00322635
657	-0.0149871	-0.03521	-0.0153582		657	-0.0218518	0.0115701				657	-0.0285	-0.0180895	-0.0184403		657	-0.0216766	0.00591184
658	-0.0189429	-0.03711	-0.0152447		658	-0.0237658	0.0117034				658	-0.025	-0.0151959	-0.0193168		658	-0.0198376	0.00492273
659	-0.0155933	-0.03862	-0.0190915		659	-0.0244349	0.0124085				659	-0.02624	-0.0165602	-0.0231886		659	-0.0219962	0.00494885
660	-0.014123	-0.04213	-0.0161791		660	-0.024144	0.0156102				660	-0.03237	-0.0161025	-0.0215085		660	-0.023327	0.00828481
661	-0.0206706	-0.04351	-0.0153337		661	-0.0265048	0.0149668				661	-0.02544	-0.0143854	-0.0205258		661	-0.0201171	0.00553861
662	-0.021116	-0.03837	-0.015137		662	-0.0248743	0.0120639				662	-0.02361	-0.0150228	-0.0216597		662	-0.0200975	0.00450173
663	-0.0201429	-0.04065	-0.014987		663	-0.02526	0.0135752				663	-0.02593	-0.0155968	-0.0203345		663	-0.0206204	0.00517251
664	-0.0203188	-0.03595	-0.016883		664	-0.0243839	0.0101628				664	-0.01792	-0.0148995	-0.0194841		664	-0.0174345	0.00233058
665	-0.022681	-0.0359	-0.0148429		665	-0.0244746	0.0106425				665	-0.01925	-0.0166045	-0.0193835		665	-0.0184127	0.00156732
666	-0.0178848	-0.04017	-0.00995669		666	-0.0226705	0.0156649				666	-0.0206	-0.0135898	-0.0217999		666	-0.0186632	0.00443448
667	-0.0153415	-0.03784	-0.0118471		667	-0.0216762	0.0141069				667	-0.01822	-0.0121689	-0.0145484		667	-0.0149791	0.00304847
668	-0.0136754	-0.03268	-0.0067608		668	-0.0177054	0.0134213				668	-0.01443	-0.00932985	-0.011745		668	-0.0118349	0.00255127
669	-0.0125741	-0.03376	-0.0038899		669	-0.0167413	0.0153649				669	-0.00824	-0.00553044	-0.00987469		669	-0.00788171	0.00219418
670	-0.00101382	-0.02454	0.00369293		670	-0.00728696	0.0151258				670	-0.00844	0.00215678	-0.00389735		670	-0.00339352	0.00531633
671	0.00917878	-0.01041	0.013713		671	0.0041606	0.0128206				671	-0.00223	0.0102067	0.00509758		671	0.00435809	0.00625124
672	0.0219689	-0.00639	0.0312501		672	0.0156096	0.0196093				672	0.01642	0.0209035	0.0171679		672	0.0181638	0.00240196
673	0.0439089	0.0095	0.0472417		673	0.0335502	0.0208946				673	0.02818	0.0354198	0.033862		673	0.0324873	0.00381066
674	0.0762096	0.04476	0.0780776		674	0.0663491	0.01872				674	0.05219	0.0628371	0.0598802		674	0.0583024	0.00549612
675	0.122386	0.09986	0.135646		675	0.119298	0.018092				675	0.08905	0.104562	0.0957237		675	0.0964453	0.00778126
676	0.185983	0.15024	0.203436		676	0.179886	0.0271171				676	0.12785	0.157035	0.148772		676	0.144552	0.015043
677	0.262712	0.22069	0.290453		677	0.257952	0.0351243				677	0.18006	0.22071	0.221538		677	0.207436	0.0237119
678	0.355527	0.31765	0.385316		678	0.352831	0.0339136				678	0.26353	0.290859	0.297997		678	0.284129	0.0181924
679	0.457224	0.41438	0.474508		679	0.448704	0.0309564				679	0.34588	0.371548	0.38185		679	0.366426	0.018524
680	0.542917	0.50059	0.553934		680	0.53248	0.0281619				680	0.42638	0.453491	0.462573		680	0.447481	0.0188301
681	0.611453	0.57756	0.61764		681	0.602218	0.0215772				681	0.49399	0.523127	0.533214		681	0.516777	0.0203683
682	0.677016	0.66249	0.699964		682	0.679823	0.0188939				682	0.55449	0.587238	0.602102		682	0.581277	0.0243594
683	0.770124	0.7493	0.797321		683	0.772248	0.0240806				683	0.63394	0.668305	0.686768		683	0.663004	0.0268099
684	0.848898	0.83042	0.89696		684	0.858759	0.0343486				684	0.74054	0.769249	0.786995		684	0.765594	0.0234419
685	0.930731	0.93458	0.965158		685	0.94349	0.0188638				685	0.8489	0.887116	0.89543		685	0.877149	0.0248148
686	0.992998	0.98872	0.989322		686	0.990347	0.00231577				686	0.93695	0.978591	0.967705		686	0.961082	0.0215961
687	1	1	1		687	1	0				687	1	1	1		687	1	0
688	0.969662	0.97979	0.975311		688	0.974921	0.00507546				688	0.95871	0.955549	0.972972		688	0.96241	0.00928225
689	0.901836	0.91853	0.913039		689	0.911135	0.0085082				689	0.8773	0.876963	0.88924		689	0.881168	0.00699295
690	0.796911	0.83345	0.804248		690	0.811536	0.0193291				690	0.80103	0.791789	0.791177		690	0.794665	0.00552048
691	0.706287	0.76109	0.718272		691	0.728549	0.028811				691	0.74409	0.713193	0.698742		691	0.718675	0.0231659
692	0.641235	0.70467	0.658296		692	0.668067	0.0328268				692	0.67928	0.647038	0.646437		692	0.657585	0.0187909
693	0.600583	0.68703	0.634544		693	0.640719	0.0435529				693	0.63686	0.606421	0.610316		693	0.617866	0.0165646
694	0.582964	0.68026	0.621177		694	0.628134	0.0490198				694	0.63971	0.573469	0.577271		694	0.596816	0.0371956
695	0.58585	0.64202	0.607422		695	0.611764	0.0283355				695	0.62806	0.578398	0.567082		695	0.59118	0.0324363
696	0.585809	0.65292	0.599724		696	0.612818	0.0354198				696	0.62244	0.58623	0.574		696	0.594224	0.0251896
697	0.601888	0.6828	0.624459		697	0.636382	0.0417532				697	0.63503	0.578092	0.579756		697	0.597626	0.0324033
698	0.588053	0.68331	0.627823		698	0.633062	0.0478443				698	0.62288	0.571329	0.581714		698	0.591975	0.0272639
699	0.578205	0.64487	0.619201		699	0.614092	0.0336246				699	0.63901	0.576939	0.582142		699	0.599364	0.034433
700	0.5809	0.62902	0.60985		700	0.60659	0.0242249				700	0.6553	0.581385	0.585312		700	0.607332	0.0415877
701	0.577315	0.64513	0.610725		701	0.611057	0.0339089				701	0.65516	0.573625	0.588688		701	0.605824	0.0433847
702	0.577792	0.64827	0.645282		702	0.623781	0.039856				702	0.66116	0.578911	0.595206		702	0.611759	0.0435515
703	0.591458	0.65164	0.662015		703	0.635038	0.0380962				703	0.6678	0.600876	0.614031		703	0.627569	0.0354563
704	0.600493	0.66892	0.666257		704	0.645223	0.0387604				704	0.68542	0.606722	0.631994		704	0.641379	0.0401793
705	0.600659	0.67557	0.66896		705	0.648396	0.0414739				705	0.69323	0.622191	0.64503		705	0.653484	0.0362662
706	0.607029	0.68391	0.691784		706	0.660908	0.0468261				706	0.72248	0.648926	0.654785		706	0.675397	0.0408804
707	0.618158	0.695	0.690518		707	0.667892	0.0431291				707	0.74732	0.658417	0.666853		707	0.690863	0.0490746
708	0.620586	0.67991	0.693124		708	0.66454	0.0386343				708	0.74004	0.66383	0.684532		708	0.696134	0.0394074
709	0.629512	0.67444	0.704949		709	0.669634	0.0379473				709	0.73201	0.667177	0.704158		709	0.701115	0.0325235
710	0.651529	0.70011	0.700316		710	0.683985	0.0281076				710	0.73034	0.682194	0.701973		710	0.704836	0.0242003
711	0.653341	0.71135	0.690498		711	0.685063	0.0293839				711	0.73039	0.690983	0.70011		711	0.707161	0.020628
712	0.643366	0.70543	0.679954		712	0.67625	0.0311973				712	0.7339	0.689041	0.712773		712	0.711904	0.0224423
713	0.653131	0.69009	0.706638		713	0.683286	0.027395				713	0.70725	0.685275	0.721326		713	0.704617	0.0181691
714	0.636176	0.66916	0.708576		714	0.671304	0.0362473				714	0.69763	0.677603	0.704309		714	0.693181	0.0138976
715	0.636939	0.66667	0.695165		715	0.666258	0.0291153				715	0.69659	0.661047	0.702879		715	0.686839	0.0225565
716	0.610915	0.66138	0.68134		716	0.651212	0.0362965				716	0.68669	0.649504	0.684888		716	0.673694	0.0209686
717	0.592431	0.6368	0.645044		717	0.624759	0.028298				717	0.67409	0.646536	0.65459		717	0.658405	0.0141679
718	0.567798	0.62002	0.614524		718	0.600781	0.0286956				718	0.66368	0.619986	0.629019		718	0.637562	0.0230656
719	0.556718	0.5991	0.579573		719	0.578464	0.0212126				719	0.63089	0.578896	0.609816		719	0.606534	0.0261517
720	0.537302	0.5567	0.557561		720	0.550521	0.011456				720	0.59629	0.561202	0.583316		720	0.580269	0.0177415
721	0.507076	0.521	0.541771		721	0.523282	0.0174595				721	0.57562	0.52849	0.552573		721	0.552227	0.023567
722	0.474949	0.49079	0.513217		722	0.492985	0.0192285				722	0.53466	0.498255	0.512014		722	0.514976	0.0183823
723	0.447918	0.45656	0.474455		723	0.459644	0.0135347				723	0.51773	0.463488	0.477378		723	0.486198	0.0281764
724	0.409157	0.43578	0.443874		724	0.429604	0.0181641				724	0.49352	0.439558	0.454993		724	0.46269	0.0277923
725	0.37936	0.41278	0.419144		725	0.403761	0.0213707				725	0.45321	0.411732	0.430367		725	0.43177	0.0207747
726	0.357072	0.39332	0.387475		726	0.379289	0.0194611				726	0.42237	0.387223	0.399357		726	0.402984	0.0178518
727	0.335044	0.36651	0.353455		727	0.351669	0.015809				727	0.3984	0.359073	0.368998		727	0.37549	0.0204515
728	0.314286	0.34286	0.333233		728	0.330126	0.0145384				728	0.35955	0.33184	0.346413		728	0.345934	0.0138612
729	0.285736	0.31635	0.314986		729	0.305691	0.0172946				729	0.33392	0.309292	0.323174		729	0.322129	0.012347
730	0.264208	0.29019	0.292293		730	0.28223	0.0156434				730	0.30464	0.284733	0.294544		730	0.294639	0.00995384
731	0.244701	0.25883	0.269814		731	0.257782	0.0125892				731	0.29245	0.264339	0.268747		731	0.275179	0.0151188
732	0.222474	0.24001	0.2524		732	0.238295	0.015037				732	0.28453	0.241915	0.257469		732	0.261305	0.0215649
733	0.208173	0.23005	0.234569		733	0.224264	0.0141174				733	0.25044	0.222609	0.237823		733	0.236957	0.0139358
734	0.190711	0.21413	0.214		734	0.20628	0.0134838				734	0.23555	0.214751	0.216039		734	0.222113	0.0116544
735	0.176716	0.20734	0.204926		735	0.196328	0.0170266				735	0.21909	0.196042	0.200404		735	0.205179	0.0122434
736	0.163343	0.19585	0.183176		736	0.18079	0.0163846				736	0.20388	0.179226	0.193923		736	0.192343	0.0124028
737	0.151088	0.18626	0.167683		737	0.168344	0.0175952				737	0.18741	0.170703	0.176012		737	0.178041	0.00853659
738	0.142685	0.17331	0.162841		738	0.159612	0.0155656				738	0.17799	0.158458	0.157728		738	0.164726	0.0114932
739	0.128199	0.16563	0.151145		739	0.148325	0.0188741				739	0.16853	0.150345	0.148002		739	0.155625	0.011237
740	0.123754	0.15567	0.140039		740	0.139821	0.0159592				740	0.1629	0.135073	0.139824		740	0.145932	0.0148852
741	0.114316	0.14292	0.125267		741	0.127501	0.0144322				741	0.13497	0.128555	0.12539		741	0.129638	0.00488116
742	0.105015	0.14138	0.118996		742	0.121797	0.0183438				742	0.1242	0.121108	0.117058		742	0.120789	0.00358163
743	0.096269	0.12663	0.118211		743	0.113703	0.0156744				743	0.13113	0.106467	0.112151		743	0.116583	0.0129149
744	0.0902002	0.10964	0.10957		744	0.103137	0.0112034				744	0.12643	0.0984153	0.101721		744	0.108855	0.0153095
745	0.0852187	0.09816	0.0965923		745	0.0933237	0.00706274				745	0.11946	0.0987001	0.097039		745	0.105066	0.0124929
746	0.0829959	0.0934	0.0936608		746	0.0900189	0.00608349				746	0.11639	0.089807	0.0888504		746	0.0983491	0.0156312
747	0.0784369	0.09216	0.0861451		747	0.0855807	0.00687894				747	0.10682	0.0827422	0.0833391		747	0.0909671	0.0137323
748	0.0773755	0.07927	0.0763931		748	0.0776795	0.00146234				748	0.0935	0.0790937	0.0808982		748	0.0844973	0.00784857
749	0.0684416	0.0686	0.0725842		749	0.0698753	0.00234733				749	0.08499	0.0727649	0.0736218		749	0.0771256	0.00682426
750	0.0625457	0.07651	0.0670786		750	0.0687115	0.0071239				750	0.07913	0.0675929	0.0666223		750	0.0711151	0.00695809
751	0.0528349	0.06931	0.0612012		751	0.0611154	0.00823786				751	0.07977	0.0598581	0.061602		751	0.0670767	0.0110273
752	0.0512748	0.06413	0.0571346		752	0.0575131	0.00643595				752	0.07589	0.0586415	0.0619429		752	0.0654915	0.00915541
753	0.047493	0.06483	0.0651025		753	0.0591418	0.0100891				753	0.0676	0.060144	0.0555724		753	0.0611055	0.00607117
754	0.0430276	0.04926	0.0648667		754	0.0523848	0.0112499				754	0.06095	0.0570769	0.0503408		754	0.0561226	0.00536857
755	0.0421406	0.04757	0.0557832		755	0.0484979	0.00686846				755	0.05702	0.0542171	0.0441544		755	0.0517972	0.00676558
756	0.040774	0.05432	0.0479198		756	0.0476713	0.00677642				756	0.05532	0.0472546	0.0448929		756	0.0491558	0.00546735
757	0.0335119	0.05452	0.0454478		757	0.0444932	0.0105365				757	0.05436	0.0471898	0.0478521		757	0.0498007	0.00396237
758	0.0370997	0.05062	0.0480341		758	0.0452513	0.00717687				758	0.05455	0.0468864	0.0418926		758	0.0477763	0.00637546
759	0.0338577	0.05327	0.0434515		759	0.0435264	0.00970638				759	0.04631	0.0414518	0.0420327		759	0.0432648	0.00265313
760	0.0298823	0.04407	0.0347138		760	0.036222	0.00721308				760	0.04915	0.0353143	0.042516		760	0.0423268	0.00691978
761	0.0274348	0.04013	0.0321973		761	0.033254	0.00641323				761	0.05116	0.0318016	0.0400067		761	0.0409894	0.00971656
762	0.0279539	0.03229	0.0344207		762	0.0315548	0.00329549				762	0.03682	0.0333106	0.0358596		762	0.0353301	0.00181366
763	0.0278422	0.03682	0.0340344		763	0.0328989	0.00459534				763	0.03717	0.0331454	0.0304479		763	0.0335878	0.00338282
764	0.027746	0.03736	0.0304812		764	0.0318624	0.00495358				764	0.03392	0.0289695	0.0289791		764	0.0306229	0.0028554
765	0.0248745	0.03793	0.0283099		765	0.0303715	0.00676749				765	0.02957	0.028052	0.0281171		765	0.0285797	0.000858236
766	0.0192278	0.03395	0.0317535		766	0.0283104	0.00794208				766	0.02632	0.0281528	0.0252864		766	0.0265864	0.00145163
767	0.0183728	0.03425	0.0344496		767	0.0290241	0.00922489				767	0.02933	0.0266245	0.0231013		767	0.0263519	0.00312326
768	0.0152224	0.0313	0.0305085		768	0.025677	0.00906255				768	0.0328	0.0224904	0.024198		768	0.0264961	0.00552566
769	0.0160887	0.02574	0.0283848		769	0.0234045	0.00647217				769	0.02693	0.0211709	0.0247592		769	0.0242867	0.00290846
770	0.0193019	0.03411	0.0252134		770	0.0262084	0.00745405				770	0.02412	0.0142753	0.0264726		770	0.0216227	0.0064708
771	0.0170716	0.0307	0.021851		771	0.0232075	0.00691474				771	0.02568	0.016593	0.0224295		771	0.0215675	0.00460441
772	0.0134127	0.03514	0.0210516		772	0.0232014	0.011022				772	0.02536	0.0187157	0.0222844		772	0.02212	0.00332519
773	0.0143298	0.0349	0.0226879		773	0.0239726	0.0103451				773	0.0184	0.0167123	0.0169944		773	0.0173689	0.000904012
774	0.0149187	0.03244	0.0251009		774	0.0241532	0.008799				774	0.01681	0.0150287	0.0180194		774	0.0166194	0.00150442
775	0.0121431	0.02663	0.0264784		775	0.0217505	0.00832059				775	0.02245	0.0141487	0.017481		775	0.0180266	0.00417744

## Sheet: 1d
wavelength (nm)	deltaN oxic (1)	deltaN oxic (2)	deltaN oxic (3)		wavelength (nm)	deltaN oxic avg	deltaN oxic SD				wavelength (nm)	deltaN anoxic (1)	deltaN anoxic (2)	deltaN anoxic (3)		wavelength (nm)	deltaN anoxic avg	deltaN anoxic SD
650	-0.0118605	-0.0228091	-0.0253665		650	-0.020012	0.00717433				650	-0.023203	-0.0153452	-0.0126363		650	-0.0170615	0.00548848
651	-0.00796018	-0.0245513	-0.0279363		651	-0.0201492	0.0106909				651	-0.0240402	-0.0158425	-0.0152326		651	-0.0183718	0.00491847
652	-0.0106366	-0.0245616	-0.0252349		652	-0.0201444	0.00824083				652	-0.020256	-0.0116361	-0.0172285		652	-0.0163735	0.00437308
653	-0.0174688	-0.023966	-0.0237533		653	-0.0217293	0.0036913				653	-0.0227758	-0.0111051	-0.018252		653	-0.0173776	0.00588426
654	-0.0162343	-0.0238222	-0.0270671		654	-0.0223745	0.00555961				654	-0.0211736	-0.0136722	-0.0186415		654	-0.0178291	0.00381613
655	-0.0190083	-0.027442	-0.0293336		655	-0.0252613	0.00549724				655	-0.0224221	-0.0130743	-0.0166888		655	-0.0173951	0.00471372
656	-0.0149892	-0.0262136	-0.0304706		656	-0.0238911	0.00799775				656	-0.0190244	-0.0123284	-0.0164863		656	-0.0159464	0.0033805
657	-0.0159558	-0.0285844	-0.0258299		657	-0.0234567	0.00664034				657	-0.0190112	-0.00869108	-0.017488		657	-0.0150634	0.0055709
658	-0.0193081	-0.0242789	-0.0230495		658	-0.0222121	0.00258904				658	-0.0211937	-0.011151	-0.015637		658	-0.0159939	0.00503087
659	-0.0174209	-0.0231888	-0.0252583		659	-0.021956	0.00406155				659	-0.0229805	-0.0107056	-0.0149209		659	-0.0162023	0.00623696
660	-0.0168214	-0.0234501	-0.0261349		660	-0.0221355	0.00479391				660	-0.0247645	-0.00812032	-0.018462		660	-0.0171156	0.00840339
661	-0.0206472	-0.0250595	-0.0235582		661	-0.0230883	0.00224339				661	-0.0198008	-0.00826729	-0.0199522		661	-0.0160068	0.00670302
662	-0.014544	-0.020915	-0.0213092		662	-0.0189227	0.00379718				662	-0.0185231	-0.0121787	-0.0205452		662	-0.0170823	0.0043654
663	-0.0183219	-0.0230092	-0.0225582		663	-0.0212965	0.00258589				663	-0.0226341	-0.00957182	-0.0177182		663	-0.0166414	0.00659738
664	-0.0192442	-0.0271462	-0.0202641		664	-0.0222182	0.00429819				664	-0.0229421	-0.010547	-0.0165726		664	-0.0166873	0.00619832
665	-0.0180434	-0.0292942	-0.0207876		665	-0.0227084	0.00586617				665	-0.0199644	-0.00804793	-0.0194578		665	-0.0158234	0.0067385
666	-0.00864659	-0.0258745	-0.0212996		666	-0.0186069	0.00892403				666	-0.0207093	-0.00606599	-0.0193874		666	-0.0153876	0.00809974
667	-0.0127526	-0.0209287	-0.0187731		667	-0.0174848	0.00423756				667	-0.019156	-0.00583835	-0.0177134		667	-0.0142359	0.00730819
668	-0.00852776	-0.0210333	-0.0123162		668	-0.0139591	0.00641257				668	-0.0203839	-0.00496037	-0.0133651		668	-0.0129031	0.00772215
669	-0.00290171	-0.0154753	-0.00957349		669	-0.00931683	0.00629072				669	-0.0145684	0.00159599	-0.00846865		669	-0.00714702	0.00816284
670	-0.00668492	-0.00821577	-0.000919544		670	-0.00527341	0.00384747				670	-0.00610148	0.00576873	-0.00487274		670	-0.00173516	0.00652754
671	-0.00137459	-0.00166603	0.00947617		671	0.00214518	0.00635049				671	-0.000467833	0.011604	0.00336392		671	0.00483338	0.00616863
672	0.0159204	0.0134576	0.0208817		672	0.0167532	0.0037815				672	0.00731134	0.0235294	0.0167336		672	0.0158581	0.00814439
673	0.0370606	0.0306342	0.0401928		673	0.0359625	0.00487297				673	0.029495	0.0461888	0.030382		673	0.0353553	0.0093926
674	0.0604641	0.0572383	0.0665362		674	0.0614128	0.00472103				674	0.0517037	0.0720938	0.0555869		674	0.0597948	0.0108268
675	0.0997879	0.102166	0.1066		675	0.102851	0.00345711				675	0.0884668	0.105219	0.0912226		675	0.0949696	0.00898283
676	0.160514	0.157366	0.165675		676	0.161185	0.00419463				676	0.131177	0.157518	0.144189		676	0.144295	0.0131712
677	0.223763	0.217886	0.242968		677	0.228206	0.0131179				677	0.20097	0.225392	0.208055		677	0.211473	0.0125644
678	0.30641	0.296003	0.312486		678	0.304967	0.00833574				678	0.275979	0.29029	0.281219		678	0.282496	0.00724032
679	0.407745	0.389161	0.394325		679	0.397077	0.00959257				679	0.348379	0.367528	0.353717		679	0.356541	0.00988197
680	0.483833	0.461598	0.478775		680	0.474736	0.0116549				680	0.413635	0.45235	0.433963		680	0.433316	0.0193656
681	0.550821	0.536539	0.564438		681	0.550599	0.0139507				681	0.486154	0.528959	0.502529		681	0.505881	0.0215987
682	0.61701	0.615723	0.632875		682	0.621869	0.00955255				682	0.572093	0.595899	0.576744		682	0.581579	0.0126177
683	0.68597	0.698408	0.720434		683	0.701604	0.0174528				683	0.66513	0.669645	0.668626		683	0.667801	0.00236845
684	0.786735	0.798824	0.819336		684	0.801632	0.0164806				684	0.783186	0.767135	0.770121		684	0.77348	0.0085368
685	0.904762	0.920995	0.916846		685	0.914201	0.00843357				685	0.881738	0.888327	0.890881		685	0.886982	0.00471762
686	0.977583	0.993363	0.990717		686	0.987221	0.00845111				686	0.955362	0.975959	0.992834		686	0.974718	0.0187666
687	1	1	1		687	1	0				687	1	1	1		687	1	0
688	0.96967	0.945741	0.944162		688	0.953191	0.0142933				688	0.971032	0.984645	0.967515		688	0.974397	0.0090474
689	0.876912	0.867932	0.867154		689	0.870666	0.00542267				689	0.873823	0.921474	0.887253		689	0.894183	0.0245697
690	0.797012	0.778046	0.770852		690	0.78197	0.0135142				690	0.782057	0.813652	0.806229		690	0.800646	0.0165209
691	0.70545	0.686688	0.686764		691	0.692967	0.0108104				691	0.69588	0.70719	0.710617		691	0.704562	0.00771193
692	0.638668	0.623591	0.619541		692	0.627267	0.0100793				692	0.630893	0.635394	0.63709		692	0.634459	0.0032025
693	0.587842	0.58154	0.578281		693	0.582555	0.00486072				693	0.582544	0.583655	0.595936		693	0.587378	0.00743174
694	0.567406	0.545618	0.558663		694	0.557229	0.0109648				694	0.540968	0.561089	0.576073		694	0.559377	0.0176147
695	0.568924	0.547275	0.549555		695	0.555252	0.0118958				695	0.526162	0.537927	0.567963		695	0.544017	0.0215559
696	0.571395	0.551106	0.541216		696	0.554572	0.0153854				696	0.519189	0.522528	0.553892		696	0.531869	0.019145
697	0.549609	0.546065	0.531189		697	0.542288	0.00977385				697	0.512891	0.516373	0.530241		697	0.519835	0.0091782
698	0.536736	0.539001	0.526259		698	0.533999	0.00679776				698	0.505379	0.498426	0.525952		698	0.509919	0.0143133
699	0.535276	0.519998	0.51619		699	0.523821	0.0101012				699	0.500146	0.473546	0.53015		699	0.501281	0.0283193
700	0.529909	0.494516	0.499499		700	0.507975	0.0191586				700	0.484275	0.463534	0.514304		700	0.487371	0.0255265
701	0.511538	0.496655	0.479231		701	0.495808	0.0161699				701	0.471169	0.45534	0.492262		701	0.472924	0.0185237
702	0.509746	0.49955	0.481594		702	0.496963	0.0142534				702	0.466627	0.451511	0.49352		702	0.470552	0.0212779
703	0.505722	0.487184	0.494161		703	0.495689	0.00936302				703	0.470278	0.456948	0.500601		703	0.475942	0.0223709
704	0.511814	0.497893	0.493188		704	0.500965	0.009686				704	0.478124	0.458263	0.499801		704	0.478729	0.020776
705	0.516027	0.495238	0.485937		705	0.499067	0.015406				705	0.47259	0.458771	0.508923		705	0.480095	0.0259046
706	0.524608	0.493394	0.491931		706	0.503311	0.018458				706	0.477032	0.458909	0.512621		706	0.482854	0.027325
707	0.519851	0.511669	0.511881		707	0.514467	0.00466371				707	0.488119	0.46455	0.521993		707	0.491554	0.0288749
708	0.517698	0.514516	0.511273		708	0.514496	0.00321236				708	0.494845	0.465556	0.535425		708	0.498609	0.0350861
709	0.524702	0.516765	0.505077		709	0.515515	0.00987199				709	0.502998	0.464175	0.544637		709	0.503937	0.0402394
710	0.532861	0.529276	0.517868		710	0.526668	0.00782908				710	0.498049	0.468821	0.536895		710	0.501255	0.03415
711	0.542605	0.526484	0.544547		711	0.537878	0.00991584				711	0.505753	0.465678	0.539586		711	0.503672	0.0369982
712	0.546149	0.532969	0.545547		712	0.541555	0.00744148				712	0.507079	0.464788	0.550631		712	0.507499	0.0429231
713	0.522666	0.522708	0.533677		713	0.52635	0.00634537				713	0.50844	0.45881	0.545346		713	0.504199	0.0434237
714	0.50837	0.509832	0.522418		714	0.51354	0.00772338				714	0.50149	0.448682	0.536672		714	0.495614	0.0442883
715	0.508877	0.510871	0.509297		715	0.509682	0.00105107				715	0.484773	0.442029	0.538718		715	0.488507	0.0484522
716	0.503239	0.505162	0.48744		716	0.498614	0.00972442				716	0.487904	0.440869	0.53258		716	0.487117	0.0458605
717	0.487134	0.490939	0.479987		717	0.48602	0.00556008				717	0.478348	0.420906	0.515216		717	0.47149	0.0475275
718	0.468693	0.476929	0.463208		718	0.46961	0.00690637				718	0.465169	0.405683	0.483673		718	0.451509	0.04075
719	0.451563	0.45622	0.453614		719	0.453799	0.00233387				719	0.440926	0.393472	0.469847		719	0.434749	0.0385603
720	0.428663	0.446722	0.44379		720	0.439725	0.00969105				720	0.419608	0.376493	0.447235		720	0.414445	0.0356523
721	0.407206	0.422099	0.418101		721	0.415802	0.00770837				721	0.409906	0.350437	0.425843		721	0.395395	0.0397422
722	0.38263	0.396307	0.39464		722	0.391193	0.0074622				722	0.387295	0.321567	0.405793		722	0.371552	0.0442649
723	0.357994	0.372276	0.396505		723	0.375592	0.0194688				723	0.367279	0.306848	0.385376		723	0.353168	0.041122
724	0.341715	0.353243	0.382177		724	0.359045	0.0208456				724	0.344088	0.297081	0.356865		724	0.332678	0.0314832
725	0.326444	0.334773	0.346043		725	0.335753	0.00983639				725	0.316386	0.278915	0.337173		725	0.310824	0.0295244
726	0.295914	0.301664	0.312996		726	0.303525	0.00869191				726	0.29945	0.265257	0.314084		726	0.292931	0.0250578
727	0.277838	0.283513	0.286921		727	0.282758	0.00458835				727	0.284502	0.245168	0.29747		727	0.275714	0.027236
728	0.256429	0.27443	0.267474		728	0.266111	0.00907796				728	0.270902	0.222024	0.281951		728	0.258293	0.0318917
729	0.232293	0.260901	0.242911		729	0.245368	0.0144616				729	0.247478	0.205744	0.265644		729	0.239622	0.030713
730	0.21703	0.236531	0.230278		730	0.227946	0.00995722				730	0.219281	0.193894	0.24194		730	0.218372	0.0240355
731	0.206028	0.217689	0.216654		731	0.213457	0.00645442				731	0.207856	0.18274	0.220426		731	0.203674	0.019188
732	0.197359	0.202384	0.203331		732	0.201025	0.00320985				732	0.199146	0.169071	0.20649		732	0.191569	0.0198268
733	0.186154	0.189502	0.19308		733	0.189579	0.00346331				733	0.191413	0.156678	0.192286		733	0.180126	0.0203109
734	0.167595	0.1812	0.17919		734	0.175995	0.00734391				734	0.172242	0.146544	0.178415		734	0.165734	0.0169025
735	0.146997	0.167007	0.166281		735	0.160095	0.0113488				735	0.162819	0.136467	0.164311		735	0.154532	0.0156631
736	0.146041	0.154656	0.160378		736	0.153692	0.0072167				736	0.153246	0.126697	0.151777		736	0.143907	0.014922
737	0.132097	0.148409	0.150664		737	0.143723	0.0101317				737	0.141084	0.116505	0.139937		737	0.132509	0.0138712
738	0.123113	0.132442	0.134539		738	0.130031	0.00608241				738	0.133242	0.105335	0.131936		738	0.123504	0.0157487
739	0.108738	0.12042	0.127602		739	0.11892	0.00952108				739	0.119912	0.101019	0.123165		739	0.114698	0.011958
740	0.100515	0.113574	0.119824		740	0.111305	0.00985265				740	0.113062	0.0950687	0.116285		740	0.108139	0.011433
741	0.0982625	0.107351	0.106395		741	0.104003	0.00499408				741	0.104603	0.0932083	0.110762		741	0.102858	0.0089059
742	0.096127	0.0995471	0.102281		742	0.0993183	0.00308326				742	0.0964466	0.0881261	0.103892		742	0.0961548	0.00788683
743	0.0885198	0.0930627	0.0988244		743	0.093469	0.00516427				743	0.0891381	0.0773141	0.0965752		743	0.0876758	0.00971343
744	0.0712461	0.0904601	0.0932418		744	0.0849827	0.0119772				744	0.0873637	0.0782816	0.0928722		744	0.0861725	0.00736785
745	0.0733568	0.0819227	0.0880928		745	0.0811241	0.00740041				745	0.0845656	0.0746332	0.0880471		745	0.0824153	0.00696065
746	0.07667	0.0791276	0.0857968		746	0.0805314	0.00472256				746	0.0807192	0.0700351	0.0792766		746	0.0766769	0.00579709
747	0.0755526	0.0792314	0.081382		747	0.078722	0.00294789				747	0.0726412	0.0663474	0.0736501		747	0.0708796	0.00395723
748	0.0640327	0.076437	0.0771741		748	0.0725479	0.00738363				748	0.0673955	0.0604735	0.0722867		748	0.0667185	0.00593563
749	0.0632239	0.067978	0.069702		749	0.0669679	0.00335507				749	0.0663234	0.0539259	0.0684244		749	0.0628912	0.00783493
750	0.055097	0.0631951	0.0682854		750	0.0621925	0.00665113				750	0.0675879	0.0528695	0.0663502		750	0.0622692	0.00816386
751	0.04567	0.0557396	0.0651369		751	0.0555155	0.00973539				751	0.0583245	0.0508422	0.0617829		751	0.0569832	0.00559231
752	0.0462375	0.0515813	0.0585369		752	0.0521186	0.00616724				752	0.0550653	0.043036	0.0532021		752	0.0504345	0.0064746
753	0.0462624	0.0504622	0.0553006		753	0.0506751	0.0045229				753	0.0514474	0.0428846	0.0468089		753	0.047047	0.00428632
754	0.0402355	0.0478886	0.0519075		754	0.0466772	0.00592956				754	0.0519308	0.0423067	0.0525025		754	0.0489134	0.00572867
755	0.0418797	0.0403085	0.0487437		755	0.043644	0.00448584				755	0.0502716	0.0379732	0.0475874		755	0.0452774	0.00646642
756	0.0366562	0.0441752	0.0436896		756	0.041507	0.00420793				756	0.048557	0.03602	0.0406753		756	0.0417507	0.00633731
757	0.0373462	0.0443437	0.0439306		757	0.0418735	0.00392621				757	0.0454966	0.0344823	0.0399443		757	0.0399744	0.00550722
758	0.0361844	0.0322759	0.0452299		758	0.0378968	0.00664456				758	0.0424078	0.0317953	0.039079		758	0.0377607	0.0054277
759	0.0337208	0.0365656	0.0440683		759	0.0381182	0.0053456				759	0.0332445	0.0281149	0.0361459		759	0.0325017	0.00406671
760	0.0320465	0.0352279	0.0395274		760	0.0356006	0.00375433				760	0.0333523	0.0293978	0.0365237		760	0.0330913	0.00357007
761	0.0273711	0.0356564	0.038943		761	0.0339902	0.00596316				761	0.0326929	0.0279248	0.0346162		761	0.0317446	0.00344502
762	0.0270997	0.0321398	0.0410881		762	0.0334425	0.00708456				762	0.0329109	0.0246416	0.0303143		762	0.0292889	0.00422891
763	0.0237972	0.0268308	0.0419801		763	0.0308694	0.00974101				763	0.0305346	0.0205208	0.0311924		763	0.0274159	0.00598039
764	0.0194358	0.0261506	0.037434		764	0.0276735	0.00909525				764	0.0317191	0.0231249	0.0316591		764	0.0288344	0.00494462
765	0.0205212	0.0297669	0.0321131		765	0.0274671	0.0061286				765	0.0291033	0.0217077	0.0272613		765	0.0260241	0.00384993
766	0.0152198	0.0269993	0.0315322		766	0.0245837	0.0084202				766	0.0234875	0.0174471	0.023171		766	0.0213685	0.00339975
767	0.0156188	0.0298343	0.0313802		767	0.0256111	0.00868801				767	0.0280614	0.0183057	0.0207899		767	0.0223857	0.00506984
768	0.0261065	0.0246787	0.0288661		768	0.0265504	0.00212867				768	0.0299428	0.0167691	0.0162157		768	0.0209759	0.0077705
769	0.0208121	0.025046	0.0296593		769	0.0251725	0.00442496				769	0.0227198	0.0128053	0.0182356		769	0.0179202	0.00496478
770	0.0178803	0.0264119	0.0259353		770	0.0234092	0.00479411				770	0.0200026	0.0149347	0.0159984		770	0.0169786	0.00267234
771	0.010046	0.0280255	0.0252541		771	0.0211085	0.00968012				771	0.0239134	0.0148198	0.0186661		771	0.0191331	0.00456476
772	0.0136997	0.0252035	0.0279319		772	0.0222784	0.00755351				772	0.0225841	0.0153077	0.0202395		772	0.0193771	0.00371406
773	0.0113763	0.0221683	0.0248925		773	0.019479	0.00714818				773	0.0225045	0.0124461	0.0156344		773	0.0168617	0.0051403
774	0.0136022	0.0206359	0.0253019		774	0.0198467	0.00588967				774	0.0230694	0.0111996	0.0138639		774	0.0160443	0.00622804
775	0.0165642	0.0247069	0.029376		775	0.0235491	0.00648391				775	0.0217967	0.0119676	0.0142774		775	0.0160139	0.00513948

## Sheet: 1e
	Fm set to 1		Fm set to 1		Fm set to 1		Fm set to 1
0_WT	1	0_T4A	1	0_T4E	1	0_delN	1			data shown in Fig 1e												one-way ANOVA with Fisher’s LSD post hoc test (P < 0.05)
0_WT	1	0_T4A	1	0_T4E	1	0_delN	1			time (s)	WT avg	WT SD	T4A avg	T4A SD	T4E avg	T4E SD	deltaN avg	deltaN SD			10s continuous light treatment +DCMU (PQ pool oxidation)		MeanDiff	SEM	t Value	Prob	Alpha	Sig	LCL	UCL
0_WT	1	0_T4A	1	0_T4E	1	0_delN	1			0	1	0	1	0	1	0	1	0				delN vs. WT	-0.02869	0.00884	-3.24711	0.00699	0.05	1	-0.04795	-0.00944
0_WT	1	0_T4A	1	0_T4E	1	0_delN	1			10	1.0229	0.00500851	1.02498	0.00953494	1.01511	0.00560189	0.994202	0.0218463				T4A vs. WT	0.00208	0.00884	0.23596	0.81744	0.05	0	-0.01717	0.02134
10_WT	1.02915	10_T4A	1.03914	10_T4E	1.00891	10_delN	0.96167			110	1.16115	0.0427829	1.10771	0.0389164	1.08848	0.0214846	1.08504	0.0261605				T4A vs. delN	0.03078	0.00884	3.48307	0.00452	0.05	1	0.01152	0.05003
10_WT	1.02473	10_T4A	1.01886	10_T4E	1.01992	10_delN	1.00561			210	1.35589	0.0800901	1.22235	0.113229	1.17657	0.0568528	1.21578	0.0563796				T4E vs. WT	-0.00779	0.00884	-0.88102	0.39561	0.05	0	-0.02704	0.01147
10_WT	1.01871	10_T4A	1.01985	10_T4E	1.01183	10_delN	1.00159			310	1.51781	0.0911841	1.34638	0.155331	1.2591	0.0626375	1.2901	0.0396839				T4E vs. delN	0.02091	0.00884	2.36609	0.03565	0.05	1	0.00165	0.04016
10_WT	1.01899	10_T4A	1.02207	10_T4E	1.01978	10_delN	1.00794			410	1.57223	0.0693969	1.43223	0.135272	1.29925	0.0365641	1.31479	0.0307535				T4E vs. T4A	-0.00987	0.00884	-1.11698	0.28587	0.05	0	-0.02912	0.00938
110_WT	1.15098	110_T4A	1.11863	110_T4E	1.10681	110_delN	1.08547			510	1.57107	0.0559097	1.47794	0.113175	1.31211	0.0541867	1.31921	0.0441427					Mean	Groups	Groups
110_WT	1.15589	110_T4A	1.07333	110_T4E	1.07219	110_delN	1.0673			610	1.55227	0.0430174	1.4986	0.1012	1.31261	0.0752401	1.32212	0.0666475				10_T4A	1.02498	A
110_WT	1.22006	110_T4A	1.15796	110_T4E	1.10722	110_delN	1.12188			710	1.53616	0.0477217	1.51292	0.092957	1.30631	0.087671	1.31061	0.0613634				10_WT	1.0229	A
110_WT	1.11768	110_T4A	1.08093	110_T4E	1.06769	110_delN	1.06552			810	1.52103	0.0597335	1.52087	0.0786985	1.30288	0.0982721	1.30213	0.0567091				10_T4E	1.01511	A
210_WT	1.31149	210_T4A	1.19115	210_T4E	1.19794	210_delN	1.25706			910	1.49842	0.053662	1.51817	0.0681429	1.29045	0.095473	1.29861	0.056009				10_delN	0.9942		B
210_WT	1.35181	210_T4A	1.14428	210_T4E	1.1328	210_delN	1.15492			1010	1.47731	0.0401205	1.51369	0.0618289	1.27506	0.0849729	1.28938	0.0509618
210_WT	1.4698	210_T4A	1.38973	210_T4E	1.24724	210_delN	1.26993														110s continuous light treatment +DCMU (PQ pool oxidation)		MeanDiff	SEM	t Value	Prob	Alpha	Sig	LCL	UCL
210_WT	1.29047	210_T4A	1.16423	210_T4E	1.1283	210_delN	1.1812															delN vs. WT	-0.07611	0.02369	-3.21236	0.00746	0.05	1	-0.12773	-0.02449
310_WT	1.44687	310_T4A	1.28724	310_T4E	1.2419	310_delN	1.32863															T4A vs. WT	-0.05344	0.02369	-2.25553	0.04356	0.05	1	-0.10506	-0.00182
310_WT	1.5398	310_T4A	1.23525	310_T4E	1.21361	310_delN	1.23449															T4A vs. delN	0.02267	0.02369	0.95683	0.35753	0.05	0	-0.02895	0.07429
310_WT	1.63776	310_T4A	1.5765	310_T4E	1.35144	310_delN	1.29956															T4E vs. WT	-0.07267	0.02369	-3.06738	0.00976	0.05	1	-0.1243	-0.02105
310_WT	1.44682	310_T4A	1.28654	310_T4E	1.22946	310_delN	1.29771															T4E vs. delN	0.00344	0.02369	0.14498	0.88713	0.05	0	-0.04819	0.05506
410_WT	1.50272	410_T4A	1.37694	410_T4E	1.25155	410_delN	1.31635															T4E vs. T4A	-0.01923	0.02369	-0.81185	0.43269	0.05	0	-0.07086	0.03239
410_WT	1.59223	410_T4A	1.31975	410_T4E	1.2904	410_delN	1.28593																Mean	Groups	Groups
410_WT	1.66019	410_T4A	1.62817	410_T4E	1.3329	410_delN	1.29989															110_WT	1.16115	A
410_WT	1.53377	410_T4A	1.40405	410_T4E	1.32216	410_delN	1.35698															110_T4A	1.10771		B
510_WT	1.49789	510_T4A	1.42976	510_T4E	1.24697	510_delN	1.29579															110_T4E	1.08848		B
510_WT	1.58124	510_T4A	1.37088	510_T4E	1.33777	510_delN	1.30866															110_delN	1.08504		B
510_WT	1.63367	510_T4A	1.63491	510_T4E	1.29229	510_delN	1.28819
510_WT	1.57148	510_T4A	1.47622	510_T4E	1.37139	510_delN	1.3842														210s continuous light treatment +DCMU (PQ pool oxidation)		MeanDiff	SEM	t Value	Prob	Alpha	Sig	LCL	UCL
610_WT	1.49018	610_T4A	1.45256	610_T4E	1.2395	610_delN	1.28102															delN vs. WT	-0.14012	0.05662	-2.47468	0.02924	0.05	1	-0.26348	-0.01675
610_WT	1.55644	610_T4A	1.3986	610_T4E	1.36148	610_delN	1.31504															T4A vs. WT	-0.13355	0.05662	-2.35864	0.03614	0.05	1	-0.25691	-0.01018
610_WT	1.58194	610_T4A	1.63463	610_T4E	1.2578	610_delN	1.27401															T4A vs. delN	0.00657	0.05662	0.11604	0.90954	0.05	0	-0.11679	0.12993
610_WT	1.58053	610_T4A	1.50862	610_T4E	1.39164	610_delN	1.41841															T4E vs. WT	-0.17932	0.05662	-3.16715	0.00811	0.05	1	-0.30269	-0.05596
710_WT	1.48187	710_T4A	1.46055	710_T4E	1.23235	710_delN	1.26916															T4E vs. delN	-0.03921	0.05662	-0.69247	0.50182	0.05	0	-0.16257	0.08416
710_WT	1.53026	710_T4A	1.41681	710_T4E	1.37499	710_delN	1.31685															T4E vs. T4A	-0.04578	0.05662	-0.80851	0.43453	0.05	0	-0.16914	0.07759
710_WT	1.53432	710_T4A	1.62538	710_T4E	1.22877	710_delN	1.26144																Mean	Groups	Groups
710_WT	1.59818	710_T4A	1.54892	710_T4E	1.38913	710_delN	1.395															210_WT	1.35589	A
810_WT	1.47237	810_T4A	1.46758	810_T4E	1.23127	810_delN	1.26062															210_T4A	1.22235		B
810_WT	1.51039	810_T4A	1.44611	810_T4E	1.38348	810_delN	1.32923															210_delN	1.21578		B
810_WT	1.49384	810_T4A	1.61615	810_T4E	1.20535	810_delN	1.24981															210_T4E	1.17657		B
810_WT	1.60754	810_T4A	1.55363	810_T4E	1.3914	810_delN	1.36886
910_WT	1.46169	910_T4A	1.46972	910_T4E	1.23128	910_delN	1.25752														310s continuous light treatment +DCMU (PQ pool oxidation)		MeanDiff	SEM	t Value	Prob	Alpha	Sig	LCL	UCL
910_WT	1.49258	910_T4A	1.45752	910_T4E	1.37308	910_delN	1.34331															delN vs. WT	-0.22772	0.06887	-3.30662	0.00626	0.05	1	-0.37776	-0.07767
910_WT	1.46336	910_T4A	1.60397	910_T4E	1.18722	910_delN	1.24334															T4A vs. WT	-0.17143	0.06887	-2.48931	0.02847	0.05	1	-0.32148	-0.02138
910_WT	1.57605	910_T4A	1.54147	910_T4E	1.3702	910_delN	1.35028															T4A vs. delN	0.05629	0.06887	0.81731	0.42968	0.05	0	-0.09376	0.20633
1010_WT	1.45242	1010_T4A	1.47357	1010_T4E	1.23151	1010_delN	1.25686															T4E vs. WT	-0.25871	0.06887	-3.75669	0.00274	0.05	1	-0.40876	-0.10866
1010_WT	1.48099	1010_T4A	1.45715	1010_T4E	1.35197	1010_delN	1.32994															T4E vs. delN	-0.03099	0.06887	-0.45007	0.66068	0.05	0	-0.18104	0.11905
1010_WT	1.44335	1010_T4A	1.59357	1010_T4E	1.17685	1010_delN	1.23507															T4E vs. T4A	-0.08728	0.06887	-1.26738	0.22906	0.05	0	-0.23733	0.06277
1010_WT	1.53247	1010_T4A	1.53046	1010_T4E	1.3399	1010_delN	1.33563																Mean	Groups	Groups
																						310_WT	1.51781	A
																						310_T4A	1.34638		B
																						310_delN	1.2901		B
																						310_T4E	1.2591		B
																					410s continuous light treatment +DCMU (PQ pool oxidation)		MeanDiff	SEM	t Value	Prob	Alpha	Sig	LCL	UCL
																						delN vs. WT	-0.25744	0.05634	-4.56908	0.000644501	0.05	1	-0.3802	-0.13468
																						T4A vs. WT	-0.14	0.05634	-2.48474	0.02871	0.05	1	-0.26276	-0.01724
																						T4A vs. delN	0.11744	0.05634	2.08434	0.05917	0.05	0	-0.00532	0.2402
																						T4E vs. WT	-0.27298	0.05634	-4.8448	0.000401767	0.05	1	-0.39574	-0.15021
																						T4E vs. delN	-0.01554	0.05634	-0.27572	0.78746	0.05	0	-0.1383	0.10723
																						T4E vs. T4A	-0.13298	0.05634	-2.36006	0.03605	0.05	1	-0.25574	-0.01021
																							Mean	Groups	Groups	Groups
																						410_WT	1.57223	A
																						410_T4A	1.43223		B
																						410_delN	1.31479		B	C
																						410_T4E	1.29925			C
																					510s continuous light treatment +DCMU (PQ pool oxidation)		MeanDiff	SEM	t Value	Prob	Alpha	Sig	LCL	UCL
																						delN vs. WT	-0.25186	0.05101	-4.9371	0.000343761	0.05	1	-0.36301	-0.14071
																						T4A vs. WT	-0.09313	0.05101	-1.82554	0.09289	0.05	0	-0.20428	0.01802
																						T4A vs. delN	0.15873	0.05101	3.11156	0.00899	0.05	1	0.04758	0.26988
																						T4E vs. WT	-0.25896	0.05101	-5.07637	0.000272289	0.05	1	-0.37011	-0.14782
																						T4E vs. delN	-0.0071	0.05101	-0.13928	0.89154	0.05	0	-0.11825	0.10404
																						T4E vs. T4A	-0.16584	0.05101	-3.25084	0.00695	0.05	1	-0.27699	-0.05469
																							Mean	Groups	Groups
																						510_WT	1.57107	A
																						510_T4A	1.47794	A
																						510_delN	1.31921		B
																						510_T4E	1.31211		B
																					610s continuous light treatment +DCMU (PQ pool oxidation)		MeanDiff	SEM	t Value	Prob	Alpha	Sig	LCL	UCL
																						delN vs. WT	-0.23015	0.05267	-4.36953	0.000912948	0.05	1	-0.34492	-0.11539
																						T4A vs. WT	-0.05367	0.05267	-1.01894	0.32833	0.05	0	-0.16843	0.06109
																						T4A vs. delN	0.17648	0.05267	3.35058	0.00577	0.05	1	0.06172	0.29125
																						T4E vs. WT	-0.23967	0.05267	-4.55017	0.000665979	0.05	1	-0.35443	-0.1249
																						T4E vs. delN	-0.00951	0.05267	-0.18065	0.85966	0.05	0	-0.12428	0.10525
																						T4E vs. T4A	-0.186	0.05267	-3.53123	0.00414	0.05	1	-0.30076	-0.07123
																							Mean	Groups	Groups
																						610_WT	1.55227	A
																						610_T4A	1.4986	A
																						610_delN	1.32212		B
																						610_T4E	1.31261		B
																					710s continuous light treatment +DCMU (PQ pool oxidation)		MeanDiff	SEM	t Value	Prob	Alpha	Sig	LCL	UCL
																						delN vs. WT	-0.22554	0.05288	-4.26525	0.0011	0.05	1	-0.34076	-0.11033
																						T4A vs. WT	-0.02324	0.05288	-0.43954	0.66808	0.05	0	-0.13846	0.09197
																						T4A vs. delN	0.2023	0.05288	3.82572	0.00241	0.05	1	0.08709	0.31752
																						T4E vs. WT	-0.22985	0.05288	-4.34662	0.00095048	0.05	1	-0.34506	-0.11463
																						T4E vs. delN	-0.0043	0.05288	-0.08136	0.93649	0.05	0	-0.11952	0.11091
																						T4E vs. T4A	-0.20661	0.05288	-3.90708	0.00208	0.05	1	-0.32182	-0.09139
																							Mean	Groups	Groups
																						710_WT	1.53616	A
																						710_T4A	1.51292	A
																						710_delN	1.31061		B
																						710_T4E	1.30631		B
																					810s continuous light treatment +DCMU (PQ pool oxidation)		MeanDiff	SEM	t Value	Prob	Alpha	Sig	LCL	UCL
																						delN vs. WT	-0.2189	0.05319	-4.11539	0.00143	0.05	1	-0.3348	-0.10301
																						T4A vs. WT	-0.0001675	0.05319	-0.00315	0.99754	0.05	0	-0.11606	0.11573
																						T4A vs. delN	0.21874	0.05319	4.11225	0.00144	0.05	1	0.10284	0.33463
																						T4E vs. WT	-0.21816	0.05319	-4.10139	0.00147	0.05	1	-0.33405	-0.10227
																						T4E vs. delN	0.000745	0.05319	0.01401	0.98906	0.05	0	-0.11515	0.11664
																						T4E vs. T4A	-0.21799	0.05319	-4.09824	0.00148	0.05	1	-0.33389	-0.1021
																							Mean	Groups	Groups
																						810_WT	1.52104	A
																						810_T4A	1.52087	A
																						810_T4E	1.30288		B
																						810_delN	1.30213		B
																					910s continuous light treatment +DCMU (PQ pool oxidation)		MeanDiff	SEM	t Value	Prob	Alpha	Sig	LCL	UCL
																						delN vs. WT	-0.19981	0.04972	-4.0188	0.0017	0.05	1	-0.30813	-0.09148
																						T4A vs. WT	0.01975	0.04972	0.39724	0.69817	0.05	0	-0.08858	0.12808
																						T4A vs. delN	0.21956	0.04972	4.41604	0.000841401	0.05	1	0.11123	0.32788
																						T4E vs. WT	-0.20797	0.04972	-4.18308	0.00127	0.05	1	-0.3163	-0.09965
																						T4E vs. delN	-0.00817	0.04972	-0.16428	0.87225	0.05	0	-0.11649	0.10016
																						T4E vs. T4A	-0.22773	0.04972	-4.58032	0.000632086	0.05	1	-0.33605	-0.1194
																							Mean	Groups	Groups
																						910_T4A	1.51817	A
																						910_WT	1.49842	A
																						910_delN	1.29861		B
																						910_T4E	1.29045		B
																					1010s continuous light treatment +DCMU (PQ pool oxidation)		MeanDiff	SEM	t Value	Prob	Alpha	Sig	LCL	UCL
																						delN vs. WT	-0.18793	0.04366	-4.3044	0.00102	0.05	1	-0.28306	-0.0928
																						T4A vs. WT	0.03638	0.04366	0.83325	0.42098	0.05	0	-0.05875	0.13151
																						T4A vs. delN	0.22431	0.04366	5.13765	0.000245962	0.05	1	0.12918	0.31944
																						T4E vs. WT	-0.20225	0.04366	-4.63233	0.000577775	0.05	1	-0.29738	-0.10712
																						T4E vs. delN	-0.01432	0.04366	-0.32793	0.74862	0.05	0	-0.10945	0.08081
																						T4E vs. T4A	-0.23863	0.04366	-5.46557	0.000144007	0.05	1	-0.33376	-0.1435
																							Mean	Groups	Groups
																						1010_T4A	1.51369	A
																						1010_WT	1.47731	A
																						1010_delN	1.28938		B
																						1010_T4E	1.27506		B

## Sheet: 1f
WT #1		continuous light treatment +DCMU (PQ pool oxidation), ECS signal amplitudes normalized to 1 PSI charge separation														data shown in Fig 1f							T4A #1		continuous light treatment +DCMU (PQ pool oxidation), ECS signal amplitudes normalized to 1 PSI charge separation														data shown in Fig 1f							T4E #1		continuous light treatment +DCMU (PQ pool oxidation), ECS signal amplitudes normalized to 1 PSI charge separation
	time (ms)	10 s	110 s	210 s	310 s	410 s	510 s	610 s	710 s	810 s	910 s	1010 s				time (s)	WT avg	WT SD						time (ms)	10 s	110 s	210 s	310 s	410 s	510 s	610 s	710 s	810 s	910 s	1010 s				time (s)	T4A avg	T4A SD						time (ms)	10 s	110 s
dark	-4.33	0.00452708	-0.00582053	0.0145513	0.0232821	0.0168149	0.0171382	0.00582053	0.0236055	0.0184317	0.0255457	0.0155214				10	141.482	12.9913					dark	-4.33	0.0137339	0.00144567	0.0292749	0.0169867	0.0148182	0.00831263	0.00108426	0.0191552	0.0220465	0.00831263	0.0256607				10	129.269	13.3973					dark	-4.33	0.0220318	0.00244798
	-3.25	0.0061439	0.0103476	0.00808407	0.0151981	-0.0203719	0.0122878	0.010671	-0.0087308	0.0168149	0.00937753	0.00743735				110	126.626	11.127						-3.25	-0.0151796	-0.0039756	0.0039756	0.00795121	0.0238536	0.0137339	0.0101197	-0.0115654	0.0057827	0.0281906	-0.0104811				110	119.271	8.36816						-3.25	-0.0220318	-0.0244798
	-2.17	-0.00355699	0.0087308	-0.00646726	-0.00420372	0.0087308	0.0122878	-0.00549717	-0.00549717	0.00549717	-0.0261924	-0.00388036				210	116.683	8.47589						-2.17	-0.0187938	0.00505986	-0.0303592	0.00433702	-0.00867405	-0.00614412	0.0119268	-0.0151796	-0.00867405	-0.0151796	-0.0122882				210	112.272	12.2196						-2.17	0	-0.00244798
	-1.09	-0.0132579	-0.0155214	-0.0274859	-0.0122878	0.00711399	-0.0216653	0.0203719	-0.0151981	-0.0219887	-0.00840744	-0.0103476				310	113.607	7.26003						-1.09	0.0119268	0.00867405	-0.00144567	-0.015541	-0.0339733	-0.024215	-0.0115654	-0.00614412	-0.0195166	0.00108426	0.0039756				310	109.531	10.2991						-1.09	0.00244798	0.0293758
	0	0.0061439	0.00226354	0.0113177	-0.0219887	-0.0122878	-0.0200485	-0.0313662	0.00582053	-0.0187551	-0.000323363	-0.0087308				410	106.595	9.8095						0	0.00831263	-0.011204	-0.00144567	-0.0137339	0.0039756	0.00831263	-0.0115654	0.0137339	0.000361419	-0.022408	-0.00686695				410	107.096	8.05237						0	-0.00244798	-0.00489596
actinic light	1.08	0.0934519	0.094422	0.0824576	0.076637	0.0847211	0.0915117	0.0769604	0.0995958	0.0604689	0.0853678	0.0737268				510	106.997	5.63198					actinic light	1.08	0.107703	0.0954145	0.088909	0.0928846	0.0943302	0.073368	0.0769822	0.116738	0.0852948	0.093246	0.0762593				510	105.92	7.61345					actinic light	1.08	0.127295	0.137087
	2.17	0.234115	0.225384	0.203719	0.191431	0.188197	0.18367	0.156184	0.167502	0.157478	0.159741	0.190137				610	104.572	7.8966						2.17	0.255884	0.207454	0.195527	0.206731	0.177457	0.205286	0.198057	0.217935	0.213598	0.199864	0.197335				610	104.25	7.0181						2.17	0.176255	0.178703
	3.26	0.378011	0.346645	0.313662	0.296524	0.286823	0.319483	0.277445	0.29038	0.260954	0.29232	0.293614				710	99.9029	8.45779						3.26	0.409487	0.344793	0.322024	0.322385	0.334674	0.322747	0.357082	0.329975	0.289496	0.310097	0.30576				710	100.829	2.63134						3.26	0.298654	0.318237
	4.34	0.533226	0.47114	0.44139	0.414551	0.40485	0.421342	0.395473	0.385772	0.40485	0.384479	0.405174				810	103.127	5.35367						4.34	0.564897	0.45864	0.495505	0.466953	0.47382	0.445629	0.4637	0.438401	0.421414	0.436594	0.408764				810	101.472	4.21667						4.34	0.452876	0.394125
	5.43	0.669038	0.631205	0.58367	0.568149	0.529345	0.50865	0.489248	0.526435	0.524495	0.502506	0.502183				910	101.311	6.21606						5.43	0.741992	0.677298	0.612966	0.577185	0.589474	0.572126	0.561283	0.568511	0.558753	0.548633	0.57321				910	104.037	10.3396						5.43	0.577723	0.53366
																1010	102.95	8.63317																					1010	102.865	7.19615
	ECS slope (PSI charge separations s-1)	125.667	115.632	106.489	107.039	99.084	99.1268	96.785	94.2811	101.337	93.2194	96.067												ECS slope (PSI charge separations s-1)	136.608	122.825	116.209	110.268	111.079	106.617	110.039	101.288	101.953	105.087	105.381												ECS slope (PSI charge separations s-1)	105.199	94.775
WT #2		continuous light treatment +DCMU (PQ pool oxidation), ECS signal amplitudes normalized to 1 PSI charge separation																					T4A #2		continuous light treatment +DCMU (PQ pool oxidation), ECS signal amplitudes normalized to 1 PSI charge separation																					T4E #2		continuous light treatment +DCMU (PQ pool oxidation), ECS signal amplitudes normalized to 1 PSI charge separation
	time (ms)	10 s	110 s	210 s	310 s	410 s	510 s	610 s	710 s	810 s	910 s	1010 s												time (ms)	10 s	110 s	210 s	310 s	410 s	510 s	610 s	710 s	810 s	910 s	1010 s												time (ms)	10 s	110 s
dark	-4.33	-0.037751	0.0289157	0.00120482	-0.0176707	0.00883534	-0.0148594	0.00843373	0.0204819	-0.0261044	0.0212851	-0.0293173											dark	-4.33	0.0169954	0.0137582	0.000404654	0.0145675	0.00283257	-0.0101163	0.0230653	0.00768842	0.0052605	0.0206373	0.0437026											dark	-4.33	0.000338195	0.00236736
	-3.25	0.0425703	-0.0212851	-0.0148594	0.0285141	-0.0192771	0.0293173	-0.0116466	-0.037751	-0.00401606	0.00522088	-0.00722892												-3.25	-0.00323723	-0.0186141	0.0145675	-0.0178048	-0.00121396	0.0182094	-0.0052605	0.011735	-0.0129489	0.0307537	0.00323723												-3.25	0.00879307	0.00574931
	-2.17	0.00441767	0.0188755	0.00120482	0.00843373	-0.0172691	0.00321285	0.00240964	0.02249	-0.0060241	0.00120482	0.0208835												-2.17	-0.0174001	0.0218513	0.00445119	-0.00161861	0.0109256	0.00404654	0.00687911	-0.0267071	0.0254932	0.00242792	-0.00485584												-2.17	0.00879307	-0.00439653
	-1.09	-0.00763052	-0.00522088	0.00120482	-0.00763052	0.0208835	-0.00281124	-0.00562249	-0.0196787	0.0321285	-0.00481928	-0.013253												-1.09	0.00687911	-0.010521	-0.00364188	0.00242792	-0.00323723	0.00404654	-0.0295397	0.00768842	-0.0331816	-0.0360142	-0.0271118												-1.09	-0.0165715	0.0125132
	0	-0.00160643	-0.0212851	0.011245	-0.0116466	0.00682731	-0.0148594	0.0064257	0.0144578	0.00401606	-0.0228916	0.0289157												0	-0.00323723	-0.00647446	-0.0157815	0.00242792	-0.00930703	-0.0161861	0.00485584	-0.000404654	0.0153768	-0.0178048	-0.0149722												0	-0.00135278	-0.0162334
actinic light	1.08	0.112851	0.121285	0.105622	0.106827	0.0791165	0.0795181	0.0987952	0.0787149	0.064257	0.0895582	0.0630522											actinic light	1.08	0.118159	0.131108	0.0874052	0.0874052	0.112089	0.129489	0.101973	0.0865959	0.106424	0.101568	0.108447											actinic light	1.08	0.0984147	0.0700063
	2.17	0.235341	0.227711	0.2	0.217269	0.219679	0.181928	0.15502	0.209237	0.210843	0.165863	0.193574												2.17	0.282044	0.252504	0.243197	0.208801	0.223369	0.232676	0.19302	0.191806	0.199494	0.237127	0.199494												2.17	0.167745	0.184993
	3.26	0.438153	0.382329	0.318474	0.311647	0.32008	0.324498	0.305622	0.291566	0.307229	0.284337	0.332129												3.26	0.451998	0.375923	0.386849	0.3565	0.375114	0.341932	0.352858	0.331411	0.312797	0.354476	0.341123												3.26	0.279349	0.274614
	4.34	0.582731	0.492771	0.499197	0.442169	0.406426	0.440964	0.424096	0.397992	0.405622	0.414859	0.394378												4.34	0.615883	0.570157	0.485989	0.538594	0.472231	0.505817	0.460091	0.446737	0.466566	0.488012	0.476682												4.34	0.421391	0.389601
	5.43	0.759438	0.673494	0.611647	0.594779	0.567068	0.551406	0.548594	0.504418	0.516064	0.525301	0.528916												5.43	0.759535	0.68953	0.688316	0.643804	0.630046	0.621143	0.597673	0.545878	0.592008	0.625594	0.581892												5.43	0.494103	0.482604
	ECS slope (PSI charge separations s-1)	142.503	124.752	113.125	108.691	102.155	106.743	100.931	91.7972	96.8183	100.873	95.5604												ECS slope (PSI charge separations s-1)	144.06	129.413	127.836	123.833	116.495	116.374	110.428	103.934	107.228	118.193	111.271												ECS slope (PSI charge separations s-1)	93.5709	93.1771
WT #3		continuous light treatment +DCMU (PQ pool oxidation), ECS signal amplitudes normalized to 1 PSI charge separation																					T4A #3		continuous light treatment +DCMU (PQ pool oxidation), ECS signal amplitudes normalized to 1 PSI charge separation																					T4E #3		continuous light treatment +DCMU (PQ pool oxidation), ECS signal amplitudes normalized to 1 PSI charge separation
	time (ms)	10 s	110 s	210 s	310 s	410 s	510 s	610 s	710 s	810 s	910 s	1010 s												time (ms)	10 s	110 s	210 s	310 s	410 s	510 s	610 s	710 s	810 s	910 s	1010 s												time (ms)	10 s	110 s
dark	-4.33	-0.000401003	0.0156391	0.00120301	0.0124311	0.0292732	-0.000802005	0.0296742	0.0192481	0.0112281	0.0124311	0.00641604											dark	-4.33	0.0226029	0.00310789	-0.00960622	0.00819354	0.00254282	-0.00169521	0.0138443	0.0206251	-0.0166696	-0.00593325	0.00480311											dark	-4.33	-0.0139546	0.0119611
	-3.25	0.0176441	0.00962406	-0.0188471	-0.00160401	0.0192481	0.0252632	-0.0144361	-0.00481203	0.0392982	0.00842105	0.0164411												-3.25	-0.0113014	0.0129966	-0.00254282	-0.00875861	-0.0129966	-0.011584	0.00113014	-0.00762847	0.00875861	0.00113014	-0.00649832												-3.25	0.00797408	-0.0139546
	-2.17	-0.0204511	0.00761905	0.0332832	0.00842105	-0.0128321	-0.00280702	-0.00641604	-0.00882206	-0.00882206	-0.0116291	-0.00160401												-2.17	-0.00423804	-0.0209076	0.0242981	-0.00875861	0.00536818	-0.02006	-0.0129966	0.0107364	-0.00254282	0.0039555	0.00197775												-2.17	0.00199352	-0.0219287
	-1.09	0.0116291	-0.0164411	-0.0188471	-0.0116291	-0.00481203	-0.000802005	0.00561404	-0.0128321	-0.0208521	0.00842105	-0.00360902												-1.09	-0.00282536	0.0285361	-0.00254282	0.00678086	0.0039555	0.0180823	0.0039555	-0.0132792	0.00452057	-0.00875861	0.0104538												-1.09	-0.00398704	0.0119611
	0	-0.00842105	-0.0164411	0.00320802	-0.00761905	-0.0308772	-0.0208521	-0.0144361	0.00721805	-0.0208521	-0.0176441	-0.0176441												0	-0.00423804	-0.023733	-0.00960622	0.00254282	0.00113014	0.0152569	-0.00593325	-0.0104538	0.00593325	0.00960622	-0.0107364												0	0.00797408	0.0119611
actinic light	1.08	0.13193	0.10386	0.151579	0.0986466	0.0954386	0.0934336	0.0818045	0.121504	0.0733835	0.0986466	0.0585464											actinic light	1.08	0.0889988	0.101995	0.118948	0.0943669	0.0901289	0.0802402	0.0604627	0.0997351	0.0850433	0.0873035	0.0923892											actinic light	1.08	0.0797408	0.111637
	2.17	0.328421	0.264261	0.24381	0.222957	0.223759	0.195689	0.21213	0.177644	0.217744	0.194887	0.224962												2.17	0.221791	0.19947	0.21501	0.198905	0.213032	0.194667	0.169239	0.17602	0.168391	0.191842	0.201165												2.17	0.201346	0.267132
	3.26	0.458747	0.398596	0.39619	0.339248	0.34807	0.309975	0.344461	0.350075	0.322005	0.305163	0.317193												3.26	0.348932	0.353452	0.308247	0.330284	0.321808	0.293555	0.280841	0.304574	0.29977	0.290729	0.305704												3.26	0.320957	0.318963
	4.34	0.663258	0.587068	0.522506	0.487619	0.514486	0.440301	0.474787	0.484411	0.426266	0.447519	0.443509												4.34	0.488787	0.466467	0.439626	0.427759	0.427759	0.430584	0.437648	0.400636	0.418435	0.416458	0.374925												4.34	0.45851	0.428607
	5.43	0.843709	0.747469	0.700952	0.670075	0.612732	0.590677	0.599098	0.592682	0.578647	0.573835	0.593885												5.43	0.604627	0.586544	0.559703	0.552075	0.545011	0.540773	0.504044	0.524951	0.53145	0.515345	0.516193												5.43	0.564166	0.582108
	ECS slope (PSI charge separations s-1)	157.415	142.123	125.036	122.876	120.971	110.797	115.178	110.163	109.433	108.21	113.23												ECS slope (PSI charge separations s-1)	114.964	113.067	102.619	102.036	101.031	99.3577	99.7632	97.5357	98.8752	95.083	94.3447												ECS slope (PSI charge separations s-1)	106.181	101.355
WT #4		continuous light treatment +DCMU (PQ pool oxidation), ECS signal amplitudes normalized to 1 PSI charge separation																					T4A #4		continuous light treatment +DCMU (PQ pool oxidation), ECS signal amplitudes normalized to 1 PSI charge separation																					T4E #4		continuous light treatment +DCMU (PQ pool oxidation), ECS signal amplitudes normalized to 1 PSI charge separation
	time (ms)	10 s	110 s	210 s	310 s	410 s	510 s	610 s	710 s	810 s	910 s	1010 s												time (ms)	10 s	110 s	210 s	310 s	410 s	510 s	610 s	710 s	810 s	910 s	1010 s												time (ms)	10 s	110 s
dark	-4.33	0.00975362	0.012192	-0.0138176	0.00528321	0.00365761	0.00934722	0.01016	0.00690881	0.0211328	0.0276353	0.00650241											dark	-4.33	0.0191617	-0.000927178	0.00494495	-0.000618119	0.00649025	0.00896272	0.00525401	-0.00432683	0.021016	0.010508	-0.00247247											dark	-4.33	-0.0228848	-0.0221091
	-3.25	-0.00650241	-0.018288	0.00447041	-0.0211328	0.0016256	-0.00284481	-0.00812802	0.0130048	-0.0012192	-0.00284481	0.0146304												-3.25	-0.00556307	-0.00247247	-0.0166892	0.00401777	0.00494495	-0.0126714	0.0083446	0.0173073	-0.020707	0.00278153	0.0129805												-3.25	0.0120242	0.0263758
	-2.17	-0.0247904	0.002032	0.0146304	-0.00487681	-0.0308865	-0.00284481	0.00812802	-0.0195072	-0.0316993	0.0012192	-0.0016256												-2.17	-0.00865366	0.0067993	0.00803554	-0.00525401	0.00339965	0.00432683	-0.0148348	-0.010508	0.00401777	-0.0203979	0.000618119												-2.17	-0.00155152	-0.0201697
	-1.09	0.0138176	-0.002032	-0.0260097	0.0154432	-0.000406401	0.00528321	0	0.000812802	-0.00731521	-0.00690881	-0.0117856												-1.09	-0.000927178	-0.0148348	-0.0120533	-0.0067993	-0.010508	0.0166892	0.0083446	-0.00432683	0.00401777	-0.000309059	0.0176164												-1.09	0.00232727	0.00310303
	0	0.00772162	0.00609601	0.0207264	0.00528321	0.0260097	-0.00894082	-0.01016	-0.0012192	0.0191008	-0.0191008	-0.00772162												0	-0.00401777	0.0114352	0.015762	0.00865366	-0.00432683	-0.0173073	-0.00710836	0.00185436	-0.0083446	0.00741742	-0.0287425												0	0.0100848	0.0128
actinic light	1.08	0.164186	0.105664	0.0512065	0.0764034	0.0971298	0.0967234	0.103632	0.0556769	0.0597409	0.0906274	0.118263											actinic light	1.08	0.107244	0.0933359	0.116206	0.0720108	0.113116	0.0491404	0.127332	0.0899363	0.0797373	0.0954993	0.108789											actinic light	1.08	0.114812	0.0768
	2.17	0.253594	0.24384	0.240183	0.22474	0.194666	0.200356	0.170688	0.220269	0.185725	0.178004	0.203607												2.17	0.254047	0.210778	0.193471	0.194089	0.193471	0.183581	0.206143	0.185745	0.186363	0.200579	0.221596												2.17	0.204024	0.187345
	3.26	0.416154	0.373889	0.374295	0.344628	0.326746	0.301956	0.323089	0.287325	0.311709	0.334468	0.329591												3.26	0.362218	0.357582	0.306278	0.334711	0.321731	0.28248	0.315859	0.312459	0.308441	0.291752	0.300406												3.26	0.322327	0.297891
	4.34	0.605131	0.516129	0.520599	0.494996	0.458827	0.464516	0.436881	0.415342	0.449886	0.411684	0.459639												4.34	0.510566	0.464207	0.439173	0.436701	0.436083	0.409195	0.413212	0.42063	0.413521	0.433919	0.428665												4.34	0.438691	0.379345
	5.43	0.777851	0.676657	0.640488	0.61082	0.574651	0.596596	0.560833	0.55555	0.557582	0.5397	0.575464												5.43	0.655824	0.609465	0.57825	0.537145	0.534982	0.517365	0.535291	0.542708	0.510875	0.529728	0.527564												5.43	0.525964	0.472436
	ECS slope (PSI charge separations s-1)	140.341	123.998	122.084	115.821	104.169	111.323	105.395	103.37	104.922	102.942	106.941												ECS slope (PSI charge separations s-1)	121.446	111.78	102.422	101.985	99.7791	101.33	96.7704	100.557	97.8338	97.7871	100.465												ECS slope (PSI charge separations s-1)	96.5086	87.2338
[truncated: 37 more columns]
