# Supplementary material for: The amino terminus of PetD is essential for cytochrome b6 f function and the negative feedback control of STT7 kinase
Source: Nat Plants. 2026 Jun 2;12(6):1232–41. doi: 10.1038/s41477-026-02310-y (PMC13287000; doi:10.1038/s41477-026-02310-y)
Supplement: Supplementary file 4 — Statistical source data from spectroscopy. [file 41477_2026_2310_MOESM4_ESM.xlsx]

## Sheet: 3a
					Data Fig 3a										Data Fig 3a										Data Fig 3a										Data Fig 3a
Time(ms)	WT (1)	WT (2)	WT (3)		Time(ms)	WT avg	WT SD			Time(ms)	T4A (1)	T4A (2)	T4A (3)		Time(ms)	T4A avg	T4A SD			Time(ms)	T4E (1)	T4E (2)	T4E (3)		Time(ms)	T4E avg	T4E SD			Time(ms)	deltaN (1)	deltaN (2)	deltaN (3)		Time(ms)	deltaN avg	deltaN SD				one-way ANOVA with Tukey’s test (P < 0.05)
1.08	229.759	221.197	240.144		1.08	230.367	9.48797			1.08	210.254	223.376	244.578		1.08	226.069	17.3201			1.08	233.095	250.883	179.124		1.08	221.034	37.3692			1.08	203.684	171.663	215.277		1.08	196.875	22.5902					MeanDiff	SEM	q Value	Prob	Alpha	Sig	LCL	UCL
11.42	164.003	176.528	175.067		11.42	171.866	6.84827			11.42	158.284	155.711	186.746		11.42	166.913	17.2238			11.42	180.093	185.611	128.883		11.42	164.862	31.281			11.42	178.598	152.9	189.142		11.42	173.547	18.6417			actinic light 1.08 ms	1.08 T4A_ox 1.08 DN_ox	29.1945	19.5652	2.11024	0.4841	0.05	0	-33.4601	91.8491
31.83	77.4193	80.9445	87.6193		31.83	81.9944	5.18043			31.83	72.7369	82.5986	82.8931		31.83	79.4096	5.78054			31.83	71.9328	77.7048	54.3098		31.83	67.9825	12.1875			31.83	55.3152	49.0858	61.4121		31.83	55.271	6.16324				1.08 T4E_ox 1.08 DN_ox	24.159	19.5652	1.74626	0.62413	0.05	0	-38.4956	86.8136
54.32	80.5807	82.8882	81.6773		54.32	81.7154	1.15423			54.32	70.8692	86.154	84.2417		54.32	80.4216	8.32771			54.32	69.7759	80.7219	55.4075		54.32	68.6351	12.6957			54.32	48.4245	34.5273	51.0013		54.32	44.651	8.86157				1.08 T4E_ox 1.08 T4A_ox	-5.03552	19.5652	0.36398	0.99354	0.05	0	-67.6902	57.6191
84.73	79.8059	81.1405	81.5156		84.73	80.8207	0.898588			84.73	79.1606	83.8359	84.5996		84.73	82.532	2.94463			84.73	81.0888	84.351	52.8818		84.73	72.7739	17.3041			84.73	37.3863	34.7084	40.8431		84.73	37.6459	3.07559				1.08 WT_ox 1.08 DN_ox	33.4918	19.5652	2.42086	0.37773	0.05	0	-29.1628	96.1464
107.21	78.3077	82.9986	89.642		107.21	83.6494	5.69508			107.21	85.7578	91.8583	87.5708		107.21	88.3956	3.1328			107.21	78.2984	85.5296	60.7553		107.21	74.8611	12.7398			107.21	38.3659	28.3928	39.0686		107.21	35.2758	5.97119				1.08 WT_ox 1.08 T4A_ox	4.2973	19.5652	0.31062	0.99595	0.05	0	-58.3573	66.9519
212.62	84.4202	82.1509	89.4114		212.62	85.3275	3.71433			212.62	87.1216	88.1334	91.6142		212.62	88.9564	2.35669			212.62	85.8967	100.41	77.5003		212.62	87.9356	11.5901			212.62	28.4347	21.475	29.6396		212.62	26.5164	4.40739				1.08 WT_ox 1.08 T4E_ox	9.33282	19.5652	0.6746	0.96208	0.05	0	-53.3218	71.9874
310.11	86.8576	80.156	88.061		310.11	85.0248	4.25927			310.11	86.4265	86.1264	93.6109		310.11	88.7213	4.2372			310.11	84.8948	96.2965	72.0816		310.11	84.4243	12.1143			310.11	26.7628	15.6435	27.9014		310.11	23.4359	6.77237					Mean	Groups
415.52	80.5566	77.8519	88.8518		415.52	82.4201	5.73184			415.52	88.2456	88.5643	94.8454		415.52	90.5518	3.72181			415.52	84.4884	98.3397	78.0701		415.52	86.966	10.3595			415.52	30.4268	12.9625	31.5398		415.52	24.9764	10.4192				1.08 WT_ox	230.367	A
518	85.9116	83.1863	83.5648		518	84.2209	1.47634			518	84.8549	85.1846	87.2674		518	85.769	1.30813			518	88.9971	89.0391	74.5195		518	84.1852	8.37081			518	28.7004	22.9842	28.8052		518	26.8299	3.33091				1.08 T4A_ox	226.069	A
618.42	84.5183	81.7345	88.3767		618.42	84.8765	3.33555			618.42	83.9746	88.3415	97.3861		618.42	89.9007	6.84034			618.42	90.1979	98.2414	75.7272		618.42	88.0555	11.409			618.42	21.4836	9.3746	27.4434		618.42	19.4339	9.20712				1.08 T4E_ox	221.034	A
720.9	79.7301	80.8005	84.6861		720.9	81.7389	2.60786			720.9	90.9151	93.3427	88.3301		720.9	90.8626	2.50673			720.9	80.6959	94.4588	72.5204		720.9	82.5584	11.0871			720.9	26.8425	18.001	29.2928		720.9	24.7121	5.93969				1.08 DN_ox	196.875	A
821.31	78.973	81.2405	88.7491		821.31	82.9875	5.11683			821.31	90.7012	84.2061	100.802		821.31	91.9032	8.36315			821.31	86.3144	98.2831	78.1313		821.31	87.5763	10.135			821.31	25.5624	21.1734	30.4615		821.31	25.7324	4.6464
923.79	80.124	81.8685	86.6679		923.79	82.8868	3.38868			923.79	88.1751	86.6062	91.5766		923.79	88.7859	2.54088			923.79	82.315	97.5162	79.0451		923.79	86.2921	9.85693			923.79	28.8166	18.707	26.4727		923.79	24.6654	5.29158					MeanDiff	SEM	q Value	Prob	Alpha	Sig	LCL	UCL
1024.21	84.6738	82.092	89.0037		1024.21	85.2565	3.49253			1024.21	90.9365	83.1812	101.242		1024.21	91.7865	9.06019			1024.21	86.1209	93.3613	76.4755		1024.21	85.3192	8.47138			1024.21	30.9254	19.145	27.8363		1024.21	25.9689	6.1082			actinic light 11.42 ms	11.42 T4A_ox 11.42 DN_ox	-6.63313	16.6812	0.56235	0.97727	0.05	0	-60.0522	46.7859
1225.69	78.6981	81.8972	88.61		1225.69	83.0685	5.05866			1225.69	87.7068	82.9659	91.3645		1225.69	87.3457	4.21093			1225.69	84.7049	92.4911	74.879		1225.69	84.025	8.8257			1225.69	26.4761	16.5113	28.997		1225.69	23.9948	6.60231				11.42 T4E_ox 11.42 DN_ox	-8.68446	16.6812	0.73626	0.95174	0.05	0	-62.1035	44.7346
1420.1	80.4822	81.1647	90.5677		1420.1	84.0715	5.63616			1420.1	88.3012	85.4656	98.6429		1420.1	90.8032	6.9358			1420.1	85.3961	102.875	77.6356		1420.1	88.6354	12.9276			1420.1	27.8673	18.988	29.4748		1420.1	25.4434	5.64797				11.42 T4E_ox 11.42 T4A_ox	-2.05133	16.6812	0.17391	0.99928	0.05	0	-55.4704	51.3677
1627.59	82.1381	84.9354	84.1771		1627.59	83.7502	1.44668			1627.59	90.0143	89.1961	90.3037		1627.59	89.838	0.574438			1627.59	84.1979	95.4326	75.2269		1627.59	84.9525	10.124			1627.59	31.9705	20.3073	28.4892		1627.59	26.9223	5.98737				11.42 WT_ox 11.42 DN_ox	-1.68054	16.6812	0.14247	0.9996	0.05	0	-55.0996	51.7385
1840	83.4381	83.495	85.35		1840	84.0944	1.0878			1840	85.5752	89.5584	97.6698		1840	90.9345	6.16359			1840	85.3041	92.8294	79.8606		1840	85.998	6.51223			1840	25.4316	21.5642	23.1961		1840	23.3973	1.94153				11.42 WT_ox 11.42 T4A_ox	4.95259	16.6812	0.41987	0.9902	0.05	0	-48.4665	58.3717
2029.48	79.0943	81.1245	86.9173		2029.48	82.3787	4.05951			2029.48	91.3153	85.0269	94.3936		2029.48	90.2453	4.77414			2029.48	84.0813	99.0879	81.5382		2029.48	88.2358	9.48383			2029.48	28.4154	18.2151	26.744		2029.48	24.4582	5.47085				11.42 WT_ox 11.42 T4E_ox	7.00392	16.6812	0.59378	0.97348	0.05	0	-46.4151	60.423
2543.89	80.1683	83.0508	88.9684		2543.89	84.0625	4.48645			2543.89	87.1098	86.9402	99.3691		2543.89	91.1397	7.12738			2543.89	83.9726	98.7674	70.5557		2543.89	84.4319	14.1114			2543.89	24.1072	16.7731	34.6788		2543.89	25.1863	9.00153					Mean	Groups
																																									11.42 DN_ox	173.547	A
																																									11.42 WT_ox	171.866	A
																																									11.42 T4A_ox	166.913	A
																																									11.42 T4E_ox	164.862	A
																																										MeanDiff	SEM	q Value	Prob	Alpha	Sig	LCL	UCL
																																								actinic light 31.83 ms	31.83 T4A_ox 31.83 DN_ox	24.1385	6.41317	5.32296	0.02292	0.05	1	3.60131	44.6757
																																									31.83 T4E_ox 31.83 DN_ox	12.7114	6.41317	2.80309	0.27023	0.05	0	-7.82579	33.2486
																																									31.83 T4E_ox 31.83 T4A_ox	-11.4271	6.41317	2.51987	0.3473	0.05	0	-31.9643	9.11012
																																									31.83 WT_ox 31.83 DN_ox	26.7233	6.41317	5.89295	0.01333	0.05	1	6.18611	47.2605
																																									31.83 WT_ox 31.83 T4A_ox	2.5848	6.41317	0.56999	0.97638	0.05	0	-17.9524	23.122
																																									31.83 WT_ox 31.83 T4E_ox	14.0119	6.41317	3.08986	0.20694	0.05	0	-6.52532	34.5491
																																										Mean	Groups	Groups
																																									31.83 WT_ox	81.9944	A
																																									31.83 T4A_ox	79.4096	A
																																									31.83 T4E_ox	67.9825	A	B
																																									31.83 DN_ox	55.271		B
																																										MeanDiff	SEM	q Value	Prob	Alpha	Sig	LCL	UCL
																																								actinic light 54.32 ms	54.32 T4A_ox 54.32 DN_ox	35.7706	7.19248	7.03335	0.00478	0.05	1	12.7377	58.8034
																																									54.32 T4E_ox 54.32 DN_ox	23.984	7.19248	4.71584	0.04153	0.05	1	0.95119	47.0169
																																									54.32 T4E_ox 54.32 T4A_ox	-11.7865	7.19248	2.31752	0.41137	0.05	0	-34.8194	11.2463
																																									54.32 WT_ox 54.32 DN_ox	37.0644	7.19248	7.28774	0.00384	0.05	1	14.0315	60.0972
																																									54.32 WT_ox 54.32 T4A_ox	1.29379	7.19248	0.25439	0.99776	0.05	0	-21.7391	24.3267
																																									54.32 WT_ox 54.32 T4E_ox	13.0803	7.19248	2.57191	0.33202	0.05	0	-9.95252	36.1132
																																										Mean	Groups	Groups
																																									54.32 WT_ox	81.7154	A
																																									54.32 T4A_ox	80.4216	A
																																									54.32 T4E_ox	68.6351	A
																																									54.32 DN_ox	44.651		B
																																										MeanDiff	SEM	q Value	Prob	Alpha	Sig	LCL	UCL
																																								actinic light 84.73 ms	84.73 T4A_ox 84.73 DN_ox	44.8861	7.28433	8.7144	0.00122	0.05	1	21.5591	68.2131
																																									84.73 T4E_ox 84.73 DN_ox	35.128	7.28433	6.81991	0.00575	0.05	1	11.801	58.455
																																									84.73 T4E_ox 84.73 T4A_ox	-9.75816	7.28433	1.89449	0.56583	0.05	0	-33.0851	13.5688
																																									84.73 WT_ox 84.73 DN_ox	43.1748	7.28433	8.38215	0.00158	0.05	1	19.8478	66.5018
																																									84.73 WT_ox 84.73 T4A_ox	-1.71135	7.28433	0.33225	0.99506	0.05	0	-25.0383	21.6156
																																									84.73 WT_ox 84.73 T4E_ox	8.04681	7.28433	1.56224	0.69686	0.05	0	-15.2802	31.3738
																																										Mean	Groups	Groups
																																									84.73 T4A_ox	82.532	A
																																									84.73 WT_ox	80.8207	A
																																									84.73 T4E_ox	72.7739	A
																																									84.73 DN_ox	37.6459		B
																																										MeanDiff	SEM	q Value	Prob	Alpha	Sig	LCL	UCL
																																								actinic light 107.21 ms	107.21 T4A_ox 107.21 DN_ox	53.1199	6.32727	11.8729	0.000142267	0.05	1	32.8577	73.382
																																									107.21 T4E_ox 107.21 DN_ox	39.5853	6.32727	8.84775	0.0011	0.05	1	19.3232	59.8475
																																									107.21 T4E_ox 107.21 T4A_ox	-13.5345	6.32727	3.02511	0.22	0.05	0	-33.7967	6.72761
																																									107.21 WT_ox 107.21 DN_ox	48.3737	6.32727	10.812	0.00027833	0.05	1	28.1115	68.6358
																																									107.21 WT_ox 107.21 T4A_ox	-4.7462	6.32727	1.06083	0.87419	0.05	0	-25.0084	15.516
																																									107.21 WT_ox 107.21 T4E_ox	8.78834	6.32727	1.96429	0.53886	0.05	0	-11.4738	29.0505
																																										Mean	Groups	Groups
																																									107.21 T4A_ox	88.3956	A
																																									107.21 WT_ox	83.6494	A
																																									107.21 T4E_ox	74.8611	A
																																									107.21 DN_ox	35.2758		B
																																										MeanDiff	SEM	q Value	Prob	Alpha	Sig	LCL	UCL
																																								actinic light 212.62 ms	212.62 T4A_ox 212.62 DN_ox	62.44	5.37132	16.4398	<0.0001	0.05	1	45.2391	79.6408
																																									212.62 T4E_ox 212.62 DN_ox	61.4192	5.37132	16.1711	<0.0001	0.05	1	44.2184	78.6201
																																									212.62 T4E_ox 212.62 T4A_ox	-1.02075	5.37132	0.26875	0.99736	0.05	0	-18.2216	16.1801
																																									212.62 WT_ox 212.62 DN_ox	58.8111	5.37132	15.4844	<0.0001	0.05	1	41.6103	76.0119
																																									212.62 WT_ox 212.62 T4A_ox	-3.62887	5.37132	0.95544	0.90346	0.05	0	-20.8297	13.572
																																									212.62 WT_ox 212.62 T4E_ox	-2.60812	5.37132	0.68669	0.96017	0.05	0	-19.809	14.5927
																																										Mean	Groups	Groups
																																									212.62 T4A_ox	88.9564	A
																																									212.62 T4E_ox	87.9356	A
																																									212.62 WT_ox	85.3275	A
																																									212.62 DN_ox	26.5164		B
																																										MeanDiff	SEM	q Value	Prob	Alpha	Sig	LCL	UCL
																																								actinic light 310.11 ms	310.11 T4A_ox 310.11 DN_ox	65.2854	6.17409	14.954	<0.0001	0.05	1	45.5138	85.057
																																									310.11 T4E_ox 310.11 DN_ox	60.9884	6.17409	13.9698	<0.0001	0.05	1	41.2168	80.76
																																									310.11 T4E_ox 310.11 T4A_ox	-4.29697	6.17409	0.98425	0.89582	0.05	0	-24.0686	15.4747
																																									310.11 WT_ox 310.11 DN_ox	61.5889	6.17409	14.1073	<0.0001	0.05	1	41.8173	81.3606
																																									310.11 WT_ox 310.11 T4A_ox	-3.69646	6.17409	0.8467	0.92963	0.05	0	-23.4681	16.0752
																																									310.11 WT_ox 310.11 T4E_ox	0.60051	6.17409	0.13755	0.99964	0.05	0	-19.1711	20.3721
																																										Mean	Groups	Groups
																																									310.11 T4A_ox	88.7213	A
																																									310.11 WT_ox	85.0248	A
																																									310.11 T4E_ox	84.4243	A
																																									310.11 DN_ox	23.4359		B
																																										MeanDiff	SEM	q Value	Prob	Alpha	Sig	LCL	UCL
																																								actinic light 415.52 ms	415.52 T4A_ox 415.52 DN_ox	65.5754	6.61543	14.0184	<0.0001	0.05	1	44.3905	86.7603
																																									415.52 T4E_ox 415.52 DN_ox	61.9896	6.61543	13.2518	<0.0001	0.05	1	40.8047	83.1746
																																									415.52 T4E_ox 415.52 T4A_ox	-3.58575	6.61543	0.76654	0.94614	0.05	0	-24.7707	17.5992
																																									415.52 WT_ox 415.52 DN_ox	57.4437	6.61543	12.28	0.000111459	0.05	1	36.2588	78.6286
																																									415.52 WT_ox 415.52 T4A_ox	-8.13172	6.61543	1.73836	0.62726	0.05	0	-29.3166	13.0532
																																									415.52 WT_ox 415.52 T4E_ox	-4.54597	6.61543	0.97182	0.89915	0.05	0	-25.7309	16.639
																																										Mean	Groups	Groups
																																									415.52 T4A_ox	90.5518	A
																																									415.52 T4E_ox	86.966	A
																																									415.52 WT_ox	82.4201	A
																																									415.52 DN_ox	24.9764		B
																																										MeanDiff	SEM	q Value	Prob	Alpha	Sig	LCL	UCL
																																								actinic light 518 ms	518 T4A_ox 518 DN_ox	58.9391	3.76511	22.1381	<0.0001	0.05	1	46.8819	70.9963
																																									518 T4E_ox 518 DN_ox	57.3553	3.76511	21.5433	<0.0001	0.05	1	45.2981	69.4125
																																									518 T4E_ox 518 T4A_ox	-1.5838	3.76511	0.59489	0.97334	0.05	0	-13.641	10.4734
																																									518 WT_ox 518 DN_ox	57.391	3.76511	21.5567	<0.0001	0.05	1	45.3338	69.4482
																																									518 WT_ox 518 T4A_ox	-1.54811	3.76511	0.58149	0.97501	0.05	0	-13.6053	10.5091
																																									518 WT_ox 518 T4E_ox	0.03569	3.76511	0.0134	1	0.05	0	-12.0215	12.0929
																																										Mean	Groups	Groups
																																									518 T4A_ox	85.769	A
																																									518 WT_ox	84.2209	A
																																									518 T4E_ox	84.1852	A
																																									518 DN_ox	26.8299		B
																																										MeanDiff	SEM	q Value	Prob	Alpha	Sig	LCL	UCL
																																								actinic light 618.42 ms	618.42 T4A_ox 618.42 DN_ox	70.4668	6.74354	14.7779	<0.0001	0.05	1	48.8717	92.062
																																									618.42 T4E_ox 618.42 DN_ox	68.6217	6.74354	14.3909	<0.0001	0.05	1	47.0265	90.2168
																																									618.42 T4E_ox 618.42 T4A_ox	-1.84518	6.74354	0.38696	0.99228	0.05	0	-23.4403	19.75
																																									618.42 WT_ox 618.42 DN_ox	65.4426	6.74354	13.7242	<0.0001	0.05	1	43.8475	87.0378
																																									618.42 WT_ox 618.42 T4A_ox	-5.02422	6.74354	1.05365	0.8763	0.05	0	-26.6194	16.5709
																																									618.42 WT_ox 618.42 T4E_ox	-3.17905	6.74354	0.66669	0.96331	0.05	0	-24.7742	18.4161
																																										Mean	Groups	Groups
																																									618.42 T4A_ox	89.9007	A
																																									618.42 T4E_ox	88.0555	A
																																									618.42 WT_ox	84.8765	A
																																									618.42 DN_ox	19.4339		B
																																										MeanDiff	SEM	q Value	Prob	Alpha	Sig	LCL	UCL
																																								actinic light 720.9 ms	720.9 T4A_ox 720.9 DN_ox	66.1505	5.34305	17.5089	<0.0001	0.05	1	49.0402	83.2608
																																									720.9 T4E_ox 720.9 DN_ox	57.8462	5.34305	15.3109	<0.0001	0.05	1	40.7359	74.9566
																																									720.9 T4E_ox 720.9 T4A_ox	-8.30425	5.34305	2.19799	0.45251	0.05	0	-25.4146	8.80609
																																									720.9 WT_ox 720.9 DN_ox	57.0268	5.34305	15.094	<0.0001	0.05	1	39.9164	74.1371
																																									720.9 WT_ox 720.9 T4A_ox	-9.1237	5.34305	2.41489	0.37963	0.05	0	-26.234	7.98664
																																									720.9 WT_ox 720.9 T4E_ox	-0.81946	5.34305	0.2169	0.9986	0.05	0	-17.9298	16.2909
																																										Mean	Groups	Groups
																																									720.9 T4A_ox	90.8626	A
																																									720.9 T4E_ox	82.5584	A
																																									720.9 WT_ox	81.7389	A
																																									720.9 DN_ox	24.7121		B
																																										MeanDiff	SEM	q Value	Prob	Alpha	Sig	LCL	UCL
																																								actinic light 821.31 ms	821.31 T4A_ox 821.31 DN_ox	66.1708	6.06123	15.439	<0.0001	0.05	1	46.7606	85.5809
																																									821.31 T4E_ox 821.31 DN_ox	61.8439	6.06123	14.4295	<0.0001	0.05	1	42.4337	81.254
																																									821.31 T4E_ox 821.31 T4A_ox	-4.3269	6.06123	1.00956	0.88889	0.05	0	-23.7371	15.0833
																																									821.31 WT_ox 821.31 DN_ox	57.2551	6.06123	13.3589	<0.0001	0.05	1	37.8449	76.6653
																																									821.31 WT_ox 821.31 T4A_ox	-8.91564	6.06123	2.08021	0.49516	0.05	0	-28.3258	10.4945
																																									821.31 WT_ox 821.31 T4E_ox	-4.58874	6.06123	1.07065	0.87128	0.05	0	-23.9989	14.8214
																																										Mean	Groups	Groups
																																									821.31 T4A_ox	91.9032	A
																																									821.31 T4E_ox	87.5763	A
																																									821.31 WT_ox	82.9875	A
																																									821.31 DN_ox	25.7324		B
																																										MeanDiff	SEM	q Value	Prob	Alpha	Sig	LCL	UCL
																																								actinic light 923.79 ms	923.79 T4A_ox 923.79 DN_ox	64.1205	4.88363	18.5682	<0.0001	0.05	1	48.4814	79.7596
																																									923.79 T4E_ox 923.79 DN_ox	61.6267	4.88363	17.846	<0.0001	0.05	1	45.9876	77.2658
																																									923.79 T4E_ox 923.79 T4A_ox	-2.49384	4.88363	0.72217	0.95423	0.05	0	-18.133	13.1453
																																									923.79 WT_ox 923.79 DN_ox	58.2214	4.88363	16.8599	<0.0001	0.05	1	42.5823	73.8605
																																									923.79 WT_ox 923.79 T4A_ox	-5.89915	4.88363	1.70829	0.63918	0.05	0	-21.5383	9.73995
																																									923.79 WT_ox 923.79 T4E_ox	-3.40531	4.88363	0.98612	0.89532	0.05	0	-19.0444	12.2338
																																										Mean	Groups	Groups
																																									923.79 T4A_ox	88.7859	A
																																									923.79 T4E_ox	86.2921	A
																																									923.79 WT_ox	82.8868	A
																																									923.79 DN_ox	24.6654		B
																																										MeanDiff	SEM	q Value	Prob	Alpha	Sig	LCL	UCL
																																								actinic light 1024.21 ms	1024.21 T4A_ox 1024.21 DN_ox	65.8176	5.82179	15.9882	<0.0001	0.05	1	47.1742	84.461
																																									1024.21 T4E_ox 1024.21 DN_ox	59.3503	5.82179	14.4172	<0.0001	0.05	1	40.7069	77.9938
																																									1024.21 T4E_ox 1024.21 T4A_ox	-6.46725	5.82179	1.57101	0.69342	0.05	0	-25.1107	12.1762
																																									1024.21 WT_ox 1024.21 DN_ox	59.2876	5.82179	14.402	<0.0001	0.05	1	40.6442	77.931
																																									1024.21 WT_ox 1024.21 T4A_ox	-6.53	5.82179	1.58625	0.68744	0.05	0	-25.1734	12.1134
																																									1024.21 WT_ox 1024.21 T4E_ox	-0.06275	5.82179	0.01524	1	0.05	0	-18.7062	18.5807
																																										Mean	Groups	Groups
																																									1024.21 T4A_ox	91.7865	A
																																									1024.21 T4E_ox	85.3192	A
																																									1024.21 WT_ox	85.2565	A
																																									1024.21 DN_ox	25.9689		B
																																										MeanDiff	SEM	q Value	Prob	Alpha	Sig	LCL	UCL
																																								actinic light 1225.69 ms	1225.69 T4A_ox 1225.69 DN_ox	63.351	5.24095	17.0946	<0.0001	0.05	1	46.5676	80.1343
																																									1225.69 T4E_ox 1225.69 DN_ox	60.0302	5.24095	16.1985	<0.0001	0.05	1	43.2469	76.8136
																																									1225.69 T4E_ox 1225.69 T4A_ox	-3.32074	5.24095	0.89607	0.91828	0.05	0	-20.1041	13.4626
																																									1225.69 WT_ox 1225.69 DN_ox	59.0737	5.24095	15.9404	<0.0001	0.05	1	42.2903	75.857
																																									1225.69 WT_ox 1225.69 T4A_ox	-4.27729	5.24095	1.15418	0.84537	0.05	0	-21.0607	12.5061
																																									1225.69 WT_ox 1225.69 T4E_ox	-0.95655	5.24095	0.25812	0.99766	0.05	0	-17.7399	15.8268
																																										Mean	Groups	Groups
																																									1225.69 T4A_ox	87.3457	A
																																									1225.69 T4E_ox	84.025	A
																																									1225.69 WT_ox	83.0684	A
																																									1225.69 DN_ox	23.9948		B
																																										MeanDiff	SEM	q Value	Prob	Alpha	Sig	LCL	UCL
																																								actinic light 1420.1 ms	1420.1 T4A_ox 1420.1 DN_ox	65.3599	6.81778	13.5576	<0.0001	0.05	1	43.5269	87.1928
																																									1420.1 T4E_ox 1420.1 DN_ox	63.192	6.81778	13.1079	<0.0001	0.05	1	41.3591	85.025
																																									1420.1 T4E_ox 1420.1 T4A_ox	-2.16782	6.81778	0.44967	0.98804	0.05	0	-24.0008	19.6651
																																									1420.1 WT_ox 1420.1 DN_ox	58.6281	6.81778	12.1612	0.000119603	0.05	1	36.7952	80.4611
																																									1420.1 WT_ox 1420.1 T4A_ox	-6.73172	6.81778	1.39636	0.76054	0.05	0	-28.5647	15.1012
																																									1420.1 WT_ox 1420.1 T4E_ox	-4.5639	6.81778	0.94669	0.90572	0.05	0	-26.3968	17.269
																																										Mean	Groups	Groups
																																									1420.1 T4A_ox	90.8032	A
																																									1420.1 T4E_ox	88.6354	A
																																									1420.1 WT_ox	84.0715	A
																																									1420.1 DN_ox	25.4434		B
																																										MeanDiff	SEM	q Value	Prob	Alpha	Sig	LCL	UCL
																																								actinic light 1627.59 ms	1627.59 T4A_ox 1627.59 DN_ox	62.9157	4.84366	18.3696	<0.0001	0.05	1	47.4046	78.4268
																																									1627.59 T4E_ox 1627.59 DN_ox	58.0301	4.84366	16.9432	<0.0001	0.05	1	42.519	73.5412
																																									1627.59 T4E_ox 1627.59 T4A_ox	-4.88554	4.84366	1.42644	0.74923	0.05	0	-20.3966	10.6256
																																									1627.59 WT_ox 1627.59 DN_ox	56.8278	4.84366	16.5921	<0.0001	0.05	1	41.3167	72.3389
																																									1627.59 WT_ox 1627.59 T4A_ox	-6.08786	4.84366	1.77748	0.61178	0.05	0	-21.599	9.42325
																																									1627.59 WT_ox 1627.59 T4E_ox	-1.20232	4.84366	0.35104	0.9942	0.05	0	-16.7134	14.3088
																																										Mean	Groups	Groups
																																									1627.59 T4A_ox	89.838	A
																																									1627.59 T4E_ox	84.9525	A
																																									1627.59 WT_ox	83.7502	A
																																									1627.59 DN_ox	26.9224		B
																																										MeanDiff	SEM	q Value	Prob	Alpha	Sig	LCL	UCL
																																								actinic light 1840 ms	1840 T4A_ox 1840 DN_ox	67.5372	3.77164	25.3237	<0.0001	0.05	1	55.4591	79.6154
																																									1840 T4E_ox 1840 DN_ox	62.6007	3.77164	23.4727	<0.0001	0.05	1	50.5226	74.6789
																																									1840 T4E_ox 1840 T4A_ox	-4.93647	3.77164	1.85098	0.58283	0.05	0	-17.0146	7.14166
																																									1840 WT_ox 1840 DN_ox	60.6971	3.77164	22.7589	<0.0001	0.05	1	48.619	72.7752
																																									1840 WT_ox 1840 T4A_ox	-6.84012	3.77164	2.56477	0.33409	0.05	0	-18.9183	5.23801
																																									1840 WT_ox 1840 T4E_ox	-1.90365	3.77164	0.71379	0.95568	0.05	0	-13.9818	10.1745
																																										Mean	Groups	Groups
																																									1840 T4A_ox	90.9345	A
																																									1840 T4E_ox	85.998	A
																																									1840 WT_ox	84.0944	A
																																									1840 DN_ox	23.3973		B
																																										MeanDiff	SEM	q Value	Prob	Alpha	Sig	LCL	UCL
																																								actinic light 2029.48 ms	2029.48 T4A_ox 2029.48 DN_ox	65.7871	5.15017	18.0648	<0.0001	0.05	1	49.2944	82.2797
																																									2029.48 T4E_ox 2029.48 DN_ox	63.7776	5.15017	17.513	<0.0001	0.05	1	47.285	80.2703
																																									2029.48 T4E_ox 2029.48 T4A_ox	-2.00947	5.15017	0.55179	0.97846	0.05	0	-18.5021	14.4832
																																									2029.48 WT_ox 2029.48 DN_ox	57.9205	5.15017	15.9047	<0.0001	0.05	1	41.4278	74.4131
																																									2029.48 WT_ox 2029.48 T4A_ox	-7.86661	5.15017	2.16014	0.466	0.05	0	-24.3593	8.62603
																																									2029.48 WT_ox 2029.48 T4E_ox	-5.85714	5.15017	1.60835	0.67874	0.05	0	-22.3498	10.6355
																																										Mean	Groups	Groups
																																									2029.48 T4A_ox	90.2453	A
																																									2029.48 T4E_ox	88.2358	A
																																									2029.48 WT_ox	82.3787	A
																																									2029.48 DN_ox	24.4582		B
																																										MeanDiff	SEM	q Value	Prob	Alpha	Sig	LCL	UCL
																																								actinic light 2543.89 ms	2543.89 T4A_ox 2543.89 DN_ox	65.9534	7.64949	12.1933	0.000117345	0.05	1	41.457	90.4497
																																									2543.89 T4E_ox 2543.89 DN_ox	59.2455	7.64949	10.9531	0.000254013	0.05	1	34.7492	83.7419
																																									2543.89 T4E_ox 2543.89 T4A_ox	-6.70784	7.64949	1.24012	0.81674	0.05	0	-31.2042	17.7885
																																									2543.89 WT_ox 2543.89 DN_ox	58.8762	7.64949	10.8848	0.000265474	0.05	1	34.3798	83.3725
																																									2543.89 WT_ox 2543.89 T4A_ox	-7.07722	7.64949	1.30841	0.79275	0.05	0	-31.5736	17.4191
																																									2543.89 WT_ox 2543.89 T4E_ox	-0.36938	7.64949	0.06829	0.99996	0.05	0	-24.8657	24.127
																																										Mean	Groups	Groups
																																									2543.89 T4A_ox	91.1397	A
																																									2543.89 T4E_ox	84.4319	A
																																									2543.89 WT_ox	84.0625	A
																																									2543.89 DN_ox	25.1864		B

## Sheet: 3b
					Data Fig 3b										Data Fig 3b										Data Fig 3b										Data Fig 3b
Time(ms)	WT (1)	WT (2)	WT (3)		Time(ms)	WT avg	WT SD			Time(ms)	T4A (1)	T4A (2)	T4A (3)		Time(ms)	T4A avg	T4A SD			Time(ms)	T4E (1)	T4E (2)	T4E (3)		Time(ms)	T4E avg	T4E SD			Time(ms)	deltaN (1)	deltaN (2)	deltaN (3)		Time(ms)	deltaN avg	deltaN SD				one-way ANOVA with Tukey’s test (P < 0.05)
1.08	346.985	322.806	326.5		1.08	332.097	13.0249			1.08	347.447	488.508	397.303		1.08	411.086	71.5337			1.08	382.498	401.244	375.702		1.08	386.481	13.2284			1.08	264.311	252.159	302.208		1.08	272.893	26.1051					MeanDiff	SEM	q Value	Prob	Alpha	Sig	LCL	UCL
11.42	247.263	233.361	239.923		11.42	240.182	6.95429			11.42	219.15	375.823	281.482		11.42	292.151	78.8796			11.42	260.92	283.403	272.63		11.42	272.318	11.2445			11.42	188.91	188.982	190.233		11.42	189.375	0.743852			actinic light 1.08 ms	1.08 T4A_anox 1.08 DN_anox	138.194	31.9979	6.10776	0.01092	0.05	1	35.7251	240.662
31.83	100.55	101.276	102.073		31.83	101.3	0.761966			31.83	92.7655	188.775	112.164		31.83	131.235	50.7662			31.83	91.1318	135.312	116.225		31.83	114.223	22.158			31.83	65.7556	67.4856	79.7976		31.83	71.0129	7.65674				1.08 T4E_anox 1.08 DN_anox	113.589	31.9979	5.02029	0.03077	0.05	1	11.1201	216.057
54.32	59.6439	60.5394	60.5584		54.32	60.2472	0.522556			54.32	53.6036	122.706	70.2806		54.32	82.1966	36.0592			54.32	58.0321	90.1095	71.9722		54.32	73.3712	16.0844			54.32	45.8377	48.2302	54.6873		54.32	49.585	4.57773				1.08 T4E_anox 1.08 T4A_anox	-24.605	31.9979	1.08747	0.86623	0.05	0	-127.073	77.8634
84.73	48.6129	46.5764	51.3488		84.73	48.846	2.39476			84.73	40.3157	89.7434	49.8188		84.73	59.9593	26.2278			84.73	48.7019	73.9756	45.8304		84.73	56.1693	15.4874			84.73	34.4212	28.2317	46.1829		84.73	36.2786	9.11858				1.08 WT_anox 1.08 DN_anox	59.2043	31.9979	2.61666	0.31929	0.05	0	-43.2641	161.673
107.21	42.7629	36.2884	44.8505		107.21	41.3006	4.46443			107.21	35.9763	75.1329	40.6596		107.21	50.5896	21.3837			107.21	40.6985	60.0879	48.929		107.21	49.9051	9.7315			107.21	31.4904	36.9735	44.9162		107.21	37.7934	6.75035				1.08 WT_anox 1.08 T4A_anox	-78.9892	31.9979	3.4911	0.14042	0.05	0	-181.458	23.4792
212.62	39.488	28.0691	37.1832		212.62	34.9134	6.03835			212.62	28.4641	67.7127	26.9062		212.62	41.0277	23.123			212.62	41.9639	46.5206	31.8547		212.62	40.1131	7.50613			212.62	31.4538	35.5453	38.1414		212.62	35.0468	3.37153				1.08 WT_anox 1.08 T4E_anox	-54.3843	31.9979	2.40363	0.38321	0.05	0	-156.853	48.0842
310.11	37.2694	24.534	31.5972		310.11	31.1336	6.38036			310.11	27.0709	59.9785	33.8539		310.11	40.3011	17.3753			310.11	34.1924	59.5578	39.5879		310.11	44.446	13.3623			310.11	22.9857	17.6519	31.3335		310.11	23.9904	6.89593					Mean	Groups	Groups
415.52	33.1518	23.6447	33.7792		415.52	30.1919	5.67873			415.52	28.7815	56.8368	34.0226		415.52	39.8803	14.9167			415.52	32.5602	33.0189	43.9658		415.52	36.515	6.45672			415.52	20.99	22.8196	28.7837		415.52	24.1977	4.07556				1.08 T4A_anox	411.086	A
518	34.8278	23.0742	27.8414		518	28.5812	5.91161			518	27.1973	59.476	30.2749		518	38.9827	17.8143			518	33.0864	45.1398	42.1606		518	40.1289	6.27826			518	29.2461	23.3221	34.3949		518	28.9877	5.54093				1.08 T4E_anox	386.481	A
618.42	37.7708	29.2539	33.4183		618.42	33.481	4.25878			618.42	24.6808	64.1876	29.4872		618.42	39.4519	21.5561			618.42	28.2152	56.1684	43.9537		618.42	42.7791	14.0136			618.42	28.5029	18.5319	22.1801		618.42	23.0716	5.04495				1.08 WT_anox	332.097	A	B
720.9	29.4946	26.3507	26.8521		720.9	27.5658	1.68909			720.9	23.1542	59.4765	32.4608		720.9	38.3638	18.8669			720.9	27.4438	54.7118	38.9013		720.9	40.3523	13.6918			720.9	30.733	18.012	33.1332		720.9	27.2927	8.1264				1.08 DN_anox	272.893		B
821.31	36.5149	26.5739	33.714		821.31	32.2676	5.12589			821.31	27.6285	55.4364	31.1963		821.31	38.0871	15.1305			821.31	33.9256	52.9948	42.5386		821.31	43.153	9.54946			821.31	16.78	29.0482	23.7819		821.31	23.2034	6.15455
923.79	26.5409	33.4917	34.3308		923.79	31.4545	4.27588			923.79	29.7143	59.0259	23.1693		923.79	37.3032	19.095			923.79	26.5528	47.9936	39.7076		923.79	38.0847	10.8121			923.79	31.9578	20.1983	26.3169		923.79	26.1577	5.88137					MeanDiff	SEM	q Value	Prob	Alpha	Sig	LCL	UCL
1024.21	38.9148	26.9444	32.758		1024.21	32.8724	5.98601			1024.21	29.0197	66.7932	29.746		1024.21	41.853	21.6019			1024.21	26.8683	61.4323	38.3544		1024.21	42.2183	17.603			1024.21	24.5218	28.6176	28.7178		1024.21	27.2858	2.39419			actinic light 11.42 ms	11.42 T4A_anox 11.42 DN_anox	102.777	32.6531	4.45128	0.05401	0.05	0	-1.79011	207.343
1225.69	32.117	26.7268	26.9813		1225.69	28.6083	3.04123			1225.69	25.0324	58.008	31.4841		1225.69	38.1748	17.4763			1225.69	24.4806	51.2449	33.6958		1225.69	36.4738	13.5967			1225.69	25.6185	27.2157	35.0907		1225.69	29.3083	5.07098				11.42 T4E_anox 11.42 DN_anox	82.943	32.6531	3.59228	0.12711	0.05	0	-21.6237	187.51
1420.1	31.3998	27.8096	31.7257		1420.1	30.3117	2.17297			1420.1	33.0944	57.3459	33.3792		1420.1	41.2732	13.9201			1420.1	30.3274	39.7039	40.4918		1420.1	36.841	5.65473			1420.1	30.769	16.5892	45.283		1420.1	30.8804	14.3473				11.42 T4E_anox 11.42 T4A_anox	-19.8336	32.6531	0.859	0.92689	0.05	0	-124.4	84.7331
1627.59	23.2571	25.3647	32.204		1627.59	26.9419	4.67734			1627.59	28.0421	52.2983	34.3928		1627.59	38.2444	12.5784			1627.59	30.2555	59.9894	40.3501		1627.59	43.5317	15.1201			1627.59	25.8268	26.1725	28.5838		1627.59	26.861	1.50193				11.42 WT_anox 11.42 DN_anox	50.8074	32.6531	2.20048	0.45163	0.05	0	-53.7593	155.374
1840	27.9022	36.1162	23.4544		1840	29.1576	6.42356			1840	32.5168	57.3616	27.3705		1840	39.0829	16.0375			1840	30.2781	48.1684	43.1072		1840	40.5179	9.22194			1840	27.2644	21.808	20.5376		1840	23.2033	3.57386				11.42 WT_anox 11.42 T4A_anox	-51.9692	32.6531	2.2508	0.43405	0.05	0	-156.536	52.5975
2029.48	32.4175	29.0958	25.4118		2029.48	28.975	3.50441			2029.48	21.6397	61.7812	30.1129		2029.48	37.8446	21.1582			2029.48	31.5405	47.4751	31.4001		2029.48	36.8052	9.24062			2029.48	22.8559	31.9029	17.0059		2029.48	23.9216	7.50545				11.42 WT_anox 11.42 T4E_anox	-32.1356	32.6531	1.3918	0.76224	0.05	0	-136.702	72.4311
2543.89	32.8828	23.6476	27.6018		2543.89	28.0441	4.63343			2543.89	20.0994	55.1203	33.5981		2543.89	36.2726	17.663			2543.89	28.4487	39.4126	37.3325		2543.89	35.0646	5.82315			2543.89	21.6037	19.6064	32.0434		2543.89	24.4178	6.67897					Mean	Groups
																																									11.42 T4A_anox	292.151	A
																																									11.42 T4E_anox	272.318	A
																																									11.42 WT_anox	240.182	A
																																									11.42 DN_anox	189.375	A
																																										MeanDiff	SEM	q Value	Prob	Alpha	Sig	LCL	UCL
																																								actinic light 31.83 ms	31.83 T4A_anox 31.83 DN_anox	60.222	22.8305	3.73039	0.11086	0.05	0	-12.8893	133.333
																																									31.83 T4E_anox 31.83 DN_anox	43.21	22.8305	2.6766	0.30281	0.05	0	-29.9013	116.321
																																									31.83 T4E_anox 31.83 T4A_anox	-17.012	22.8305	1.05379	0.87625	0.05	0	-90.1234	56.0993
																																									31.83 WT_anox 31.83 DN_anox	30.2866	22.8305	1.87607	0.57301	0.05	0	-42.8247	103.398
																																									31.83 WT_anox 31.83 T4A_anox	-29.9354	22.8305	1.85432	0.58152	0.05	0	-103.047	43.1759
																																									31.83 WT_anox 31.83 T4E_anox	-12.9234	22.8305	0.80053	0.93943	0.05	0	-86.0347	60.1879
																																										Mean	Groups
																																									31.83 T4A_anox	131.235	A
																																									31.83 T4E_anox	114.223	A
																																									31.83 WT_anox	101.3	A
																																									31.83 DN_anox	71.0129	A
																																										MeanDiff	SEM	q Value	Prob	Alpha	Sig	LCL	UCL
																																								actinic light 54.32 ms	54.32 T4A_anox 54.32 DN_anox	32.6116	16.2286	2.84188	0.26082	0.05	0	-19.3581	84.5813
																																									54.32 T4E_anox 54.32 DN_anox	23.7862	16.2286	2.07281	0.4979	0.05	0	-28.1835	75.7559
																																									54.32 T4E_anox 54.32 T4A_anox	-8.8254	16.2286	0.76907	0.94565	0.05	0	-60.7951	43.1443
																																									54.32 WT_anox 54.32 DN_anox	10.6622	16.2286	0.92914	0.91018	0.05	0	-41.3075	62.6319
																																									54.32 WT_anox 54.32 T4A_anox	-21.9494	16.2286	1.91274	0.55874	0.05	0	-73.9191	30.0203
																																									54.32 WT_anox 54.32 T4E_anox	-13.124	16.2286	1.14367	0.84874	0.05	0	-65.0937	38.8457
																																										Mean	Groups
																																									54.32 T4A_anox	82.1967	A
																																									54.32 T4E_anox	73.3712	A
																																									54.32 WT_anox	60.2472	A
																																									54.32 DN_anox	49.5851	A
																																										MeanDiff	SEM	q Value	Prob	Alpha	Sig	LCL	UCL
																																								actinic light 84.73 ms	84.73 T4A_anox 84.73 DN_anox	23.6807	13.0169	2.57278	0.33177	0.05	0	-18.004	65.3655
																																									84.73 T4E_anox 84.73 DN_anox	19.8907	13.0169	2.16101	0.46569	0.05	0	-21.7941	61.5754
																																									84.73 T4E_anox 84.73 T4A_anox	-3.79006	13.0169	0.41177	0.99074	0.05	0	-45.4748	37.8947
																																									84.73 WT_anox 84.73 DN_anox	12.5674	13.0169	1.36538	0.77204	0.05	0	-29.1173	54.2522
																																									84.73 WT_anox 84.73 T4A_anox	-11.1133	13.0169	1.2074	0.82786	0.05	0	-52.7981	30.5714
																																									84.73 WT_anox 84.73 T4E_anox	-7.32326	13.0169	0.79563	0.94043	0.05	0	-49.008	34.3615
																																										Mean	Groups
																																									84.73 T4A_anox	59.9593	A
																																									84.73 T4E_anox	56.1693	A
																																									84.73 WT_anox	48.846	A
																																									84.73 DN_anox	36.2786	A
																																										MeanDiff	SEM	q Value	Prob	Alpha	Sig	LCL	UCL
																																								actinic light 107.21 ms	107.21 T4A_anox 107.21 DN_anox	12.7962	10.1445	1.78388	0.60925	0.05	0	-19.69	45.2825
																																									107.21 T4E_anox 107.21 DN_anox	12.1118	10.1445	1.68846	0.64704	0.05	0	-20.3745	44.598
																																									107.21 T4E_anox 107.21 T4A_anox	-0.68446	10.1445	0.09542	0.99988	0.05	0	-33.1707	31.8018
																																									107.21 WT_anox 107.21 DN_anox	3.50722	10.1445	0.48893	0.98477	0.05	0	-28.979	35.9935
																																									107.21 WT_anox 107.21 T4A_anox	-9.28901	10.1445	1.29495	0.79756	0.05	0	-41.7752	23.1972
																																									107.21 WT_anox 107.21 T4E_anox	-8.60454	10.1445	1.19953	0.83049	0.05	0	-41.0908	23.8817
																																										Mean	Groups
																																									107.21 T4A_anox	50.5896	A
																																									107.21 T4E_anox	49.9051	A
																																									107.21 WT_anox	41.3006	A
																																									107.21 DN_anox	37.7934	A
																																										MeanDiff	SEM	q Value	Prob	Alpha	Sig	LCL	UCL
																																								actinic light 212.62 ms	212.62 T4A_anox 212.62 DN_anox	5.98082	10.3186	0.8197	0.93546	0.05	0	-27.0631	39.0247
																																									212.62 T4E_anox 212.62 DN_anox	5.06625	10.3186	0.69435	0.95893	0.05	0	-27.9776	38.1101
																																									212.62 T4E_anox 212.62 T4A_anox	-0.91457	10.3186	0.12535	0.99973	0.05	0	-33.9585	32.1293
																																									212.62 WT_anox 212.62 DN_anox	-0.1334	10.3186	0.01828	1	0.05	0	-33.1773	32.9105
																																									212.62 WT_anox 212.62 T4A_anox	-6.11422	10.3186	0.83798	0.93154	0.05	0	-39.1581	26.9297
																																									212.62 WT_anox 212.62 T4E_anox	-5.19965	10.3186	0.71263	0.95588	0.05	0	-38.2435	27.8442
																																										Mean	Groups
																																									212.62 T4A_anox	41.0277	A
																																									212.62 T4E_anox	40.1131	A
																																									212.62 DN_anox	35.0468	A
																																									212.62 WT_anox	34.9134	A
																																										MeanDiff	SEM	q Value	Prob	Alpha	Sig	LCL	UCL
																																								actinic light 310.11 ms	310.11 T4A_anox 310.11 DN_anox	16.3107	9.73582	2.36928	0.39429	0.05	0	-14.8668	47.4883
																																									310.11 T4E_anox 310.11 DN_anox	20.4557	9.73582	2.97137	0.23137	0.05	0	-10.7218	51.6332
																																									310.11 T4E_anox 310.11 T4A_anox	4.14495	9.73582	0.60209	0.97242	0.05	0	-27.0326	35.3225
																																									310.11 WT_anox 310.11 DN_anox	7.1432	9.73582	1.03761	0.88095	0.05	0	-24.0343	38.3207
																																									310.11 WT_anox 310.11 T4A_anox	-9.16755	9.73582	1.33167	0.78437	0.05	0	-40.3451	22.01
																																									310.11 WT_anox 310.11 T4E_anox	-13.3125	9.73582	1.93376	0.55061	0.05	0	-44.49	17.865
																																										Mean	Groups
																																									310.11 T4E_anox	44.446	A
																																									310.11 T4A_anox	40.3011	A
																																									310.11 WT_anox	31.1335	A
																																									310.11 DN_anox	23.9903	A
																																										MeanDiff	SEM	q Value	Prob	Alpha	Sig	LCL	UCL
																																								actinic light 415.52 ms	415.52 T4A_anox 415.52 DN_anox	15.6825	7.2233	3.0704	0.21079	0.05	0	-7.44902	38.8141
																																									415.52 T4E_anox 415.52 DN_anox	12.3172	7.2233	2.41153	0.38069	0.05	0	-10.8143	35.4488
																																									415.52 T4E_anox 415.52 T4A_anox	-3.36531	7.2233	0.65888	0.96449	0.05	0	-26.4968	19.7662
																																									415.52 WT_anox 415.52 DN_anox	5.99414	7.2233	1.17356	0.83908	0.05	0	-17.1374	29.1257
																																									415.52 WT_anox 415.52 T4A_anox	-9.68839	7.2233	1.89684	0.56491	0.05	0	-32.8199	13.4432
																																									415.52 WT_anox 415.52 T4E_anox	-6.32308	7.2233	1.23796	0.81748	0.05	0	-29.4546	16.8085
																																										Mean	Groups
																																									415.52 T4A_anox	39.8803	A
																																									415.52 T4E_anox	36.515	A
																																									415.52 WT_anox	30.1919	A
																																									415.52 DN_anox	24.1977	A
																																										MeanDiff	SEM	q Value	Prob	Alpha	Sig	LCL	UCL
																																								actinic light 518 ms	518 T4A_anox 518 DN_anox	9.99506	8.39062	1.68464	0.64856	0.05	0	-16.8746	36.8648
																																									518 T4E_anox 518 DN_anox	11.1413	8.39062	1.87783	0.57232	0.05	0	-15.7284	38.011
																																									518 T4E_anox 518 T4A_anox	1.14622	8.39062	0.19319	0.99901	0.05	0	-25.7235	28.0159
																																									518 WT_anox 518 DN_anox	-0.4065	8.39062	0.06851	0.99996	0.05	0	-27.2762	26.4632
																																									518 WT_anox 518 T4A_anox	-10.4016	8.39062	1.75315	0.6214	0.05	0	-37.2713	16.4682
																																									518 WT_anox 518 T4E_anox	-11.5478	8.39062	1.94634	0.54576	0.05	0	-38.4175	15.3219
																																										Mean	Groups
																																									518 T4E_anox	40.1289	A
																																									518 T4A_anox	38.9827	A
																																									518 DN_anox	28.9877	A
																																									518 WT_anox	28.5812	A
																																										MeanDiff	SEM	q Value	Prob	Alpha	Sig	LCL	UCL
																																								actinic light 618.42 ms	618.42 T4A_anox 618.42 DN_anox	16.3802	10.8369	2.13761	0.47413	0.05	0	-18.3235	51.0839
																																									618.42 T4E_anox 618.42 DN_anox	19.7074	10.8369	2.5718	0.33205	0.05	0	-14.9963	54.4111
																																									618.42 T4E_anox 618.42 T4A_anox	3.32718	10.8369	0.43419	0.9892	0.05	0	-31.3765	38.0309
																																									618.42 WT_anox 618.42 DN_anox	10.4094	10.8369	1.35841	0.7746	0.05	0	-24.2943	45.1131
																																									618.42 WT_anox 618.42 T4A_anox	-5.97088	10.8369	0.7792	0.94369	0.05	0	-40.6746	28.7328
																																									618.42 WT_anox 618.42 T4E_anox	-9.29806	10.8369	1.21339	0.82584	0.05	0	-44.0018	25.4056
																																										Mean	Groups
																																									618.42 T4E_anox	42.7791	A
																																									618.42 T4A_anox	39.4519	A
																																									618.42 WT_anox	33.481	A
																																									618.42 DN_anox	23.0716	A
																																										MeanDiff	SEM	q Value	Prob	Alpha	Sig	LCL	UCL
																																								actinic light 720.9 ms	720.9 T4A_anox 720.9 DN_anox	11.0711	10.1021	1.54986	0.7017	0.05	0	-21.2795	43.4217
																																									720.9 T4E_anox 720.9 DN_anox	13.0596	10.1021	1.82824	0.59176	0.05	0	-19.291	45.4102
																																									720.9 T4E_anox 720.9 T4A_anox	1.98849	10.1021	0.27837	0.99707	0.05	0	-30.3621	34.3391
																																									720.9 WT_anox 720.9 DN_anox	0.27306	10.1021	0.03823	0.99999	0.05	0	-32.0775	32.6236
																																									720.9 WT_anox 720.9 T4A_anox	-10.798	10.1021	1.51164	0.71659	0.05	0	-43.1486	21.5525
																																									720.9 WT_anox 720.9 T4E_anox	-12.7865	10.1021	1.79001	0.60683	0.05	0	-45.1371	19.564
																																										Mean	Groups
																																									720.9 T4E_anox	40.3523	A
																																									720.9 T4A_anox	38.3638	A
																																									720.9 WT_anox	27.5658	A
																																									720.9 DN_anox	27.2927	A
																																										MeanDiff	SEM	q Value	Prob	Alpha	Sig	LCL	UCL
																																								actinic light 821.31 ms	821.31 T4A_anox 821.31 DN_anox	14.8837	8.00289	2.63014	0.31552	0.05	0	-10.7444	40.5118
																																									821.31 T4E_anox 821.31 DN_anox	19.9497	8.00289	3.52536	0.13577	0.05	0	-5.67841	45.5777
																																									821.31 T4E_anox 821.31 T4A_anox	5.06594	8.00289	0.89522	0.91848	0.05	0	-20.5621	30.694
																																									821.31 WT_anox 821.31 DN_anox	9.06423	8.00289	1.60177	0.68133	0.05	0	-16.5638	34.6923
																																									821.31 WT_anox 821.31 T4A_anox	-5.81949	8.00289	1.02838	0.88359	0.05	0	-31.4476	19.8086
																																									821.31 WT_anox 821.31 T4E_anox	-10.8854	8.00289	1.9236	0.55453	0.05	0	-36.5135	14.7426
																																										Mean	Groups
																																									821.31 T4E_anox	43.153	A
																																									821.31 T4A_anox	38.0871	A
																																									821.31 WT_anox	32.2676	A
																																									821.31 DN_anox	23.2034	A
																																										MeanDiff	SEM	q Value	Prob	Alpha	Sig	LCL	UCL
																																								actinic light 923.79 ms	923.79 T4A_anox 923.79 DN_anox	11.1455	9.43745	1.67016	0.65429	0.05	0	-19.0766	41.3675
																																									923.79 T4E_anox 923.79 DN_anox	11.927	9.43745	1.78727	0.60791	0.05	0	-18.295	42.149
																																									923.79 T4E_anox 923.79 T4A_anox	0.7815	9.43745	0.11711	0.99978	0.05	0	-29.4405	31.0035
																																									923.79 WT_anox 923.79 DN_anox	5.29679	9.43745	0.79373	0.94081	0.05	0	-24.9252	35.5188
																																									923.79 WT_anox 923.79 T4A_anox	-5.8487	9.43745	0.87643	0.9229	0.05	0	-36.0707	24.3733
																																									923.79 WT_anox 923.79 T4E_anox	-6.6302	9.43745	0.99354	0.8933	0.05	0	-36.8522	23.5918
																																										Mean	Groups
																																									923.79 T4E_anox	38.0847	A
																																									923.79 T4A_anox	37.3032	A
																																									923.79 WT_anox	31.4545	A
																																									923.79 DN_anox	26.1577	A
																																										MeanDiff	SEM	q Value	Prob	Alpha	Sig	LCL	UCL
																																								actinic light 1024.21 ms	1024.21 T4A_anox 1024.21 DN_anox	14.5672	11.6767	1.76429	0.61699	0.05	0	-22.8257	51.9601
																																									1024.21 T4E_anox 1024.21 DN_anox	14.9326	11.6767	1.80854	0.59951	0.05	0	-22.4604	52.3255
																																									1024.21 T4E_anox 1024.21 T4A_anox	0.36537	11.6767	0.04425	0.99999	0.05	0	-37.0276	37.7583
																																									1024.21 WT_anox 1024.21 DN_anox	5.58663	11.6767	0.67662	0.96177	0.05	0	-31.8063	42.9796
																																									1024.21 WT_anox 1024.21 T4A_anox	-8.98057	11.6767	1.08767	0.86616	0.05	0	-46.3735	28.4124
																																									1024.21 WT_anox 1024.21 T4E_anox	-9.34594	11.6767	1.13192	0.85247	0.05	0	-46.7389	28.047
																																										Mean	Groups
																																									1024.21 T4E_anox	42.2183	A
																																									1024.21 T4A_anox	41.853	A
																																									1024.21 WT_anox	32.8724	A
																																									1024.21 DN_anox	27.2858	A
																																										MeanDiff	SEM	q Value	Prob	Alpha	Sig	LCL	UCL
																																								actinic light 1225.69 ms	1225.69 T4A_anox 1225.69 DN_anox	8.86651	9.35643	1.34016	0.78128	0.05	0	-21.0961	38.8291
																																									1225.69 T4E_anox 1225.69 DN_anox	7.16545	9.35643	1.08305	0.86756	0.05	0	-22.7971	37.128
																																									1225.69 T4E_anox 1225.69 T4A_anox	-1.70105	9.35643	0.25711	0.99769	0.05	0	-31.6636	28.2615
																																									1225.69 WT_anox 1225.69 DN_anox	-0.69997	9.35643	0.1058	0.99984	0.05	0	-30.6625	29.2626
																																									1225.69 WT_anox 1225.69 T4A_anox	-9.56648	9.35643	1.44596	0.74183	0.05	0	-39.529	20.3961
																																									1225.69 WT_anox 1225.69 T4E_anox	-7.86542	9.35643	1.18885	0.83404	0.05	0	-37.828	22.0971
																																										Mean	Groups
																																									1225.69 T4A_anox	38.1748	A
																																									1225.69 T4E_anox	36.4738	A
																																									1225.69 DN_anox	29.3083	A
																																									1225.69 WT_anox	28.6083	A
																																										MeanDiff	SEM	q Value	Prob	Alpha	Sig	LCL	UCL
																																								actinic light 1420.1 ms	1420.1 T4A_anox 1420.1 DN_anox	10.3928	8.52752	1.72355	0.63313	0.05	0	-16.9154	37.7009
																																									1420.1 T4E_anox 1420.1 DN_anox	5.9606	8.52752	0.98851	0.89467	0.05	0	-21.3475	33.2687
																																									1420.1 T4E_anox 1420.1 T4A_anox	-4.43217	8.52752	0.73504	0.95196	0.05	0	-31.7403	22.8759
																																									1420.1 WT_anox 1420.1 DN_anox	-0.56871	8.52752	0.09432	0.99988	0.05	0	-27.8768	26.7394
																																									1420.1 WT_anox 1420.1 T4A_anox	-10.9615	8.52752	1.81787	0.59584	0.05	0	-38.2696	16.3466
																																									1420.1 WT_anox 1420.1 T4E_anox	-6.52932	8.52752	1.08283	0.86763	0.05	0	-33.8374	20.7788
																																										Mean	Groups
																																									1420.1 T4A_anox	41.2732	A
																																									1420.1 T4E_anox	36.841	A
																																									1420.1 DN_anox	30.8804	A
																																									1420.1 WT_anox	30.3117	A
																																										MeanDiff	SEM	q Value	Prob	Alpha	Sig	LCL	UCL
																																								actinic light 1627.59 ms	1627.59 T4A_anox 1627.59 DN_anox	11.3834	8.27616	1.94517	0.54621	0.05	0	-15.1198	37.8866
																																									1627.59 T4E_anox 1627.59 DN_anox	16.6706	8.27616	2.84865	0.25921	0.05	0	-9.83252	43.1738
																																									1627.59 T4E_anox 1627.59 T4A_anox	5.28724	8.27616	0.90347	0.9165	0.05	0	-21.2159	31.7904
																																									1627.59 WT_anox 1627.59 DN_anox	0.0809	8.27616	0.01382	1	0.05	0	-26.4223	26.5841
																																									1627.59 WT_anox 1627.59 T4A_anox	-11.3025	8.27616	1.93135	0.55154	0.05	0	-37.8057	15.2007
																																									1627.59 WT_anox 1627.59 T4E_anox	-16.5898	8.27616	2.83482	0.26251	0.05	0	-43.0929	9.91342
																																										Mean	Groups
																																									1627.59 T4E_anox	43.5317	A
																																									1627.59 T4A_anox	38.2444	A
																																									1627.59 WT_anox	26.9419	A
																																									1627.59 DN_anox	26.861	A
																																										MeanDiff	SEM	q Value	Prob	Alpha	Sig	LCL	UCL
																																								actinic light 1840 ms	1840 T4A_anox 1840 DN_anox	15.8796	8.12692	2.7633	0.28016	0.05	0	-10.1457	41.9049
																																									1840 T4E_anox 1840 DN_anox	17.3146	8.12692	3.01301	0.22251	0.05	0	-8.71071	43.3398
																																									1840 T4E_anox 1840 T4A_anox	1.43495	8.12692	0.2497	0.99788	0.05	0	-24.5903	27.4602
																																									1840 WT_anox 1840 DN_anox	5.95427	8.12692	1.03614	0.88137	0.05	0	-20.071	31.9795
																																									1840 WT_anox 1840 T4A_anox	-9.92533	8.12692	1.72717	0.6317	0.05	0	-35.9506	16.0999
																																									1840 WT_anox 1840 T4E_anox	-11.3603	8.12692	1.97687	0.53405	0.05	0	-37.3855	14.665
																																										Mean	Groups
																																									1840 T4E_anox	40.5179	A
																																									1840 T4A_anox	39.0829	A
																																									1840 WT_anox	29.1576	A
																																									1840 DN_anox	23.2033	A
																																										MeanDiff	SEM	q Value	Prob	Alpha	Sig	LCL	UCL
																																								actinic light 2029.48 ms	2029.48 T4A_anox 2029.48 DN_anox	13.923	10.0139	1.96628	0.5381	0.05	0	-18.145	45.9911
																																									2029.48 T4E_anox 2029.48 DN_anox	12.8836	10.0139	1.81949	0.5952	0.05	0	-19.1844	44.9517
																																									2029.48 T4E_anox 2029.48 T4A_anox	-1.0394	10.0139	0.14679	0.99956	0.05	0	-33.1075	31.0287
																																									2029.48 WT_anox 2029.48 DN_anox	5.05342	10.0139	0.71367	0.9557	0.05	0	-27.0146	37.1215
																																									2029.48 WT_anox 2029.48 T4A_anox	-8.86962	10.0139	1.25261	0.81243	0.05	0	-40.9377	23.1984
																																									2029.48 WT_anox 2029.48 T4E_anox	-7.83022	10.0139	1.10582	0.86062	0.05	0	-39.8983	24.2378
																																										Mean	Groups
																																									2029.48 T4A_anox	37.8446	A
																																									2029.48 T4E_anox	36.8052	A
																																									2029.48 WT_anox	28.975	A
																																									2029.48 DN_anox	23.9216	A
																																										MeanDiff	SEM	q Value	Prob	Alpha	Sig	LCL	UCL
																																								actinic light 2543.89 ms	2543.89 T4A_anox 2543.89 DN_anox	11.8547	8.28621	2.02326	0.51644	0.05	0	-14.6806	38.3901
																																									2543.89 T4E_anox 2543.89 DN_anox	10.6468	8.28621	1.81709	0.59615	0.05	0	-15.8886	37.1821
																																									2543.89 T4E_anox 2543.89 T4A_anox	-1.20799	8.28621	0.20617	0.9988	0.05	0	-27.7434	25.3274
																																									2543.89 WT_anox 2543.89 DN_anox	3.62623	8.28621	0.61889	0.9702	0.05	0	-22.9091	30.1616
																																									2543.89 WT_anox 2543.89 T4A_anox	-8.22851	8.28621	1.40437	0.75754	0.05	0	-34.7639	18.3069
																																									2543.89 WT_anox 2543.89 T4E_anox	-7.02052	8.28621	1.1982	0.83094	0.05	0	-33.5559	19.5148
																																										Mean	Groups
																																									2543.89 T4A_anox	36.2726	A
																																									2543.89 T4E_anox	35.0646	A
																																									2543.89 WT_anox	28.0441	A
																																									2543.89 DN_anox	24.4178	A

## Sheet: 3c
						Data Fig 3c												Data Fig 3c												Data Fig 3c												Data Fig 3c
Time (ms)	WT (1)	WT (2)	WT (3)			Time (ms)	WT avg	WT SD				Time (ms)	T4A (1)	T4A (2)	T4A (3)			Time (ms)	T4A avg	T4A SD				Time (ms)	T4E (1)	T4E (2)	T4E (3)			Time (ms)	T4E avg	T4E SD				Time (ms)	deltaN (1)	deltaN (2)	deltaN (3)			Time (ms)	deltaN avg	deltaN SD
0.6369	-0.00461	-0.00807	-0.0185			0.6369	-0.0103933	0.00723059				0.6369	-0.00126	-0.00758	-0.01146			0.6369	-0.00676667	0.00514841				0.6369	-0.00327	0.00591	-0.01685			0.6369	-0.00473667	0.0114507				0.6369	0.00473872	0.0016976	0.0237458			0.6369	0.0100607	0.0119488
1.27	0.01021	-0.00529	-0.01298			1.27	-0.00268667	0.0118122				1.27	-0.00662	-0.01675	-0.01038			1.27	-0.01125	0.00512073				1.27	-0.00719	-0.00206	-0.02188			1.27	-0.0103767	0.0102871				1.27	-0.00107661	0.00839689	-0.00155724			1.27	0.00192101	0.00561342
1.91	0.00278	-0.00999	-0.01319			1.91	-0.0068	0.0084494				1.91	-0.00733	-0.01535	-0.00266			1.91	-0.00844667	0.00641827				1.91	-0.01373	0.00289	-0.03054			1.91	-0.0137933	0.0167151				1.91	-0.00327061	0.000727854	-0.00618596			1.91	-0.00290957	0.00347102
2.55	0.00052413	-0.01305	-0.0189			2.55	-0.0104753	0.00996474				2.55	-0.00938	-0.0138	-0.00941			2.55	-0.0108633	0.00254327				2.55	-0.00904	-0.00181	-0.0092			2.55	-0.00668333	0.00422119				2.55	-0.00280571	0.00312192	-0.00583321			2.55	-0.001839	0.00455516
3.18	-5.68226e-05	-0.01147	-0.01502			3.18	-0.00884894	0.00781835				3.18	-8.51874e-05	-0.00892	-0.00638			3.18	-0.0051284	0.00454845				3.18	-0.01028	0.00089101	-0.01705			3.18	-0.008813	0.00906002				3.18	-0.0035153	-0.000298833	0.00375975			3.18	-1.81253e-05	0.00364564
3.82	-0.000723378	-0.00744	-0.01738			3.82	-0.00851446	0.00838013				3.82	-0.00975	-0.01954	-0.0172			3.82	-0.0154967	0.00511244				3.82	-0.00767	0.00587	-0.01541			3.82	-0.00573667	0.0107709				3.82	-0.000269012	-0.00214477	-0.00381998			3.82	-0.00207792	0.00177643
4.46	0.00277	-0.01149	-0.01586			4.46	-0.00819333	0.0097427				4.46	-0.00303	-0.02357	-0.00504			4.46	-0.0105467	0.0113232				4.46	-0.02056	0.000972574	-0.02729			4.46	-0.0156258	0.0147632				4.46	-0.00134576	0.00369331	0.0062892			4.46	0.00287891	0.00388209
5.1	0.00139	-0.00781	-0.0185			5.1	-0.00830667	0.0099543				5.1	-0.01608	-0.01947	-0.00792			5.1	-0.01449	0.00593689				5.1	-0.00579	-0.000129928	-0.02151			5.1	-0.00914331	0.0110775				5.1	0.00532596	-0.0027824	0.0138173			5.1	0.00545362	0.00830059
5.73	0.00322	-0.01118	-0.01946			5.73	-0.00914	0.0114768				5.73	-0.00833	-0.01978	-0.01431			5.73	-0.01414	0.00572689				5.73	-0.01277	-0.00738	-0.02985			5.73	-0.0166667	0.0117309				5.73	-8.5779e-06	-0.00102684	0.00542024			5.73	0.00146161	0.00346588
6.37	0.00857	-0.0044	-0.02026			6.37	-0.00536333	0.0144391				6.37	-0.01045	-0.00080653	-0.00678			6.37	-0.00601218	0.00486737				6.37	-0.0106	0.003	-0.02697			6.37	-0.0115233	0.0150063				6.37	-0.0035153	0.00179697	0.00396624			6.37	0.000749303	0.00384923
7.34	-0.0033	-0.0155	-0.0355			7.34	-0.0181	0.0162567				7.34	-0.01926	-0.0227	-0.01977			7.34	-0.0205767	0.00185646				7.34	-0.02091	5.24449e-05	-0.04635			7.34	-0.0224025	0.0232372				7.34	-0.00770755	-0.00257538	-0.00182395			7.34	-0.00403563	0.0032021
8.75	-0.00589	-0.01086	-0.03084			8.75	-0.0158633	0.0132061				8.75	-0.01218	-0.0209	-0.01706			8.75	-0.0167133	0.00437032				8.75	-0.0076	0.01131	-0.03171			8.75	-0.00933333	0.0215623				8.75	0.00406991	0.00702225	0.00877563			8.75	0.0066226	0.00237818
10.76	-0.003	-0.01027	-0.01728			10.76	-0.0101833	0.00714039				10.76	0.00367	-0.00922	-0.00491			10.76	-0.00348667	0.00656182				10.76	0.01031	0.01995	0.00908			10.76	0.0131133	0.00595258				10.76	0.0200152	0.0222178	0.028994			10.76	0.0237423	0.00467952
13.59	0.01496	0.00435	-0.00577			13.59	0.00451333	0.010366				13.59	0.01776	-0.00107	0.00913			13.59	0.00860667	0.0094259				13.59	0.01719	0.04212	0.02022			13.59	0.02651	0.0136033				13.59	0.0533575	0.0525095	0.0506836			13.59	0.0521835	0.00136645
17.6	0.0331	0.02197	0.02094			17.6	0.0253367	0.00674294				17.6	0.03012	0.01517	0.02769			17.6	0.0243267	0.00802245				17.6	0.0487	0.0658	0.02526			17.6	0.0465867	0.0203525				17.6	0.0830132	0.0774021	0.0882811			17.6	0.0828988	0.0054404
23.28	0.07466	0.04497	0.06072			23.28	0.0601167	0.0148542				23.28	0.04751	0.03712	0.07289			23.28	0.0525067	0.018401				23.28	0.07366	0.08411	0.08061			23.28	0.07946	0.00531907				23.28	0.157169	0.159442	0.18397			23.28	0.16686	0.014861
31.32	0.11726	0.07176	0.09483			31.32	0.0946167	0.0227508				31.32	0.04701	0.05632	0.11492			31.32	0.07275	0.0368158				31.32	0.08984	0.10514	0.09695			31.32	0.09731	0.00765635				31.32	0.279886	0.272087	0.307637			31.32	0.286537	0.0186849
42.69	0.12143	0.06533	0.08842			42.69	0.0917267	0.0281958				42.69	0.03759	0.03949	0.14294			42.69	0.07334	0.0602829				42.69	0.09917	0.10123	0.09184			42.69	0.0974133	0.00493533				42.69	0.397033	0.399631	0.424276			42.69	0.40698	0.015035
58.78	0.12198	0.05402	0.06236			58.78	0.0794533	0.0370645				58.78	0.04002	0.03918	0.13822			58.78	0.0724733	0.0569398				58.78	0.10378	0.1055	0.08432			58.78	0.0978667	0.0117632				58.78	0.50263	0.509105	0.541086			58.78	0.517607	0.0205896
81.56	0.11039	0.05216	0.05424			81.56	0.0722633	0.033035				81.56	0.03897	0.03797	0.11748			81.56	0.0648067	0.0456192				81.56	0.10816	0.11808	0.07689			81.56	0.101043	0.0214974				81.56	0.601328	0.61424	0.648347			81.56	0.621305	0.0242926
113.79	0.13003	0.06755	0.05766			113.79	0.08508	0.0392407				113.79	0.05449	0.04549	0.15059			113.79	0.0835233	0.0582555				113.79	0.13519	0.13336	0.09329			113.79	0.120613	0.0236804				113.79	0.693101	0.714299	0.74444			113.79	0.71728	0.0257991
159.42	0.18246	0.11518	0.09977			159.42	0.13247	0.0439729				159.42	0.0749	0.0784	0.19884			159.42	0.11738	0.0705681				159.42	0.14683	0.15801	0.12613			159.42	0.143657	0.0161752				159.42	0.765111	0.797059	0.801757			159.42	0.787976	0.0199399
223.98	0.29388	0.21894	0.17882			223.98	0.230547	0.0584015				223.98	0.1199	0.13145	0.25536			223.98	0.168903	0.0750961				223.98	0.18114	0.18677	0.21755			223.98	0.195153	0.0195993				223.98	0.800737	0.819765	0.823386			223.98	0.814629	0.0121665
315.36	0.44872	0.3833	0.33098			315.36	0.387667	0.0589913				315.36	0.23186	0.21433	0.35651			315.36	0.267567	0.0775243				315.36	0.24789	0.26133	0.37198			315.36	0.293733	0.068096				315.36	0.8197	0.835027	0.834975			315.36	0.829901	0.00883387
444.68	0.57267	0.5047	0.46931			444.68	0.51556	0.0525288				444.68	0.37921	0.36855	0.44294			444.68	0.3969	0.0402265				444.68	0.37297	0.36557	0.50715			444.68	0.41523	0.079691				444.68	0.8159	0.844409	0.852501			444.68	0.837603	0.0192263
627.7	0.59069	0.53002	0.52022			627.7	0.546977	0.0381727				627.7	0.47787	0.48226	0.48088			627.7	0.480337	0.00224487				627.7	0.47598	0.49568	0.51726			627.7	0.496307	0.0206471				627.7	0.821046	0.837735	0.854196			627.7	0.837659	0.0165748
886.72	0.56261	0.50717	0.47918			886.72	0.51632	0.042461				886.72	0.47158	0.47465	0.45191			886.72	0.466047	0.0123386				886.72	0.47615	0.51071	0.48681			886.72	0.491223	0.0176976				886.72	0.816112	0.843647	0.84782			886.72	0.83586	0.0172292
1253.3	0.54809	0.50398	0.46385			1253.3	0.505307	0.0421357				1253.3	0.47259	0.46742	0.45459			1253.3	0.464867	0.00926767				1253.3	0.46451	0.49051	0.48806			1253.3	0.481027	0.0143562				1253.3	0.816348	0.835813	0.837341			1253.3	0.829834	0.0117043
1772.1	0.55039	0.50385	0.4846			1772.1	0.512947	0.0338252				1772.1	0.47958	0.46667	0.45194			1772.1	0.466063	0.01383				1772.1	0.45411	0.48532	0.47852			1772.1	0.47265	0.0164122				1772.1	0.816112	0.840484	0.836464			1772.1	0.83102	0.0130663
2506.34	0.54538	0.48971	0.48976			2506.34	0.508283	0.0321267				2506.34	0.47467	0.45398	0.45817			2506.34	0.462273	0.0109383				2506.34	0.42703	0.47952	0.48308			2506.34	0.46321	0.0313833				2506.34	0.799498	0.826009	0.823644			2506.34	0.816384	0.0146714
2512.75	0.83069	0.80724	0.79086			2512.75	0.809597	0.0200193				2512.75	0.83544	0.78881	0.73947			2512.75	0.787907	0.0479914				2512.75	0.75147	0.7951	0.7955			2512.75	0.78069	0.0253061				2512.75	0.965279	0.978337	0.984376			2512.75	0.975997	0.00976092
2519.04	0.83033	0.80298	0.79139			2519.04	0.808233	0.0199945				2519.04	0.81871	0.77033	0.75011			2519.04	0.779717	0.0352501				2519.04	0.73995	0.79429	0.80144			2519.04	0.77856	0.0336278				2519.04	0.981795	0.991313	0.993986			2519.04	0.989032	0.00640759
2525.33	0.81287	0.79063	0.78459			2525.33	0.79603	0.0148933				2525.33	0.79236	0.74892	0.73293			2525.33	0.75807	0.0307534				2525.33	0.71989	0.77564	0.80851			2525.33	0.768013	0.0447996				2525.33	0.993948	0.98584	1			2525.33	0.993263	0.00710507
2531.62	0.80014	0.76553	0.77365			2531.62	0.779773	0.0180993				2531.62	0.76126	0.72699	0.72776			2531.62	0.73867	0.0195673				2531.62	0.69855	0.75453	0.78886			2531.62	0.747313	0.0455855				2531.62	1	1	0.998821			2531.62	0.999607	0.000680515
2538.06	0.34227	0.30306	0.31333			2538.06	0.319553	0.0203323				2538.06	0.33231	0.33321	0.31482			2538.06	0.32678	0.0103674				2538.06	0.33412	0.38285	0.35256			2538.06	0.35651	0.024604				2538.06	0.792785	0.821901	0.810627			2538.06	0.808438	0.0146811
2545.65	0.17522	0.16087	0.15962			2545.65	0.165237	0.00866838				2545.65	0.2466	0.24431	0.15273			2545.65	0.214547	0.053547				2545.65	0.23493	0.2795	0.20203			2545.65	0.23882	0.0388812				2545.65	0.607535	0.63134	0.627509			2545.65	0.622128	0.0127825
2555.27	0.11133	0.10088	0.08866			2555.27	0.10029	0.0113465				2555.27	0.20305	0.19562	0.0896			2555.27	0.162757	0.0634644				2555.27	0.18878	0.23251	0.14597			2555.27	0.189087	0.0432708				2555.27	0.450121	0.479857	0.487839			2555.27	0.472606	0.0198769
2567.44	0.09255	0.07699	0.05056			2567.44	0.0733667	0.0212282				2567.44	0.17436	0.17096	0.06005			2567.44	0.135123	0.0650376				2567.44	0.16471	0.19993	0.10851			2567.44	0.157717	0.0461095				2567.44	0.343879	0.369389	0.367828			2567.44	0.360365	0.0142986
2582.85	0.06563	0.05906	0.04543			2582.85	0.0567067	0.0103036				2582.85	0.16235	0.15985	0.03943			2582.85	0.120543	0.0702573				2582.85	0.14561	0.17789	0.08268			2582.85	0.135393	0.0484203				2582.85	0.263721	0.297353	0.289819			2582.85	0.283631	0.0176494
2602.37	0.04983	0.05126	0.01968			2602.37	0.0402567	0.0178343				2602.37	0.15001	0.14876	0.02085			2602.37	0.10654	0.0742123				2602.37	0.13697	0.16594	0.08077			2602.37	0.127893	0.0433044				2602.37	0.201375	0.233929	0.225336			2602.37	0.220213	0.0168705
2627.07	0.04156	0.0395	0.02654			2627.07	0.0358667	0.00814254				2627.07	0.14662	0.14304	0.01735			2627.07	0.102337	0.0736224				2627.07	0.1151	0.15739	0.07738			2627.07	0.116623	0.0400267				2627.07	0.16526	0.181038	0.184959			2627.07	0.177086	0.0104276
2658.34	0.02826	0.03639	0.0187			2658.34	0.0277833	0.00885463				2658.34	0.14073	0.13438	0.00228			2658.34	0.0924633	0.0781656				2658.34	0.10263	0.13737	0.0621			2658.34	0.1007	0.0376721				2658.34	0.131216	0.146018	0.147095			2658.34	0.141443	0.00887323
2697.93	0.02662	0.02487	0.01433			2697.93	0.02194	0.00664829				2697.93	0.12751	0.12216	0.02015			2697.93	0.08994	0.0604991				2697.93	0.09291	0.12973	0.07155			2697.93	0.0980633	0.0294304				2697.93	0.104146	0.114824	0.117155			2697.93	0.112041	0.00693641
2748.04	0.02372	0.02538	0.01985			2748.04	0.0229833	0.00283765				2748.04	0.11703	0.106	0.00802			2748.04	0.0770167	0.0600068				2748.04	0.08238	0.12023	0.04583			2748.04	0.0828133	0.0372019				2748.04	0.0862838	0.0899477	0.108517			2748.04	0.0949161	0.0119201
2811.49	0.02888	0.02275	0.00603			2811.49	0.01922	0.0118269				2811.49	0.10254	0.10159	-0.00178			2811.49	0.06745	0.0599568				2811.49	0.07105	0.10482	0.03884			2811.49	0.07157	0.0329931				2811.49	0.066652	0.0688562	0.0794797			2811.49	0.0716626	0.00685889
2891.82	0.01698	0.01456	0.0091			2891.82	0.0135467	0.00403655				2891.82	0.09809	0.09095	0.000618613			2891.82	0.0632195	0.0543314				2891.82	0.06663	0.10039	0.03446			2891.82	0.06716	0.0329682				2891.82	0.0545483	0.0565921	0.0581084			2891.82	0.0564162	0.00178657
2993.51	0.02263	0.01789	0.01174			2993.51	0.01742	0.00546019				2993.51	0.08272	0.07554	-0.00523			2993.51	0.05101	0.0488374				2993.51	0.05629	0.0851	0.04865			2993.51	0.0633467	0.0192223				2993.51	0.0392066	0.0538842	0.057988			2993.51	0.0503596	0.00987433
3122.24	0.02089	0.01398	-0.0033			3122.24	0.0105233	0.01246				3122.24	0.08078	0.06212	0.00116			3122.24	0.04802	0.0416406				3122.24	0.05288	0.0732	0.02932			3122.24	0.0518	0.0219599				3122.24	0.0240361	0.037049	0.044033			3122.24	0.0350394	0.0101488
3285.22	0.01376	0.01451	0.00376			3285.22	0.0106767	0.00600174				3285.22	0.06272	0.06105	-0.00804			3285.22	0.0385767	0.0403799				3285.22	0.04108	0.06365	0.02585			3285.22	0.0435267	0.0190184				3285.22	0.0216219	0.0237995	0.0393785			3285.22	0.0282666	0.00968454
3491.55	0.0097	0.00968	0.01005			3491.55	0.00981	0.000208087				3491.55	0.04422	0.04025	-0.00356			3491.55	0.02697	0.0265142				3491.55	0.03091	0.05808	0.01996			3491.55	0.0363167	0.0196267				3491.55	0.019224	0.018185	0.0275658			3491.55	0.0216583	0.00514238
3752.75	0.01741	0.00138	0.01265			3752.75	0.01048	0.00823237				3752.75	0.03541	0.03577	0.00367			3752.75	0.02495	0.0184299				3752.75	0.02202	0.05334	0.0149			3752.75	0.0300867	0.0204502				3752.75	0.0122179	0.0161561	0.0184202			3752.75	0.0155981	0.00313859
4083.43	0.01385	0.00648	-0.0012			4083.43	0.00637667	0.00752553				4083.43	0.02437	0.01432	-0.00875			4083.43	0.00998	0.0169812				4083.43	0.01647	0.02598	0.01383			4083.43	0.01876	0.00639052				4083.43	0.00358055	0.0130342	0.009679			4083.43	0.00876459	0.00479272
4502.07	0.00335	0.0005479	-0.00288			4502.07	0.0003393	0.00312023				4502.07	0.00639	0.01376	0.01219			4502.07	0.01078	0.00388205				4502.07	0.00318	0.01104	0.00406			4502.07	0.00609333	0.00430648				4502.07	0.000175365	-0.000944029	0.00197021			4502.07	0.000400517	0.00147011
5032.06	-0.00335	-0.0005479	0.00288			5032.06	-0.0003393	0.00312023				5032.06	-0.00639	-0.01376	-0.01219			5032.06	-0.01078	0.00388205				5032.06	-0.00318	-0.01104	-0.00406			5032.06	-0.00609333	0.00430648				5032.06	-0.000175365	0.000944029	-0.00197021			5032.06	-0.000400517	0.00147011

## Sheet: 3d
						Data Fig 3d												Data Fig 3d												Data Fig 3d												Data Fig 3d
Time (ms)	WT (1)	WT (2)	WT (3)			Time (ms)	WT avg	WT SD				Time (ms)	T4A (1)	T4A (2)	T4A (3)			Time (ms)	T4A avg	T4A SD				Time (ms)	T4E (1)	T4E (2)	T4E (3)			Time (ms)	T4E avg	T4E SD				Time (ms)	deltaN (1)	deltaN (2)	deltaN (3)			Time (ms)	deltaN avg	deltaN SD
0.6369	-0.02705	-0.02334	-0.03618			0.6369	-0.0288567	0.00660791				0.6369	-0.02704	-0.00791	-0.03255			0.6369	-0.0225	0.0129322				0.6369	-0.0069	-0.03948	-0.03463			0.6369	-0.0270033	0.0175781				0.6369	-0.0272918	-0.0195838	-0.0267874			0.6369	-0.0245543	0.00431198
1.27	-0.02127	-0.01899	-0.01636			1.27	-0.0188733	0.00245708				1.27	-0.02943	-0.01052	-0.03434			1.27	-0.0247633	0.012577				1.27	-0.0138	-0.02779	-0.03161			1.27	-0.0244	0.00937647				1.27	-0.00349895	-0.0202088	-0.0290042			1.27	-0.0175707	0.0129557
1.91	-0.02464	-0.01956	-0.02019			1.91	-0.0214633	0.00276905				1.91	-0.02736	-0.0258	-0.02917			1.91	-0.0274433	0.00168654				1.91	-0.00176	-0.04563	-0.03239			1.91	-0.0265933	0.0225021				1.91	-0.016795	-0.0233339	-0.0301127			1.91	-0.0234139	0.00665923
2.55	-0.01993	-0.02091	-0.02298			2.55	-0.0212733	0.00155712				2.55	-0.01551	-0.01452	-0.02437			2.55	-0.0181333	0.00542375				2.55	-0.01106	-0.01975	-0.02474			2.55	-0.0185167	0.00692289				2.55	-0.0209937	-0.0227089	-0.023462			2.55	-0.0223882	0.00126503
3.18	-0.0294	-0.01326	-0.02589			3.18	-0.02285	0.00848859				3.18	-0.0259	-0.00947	-0.02657			3.18	-0.0206467	0.00968507				3.18	-0.01896	-0.04319	-0.03391			3.18	-0.03202	0.0122251				3.18	-0.0195941	-0.0245839	-0.0295585			3.18	-0.0245788	0.00498218
3.82	-0.01619	-0.02299	-0.0322			3.82	-0.0237933	0.00803517				3.82	-0.02153	-0.0161	-0.03941			3.82	-0.02568	0.0121966				3.82	-0.01338	-0.03377	-0.02643			3.82	-0.0245267	0.0103274				3.82	-0.0160952	-0.028334	-0.0262331			3.82	-0.0235541	0.00654449
4.46	-0.02333	-0.02041	-0.0273			4.46	-0.02368	0.00345831				4.46	-0.01841	-0.01841	-0.03467			4.46	-0.02383	0.00938772				4.46	-0.01095	-0.03338	-0.03442			4.46	-0.02625	0.0132604				4.46	-0.0230931	-0.0220839	-0.0273416			4.46	-0.0241728	0.00279022
5.1	-0.03129	-0.02114	-0.01989			5.1	-0.0241067	0.00625227				5.1	-0.01401	-0.01655	-0.03279			5.1	-0.0211167	0.0101889				5.1	-0.01255	-0.03524	-0.02405			5.1	-0.0239467	0.0113454				5.1	-0.0195941	-0.0245839	-0.0223536			5.1	-0.0221772	0.00249958
5.73	-0.01756	-0.02349	-0.03217			5.73	-0.0244067	0.00734801				5.73	-0.02779	-0.00721	-0.03137			5.73	-0.0221233	0.0130388				5.73	-0.01326	-0.0511	-0.02815			5.73	-0.0308367	0.0190625				5.73	-0.00209937	-0.0295841	-0.0317754			5.73	-0.0211529	0.0165372
6.37	-0.0246	-0.02611	-0.02294			6.37	-0.02455	0.00158559				6.37	-0.02155	-0.01166	-0.02815			6.37	-0.0204533	0.00829952				6.37	-0.02196	-0.05387	-0.02713			6.37	-0.03432	0.017127				6.37	-0.0160952	-0.0358342	-0.0229078			6.37	-0.0249457	0.0100261
7.34	-0.01997	-0.01838	-0.02651			7.34	-0.02162	0.00430884				7.34	-0.02933	-0.02168	-0.03448			7.34	-0.0284967	0.00644056				7.34	-0.00907	-0.05444	-0.02955			7.34	-0.03102	0.0227207				7.34	-0.00139958	-0.0295841	-0.0212452			7.34	-0.0174096	0.0144784
8.75	-0.00573	-0.00381	-0.00686			8.75	-0.00546667	0.00154196				8.75	-0.00677	0.00411	0.01038			8.75	0.00257333	0.00867765				8.75	0.02153	-0.01372	0.00481			8.75	0.00420667	0.0176327				8.75	0.016795	0.0104169	0.0269721			8.75	0.0180613	0.00834993
10.76	0.0216	0.02478	0.01943			10.76	0.0219367	0.00269084				10.76	0.01677	0.04386	0.04111			10.76	0.0339133	0.0149101				10.76	0.0522	0.03068	0.04867			10.76	0.04385	0.0115413				10.76	0.0727782	0.0497929	0.0785147			10.76	0.0670286	0.0151996
13.59	0.05539	0.05584	0.05139			13.59	0.0542067	0.00244966				13.59	0.04071	0.07795	0.07486			13.59	0.0645067	0.0206664				13.59	0.09812	0.05954	0.07812			13.59	0.0785933	0.0192944				13.59	0.119664	0.114794	0.126732			13.59	0.120397	0.00600237
17.6	0.08365	0.09491	0.09519			17.6	0.09125	0.00658328				17.6	0.0781	0.1298	0.09592			17.6	0.101273	0.0262624				17.6	0.1419	0.11878	0.11683			17.6	0.125837	0.0139454				17.6	0.175647	0.169171	0.192684			17.6	0.179167	0.0121456
23.28	0.10669	0.10924	0.11423			23.28	0.110053	0.00383524				23.28	0.09174	0.15862	0.10562			23.28	0.11866	0.0352954				23.28	0.16608	0.14573	0.12347			23.28	0.145093	0.0213121				23.28	0.268719	0.251048	0.266396			23.28	0.262054	0.00960246
31.32	0.1051	0.11237	0.11581			31.32	0.111093	0.00546795				31.32	0.10462	0.14458	0.1179			31.32	0.122367	0.020351				31.32	0.16359	0.12821	0.12676			31.32	0.13952	0.0208578				31.32	0.348495	0.3473	0.328469			31.32	0.341421	0.0112334
42.69	0.08683	0.09198	0.09577			42.69	0.0915267	0.00448721				42.69	0.09565	0.14146	0.10711			42.69	0.11474	0.0238391				42.69	0.14864	0.11404	0.12051			42.69	0.12773	0.0183953				42.69	0.413576	0.422302	0.351746			42.69	0.395875	0.0384649
58.78	0.07691	0.08006	0.07146			58.78	0.0761433	0.00435096				58.78	0.09128	0.11511	0.10431			58.78	0.103567	0.0119324				58.78	0.12843	0.10328	0.12691			58.78	0.11954	0.0141021				58.78	0.473058	0.505622	0.38112			58.78	0.453266	0.0645676
81.56	0.06471	0.0624	0.05817			81.56	0.06176	0.00331664				81.56	0.08908	0.0966	0.09214			81.56	0.0926067	0.00378166				81.56	0.10893	0.08485	0.12656			81.56	0.10678	0.020938				81.56	0.510147	0.57013	0.399963			81.56	0.493413	0.0863087
113.79	0.06023	0.05227	0.0515			113.79	0.0546667	0.00483335				113.79	0.09179	0.08766	0.08859			113.79	0.0893467	0.00216648				113.79	0.10063	0.07124	0.12979			113.79	0.100553	0.0292751				113.79	0.557033	0.631951	0.400517			113.79	0.529834	0.11809
159.42	0.04574	0.05169	0.05938			159.42	0.05227	0.00683847				159.42	0.09281	0.08196	0.08714			159.42	0.0873033	0.00542684				159.42	0.08939	0.08502	0.12977			159.42	0.101393	0.0246719				159.42	0.572428	0.687273	0.409939			159.42	0.556547	0.139347
223.98	0.05068	0.05615	0.0661			223.98	0.0576433	0.00781771				223.98	0.09013	0.09728	0.09863			223.98	0.0953467	0.00456791				223.98	0.09609	0.07814	0.14211			223.98	0.105447	0.0329955				223.98	0.592722	0.720019	0.406614			223.98	0.573118	0.15762
315.36	0.05085	0.05689	0.06825			315.36	0.0586633	0.00883451				315.36	0.10262	0.09167	0.10064			315.36	0.09831	0.00583501				315.36	0.07919	0.07976	0.1294			315.36	0.0961167	0.0288256				315.36	0.59902	0.722954	0.403843			315.36	0.575272	0.160876
444.68	0.05308	0.06895	0.05732			444.68	0.0597833	0.00821677				444.68	0.10226	0.08904	0.11			444.68	0.100433	0.0105987				444.68	0.09969	0.08388	0.14325			444.68	0.10894	0.0307469				444.68	0.586424	0.719739	0.395529			444.68	0.567231	0.162955
627.7	0.06037	0.07028	0.08005			627.7	0.0702333	0.00984008				627.7	0.10548	0.09952	0.12027			627.7	0.108423	0.0106835				627.7	0.10922	0.10283	0.14413			627.7	0.118727	0.0222307				627.7	0.589923	0.690432	0.389433			627.7	0.556596	0.153242
886.72	0.07016	0.08241	0.07314			886.72	0.0752367	0.00638848				886.72	0.10237	0.10659	0.13267			886.72	0.113877	0.0164117				886.72	0.12319	0.10636	0.13994			886.72	0.123163	0.01679				886.72	0.585024	0.681599	0.387216			886.72	0.55128	0.150064
1253.3	0.09285	0.10366	0.08472			1253.3	0.0937433	0.00950155				1253.3	0.1114	0.10902	0.12845			1253.3	0.11629	0.0105979				1253.3	0.14474	0.10581	0.14578			1253.3	0.13211	0.0227824				1253.3	0.59972	0.662178	0.399963			1253.3	0.553954	0.136967
1772.1	0.12824	0.15542	0.10083			1772.1	0.128163	0.0272951				1772.1	0.12309	0.13865	0.14197			1772.1	0.13457	0.0100796				1772.1	0.19743	0.12929	0.15821			1772.1	0.161643	0.0341995				1772.1	0.624913	0.652677	0.399963			1772.1	0.559184	0.138587
2506.34	0.18277	0.2242	0.15074			2506.34	0.185903	0.0368301				2506.34	0.14349	0.143	0.14227			2506.34	0.14292	0.000613922				2506.34	0.28071	0.15348	0.16373			2506.34	0.199307	0.0706834				2506.34	0.646606	0.679707	0.419361			2506.34	0.581891	0.141725
2512.75	0.23879	0.30621	0.21852			2512.75	0.254507	0.0459091				2512.75	0.19586	0.19563	0.18068			2512.75	0.190723	0.00869854				2512.75	0.37659	0.19577	0.19714			2512.75	0.2565	0.104003				2512.75	0.805458	0.864326	0.53353			2512.75	0.734438	0.176463
2519.04	0.25916	0.30635	0.21335			2519.04	0.25962	0.0465017				2519.04	0.20194	0.18912	0.19486			2519.04	0.195307	0.00642166				2519.04	0.37593	0.20861	0.21499			2519.04	0.26651	0.0948142				2519.04	0.814556	0.879126	0.540735			2519.04	0.744806	0.179655
2525.33	0.25635	0.30785	0.2202			2525.33	0.261467	0.0440484				2525.33	0.20826	0.19771	0.19189			2525.33	0.199287	0.00829811				2525.33	0.38443	0.19271	0.21008			2525.33	0.262407	0.106032				2525.33	0.820854	0.894951	0.544061			2525.33	0.753288	0.184945
2531.62	0.24788	0.30729	0.2116			2531.62	0.25559	0.0483087				2531.62	0.20399	0.19055	0.19372			2531.62	0.196087	0.00702561				2531.62	0.3864	0.20346	0.2115			2531.62	0.26712	0.103378				2531.62	0.817355	0.890393	0.546277			2531.62	0.751342	0.181307
2538.06	0.17691	0.21871	0.1549			2538.06	0.183507	0.0324124				2538.06	0.17167	0.14956	0.16802			2538.06	0.163083	0.0118529				2538.06	0.26077	0.16125	0.21272			2538.06	0.21158	0.0497698				2538.06	0.607418	0.672822	0.386662			2538.06	0.555634	0.149944
2545.65	0.1314	0.15465	0.11653			2545.65	0.134193	0.0192129				2545.65	0.13466	0.12407	0.14484			2545.65	0.134523	0.0103857				2545.65	0.19012	0.13404	0.17871			2545.65	0.167623	0.0296383				2545.65	0.497551	0.535738	0.311288			2545.65	0.448192	0.12009
2555.27	0.097	0.12188	0.08644			2555.27	0.101773	0.0181958				2555.27	0.11472	0.11414	0.12205			2555.27	0.11697	0.00440896				2555.27	0.14093	0.11593	0.15723			2555.27	0.13803	0.0208022				2555.27	0.412176	0.437927	0.260854			2555.27	0.370319	0.0956703
2567.44	0.08191	0.09297	0.07633			2567.44	0.0837367	0.00846906				2567.44	0.101	0.1011	0.11567			2567.44	0.105923	0.00844101				2567.44	0.1117	0.08596	0.15514			2567.44	0.1176	0.0349653				2567.44	0.347796	0.352925	0.214299			2567.44	0.305007	0.078597
2582.85	0.06207	0.0732	0.05881			2582.85	0.0646933	0.00754516				2582.85	0.09454	0.08353	0.09711			2582.85	0.0917267	0.00721389				2582.85	0.08379	0.07929	0.1247			2582.85	0.0959267	0.0250198				2582.85	0.296711	0.294174	0.17772			2582.85	0.256202	0.0679787
2602.37	0.05517	0.06194	0.05599			2602.37	0.0577	0.00369477				2602.37	0.085	0.09357	0.08545			2602.37	0.0880067	0.00482324				2602.37	0.07161	0.0779	0.12887			2602.37	0.0927933	0.0314012				2602.37	0.254024	0.249798	0.147238			2602.37	0.21702	0.0604697
2627.07	0.04865	0.04915	0.03908			2627.07	0.0456267	0.00567509				2627.07	0.06817	0.07735	0.07552			2627.07	0.07368	0.00485873				2627.07	0.07057	0.06279	0.1047			2627.07	0.0793533	0.0222929				2627.07	0.230231	0.213547	0.121744			2627.07	0.188507	0.0584174
2658.34	0.04022	0.04458	0.0408			2658.34	0.0418667	0.00236764				2658.34	0.05957	0.06038	0.06277			2658.34	0.0609067	0.00166374				2658.34	0.04864	0.05305	0.09235			2658.34	0.06468	0.0240642				2658.34	0.181945	0.176671	0.109551			2658.34	0.156056	0.0403605
2697.93	0.03366	0.03419	0.02907			2697.93	0.0323067	0.00281553				2697.93	0.04903	0.05824	0.05666			2697.93	0.0546433	0.00492506				2697.93	0.03736	0.05927	0.09002			2697.93	0.0622167	0.0264534				2697.93	0.163751	0.14417	0.0956955			2697.93	0.134539	0.035035
2748.04	0.03667	0.03084	0.03456			2748.04	0.0340233	0.00295182				2748.04	0.04748	0.059	0.04753			2748.04	0.0513367	0.00663669				2748.04	0.0291	0.03383	0.05837			2748.04	0.0404333	0.0157126				2748.04	0.135759	0.123545	0.0729725			2748.04	0.110759	0.033289
2811.49	0.02401	0.02044	0.02418			2811.49	0.0228767	0.00211193				2811.49	0.04411	0.0489	0.03732			2811.49	0.0434433	0.00581871				2811.49	0.03298	0.01942	0.05235			2811.49	0.0349167	0.0165502				2811.49	0.114066	0.0997941	0.0519121			2811.49	0.0885906	0.0325562
2891.82	0.02654	0.02804	0.01867			2891.82	0.0244167	0.00503295				2891.82	0.04399	0.03621	0.02886			2891.82	0.0363533	0.00756602				2891.82	0.02509	0.03935	0.04023			2891.82	0.03489	0.00849845				2891.82	0.0811756	0.0760435	0.0474783			2891.82	0.0682325	0.0181559
2993.51	0.01724	0.01736	0.02287			2993.51	0.0191567	0.0032164				2993.51	0.0304	0.03732	0.02551			2993.51	0.0310767	0.00593401				2993.51	0.01178	0.02256	0.0255			2993.51	0.0199467	0.00722369				2993.51	0.0713786	0.0597931	0.0424903			2993.51	0.0578873	0.0145381
3122.24	0.01947	0.01905	0.01828			3122.24	0.0189333	0.000603517				3122.24	0.03152	0.02963	0.02388			3122.24	0.0283433	0.0039792				3122.24	0.02029	0.02118	0.03345			3122.24	0.0249733	0.00735448				3122.24	0.0545836	0.0472928	0.0319601			3122.24	0.0446122	0.0115475
3285.22	0.01137	0.01448	0.01326			3285.22	0.0130367	0.00156698				3285.22	0.0204	0.02501	0.01681			3285.22	0.02074	0.00411056				3285.22	0.01572	0.01936	0.00526			3285.22	0.0134467	0.00731974				3285.22	0.0405878	0.0397926	0.0236468			3285.22	0.0346757	0.00955964
3491.55	0.00396	0.00956	0.0163			3491.55	0.00994	0.00617877				3491.55	0.02497	0.01107	0.00927			3491.55	0.0151033	0.00859205				3491.55	0.01045	0.00829	0.01573			3491.55	0.01149	0.00382748				3491.55	0.0356893	0.0266673	0.0214299			3491.55	0.0279288	0.00721292
3752.75	0.01125	0.0077	0.00936			3752.75	0.00943667	0.00177624				3752.75	0.01246	0.01851	0.00761			3752.75	0.01286	0.005461				3752.75	0.01755	0.01183	-0.00463			3752.75	0.00825	0.0115152				3752.75	0.0251924	0.0110419	0.00646592			3752.75	0.0142334	0.00976268
4083.43	0.00548	0.00543	0.00862			4083.43	0.00651	0.00182748				4083.43	0.00398	0.01925	0.00488			4083.43	0.00937	0.00856816				4083.43	0.00972	5.53714e-05	-0.000385358			4083.43	0.00313	0.00571136				4083.43	0.00839748	0.00979191	0.00591169			4083.43	0.00803369	0.00196552
4502.07	0.00206	-0.00109	0.00163			4502.07	0.000866667	0.00170811				4502.07	0.00549	0.00228	0.000369051			4502.07	0.00271302	0.00258779				4502.07	0.00597	0.00861	0.000114882			4502.07	0.00489829	0.00434778				4502.07	0.00209937	-0.00458345	-0.00351007			4502.07	-0.00199805	0.00358882
5032.06	-0.00206	0.00109	-0.00163			5032.06	-0.000866667	0.00170811				5032.06	-0.00549	-0.00228	-0.000369051			5032.06	-0.00271302	0.00258779				5032.06	-0.00597	-0.00861	-0.000114882			5032.06	-0.00489829	0.00434778				5032.06	-0.0104969	-0.00520846	-0.00240163			5032.06	-0.00603565	0.00411052
