# Supplementary material for: The amino terminus of PetD is essential for cytochrome b6 f function and the negative feedback control of STT7 kinase
Source: Nat Plants. 2026 Jun 2;12(6):1232–41. doi: 10.1038/s41477-026-02310-y (PMC13287000; doi:10.1038/s41477-026-02310-y)
Supplement: Supplementary file 5 — Statistical source data from spectroscopy. [file 41477_2026_2310_MOESM5_ESM.xlsx]

## Sheet: Fig 4a
Time(ms)	WT b (1)	WT f (1)	WT b (2)	WT f (2)	WT b (3)	WT f (3)		Time(ms)	WT b avg	WT b SD	WT f avg	WT f SD
-400.61	-0.00213	0.0085	0.00678	0.0244	0.00784	0.02568		-400.61	0.00416333	0.0054759	0.0195267	0.0095708
-300.51	-0.0077	0.03304	0.01047	0.01531	0.02824	-0.00326		-300.51	0.0103367	0.0179704	0.01503	0.0181516
-200.42	-0.00975	0.02432	-0.005	0.00823	0.01044	0.01237		-200.42	-0.00143667	0.0105561	0.0149733	0.00835494
-100.32	0.00721	0.0312	-0.00221	0.01177	-0.00138	-0.01774		-100.32	0.00120667	0.00521558	0.00841	0.0246424
0.297	0.00603	-0.09338	-0.000975583	-0.07383	-0.00377	-0.20216		0.297	0.000428139	0.00504855	-0.123123	0.0691422
0.594	0.023	-0.10271	0.00324	-0.07767	-0.0061	-0.21109		0.594	0.00671333	0.0148577	-0.13049	0.0709156
0.991	0.02921	-0.1103	0.01561	-0.06126	0.01977	-0.18158		0.991	0.02153	0.00696873	-0.117713	0.0605016
1.99	0.04939	-0.09325	0.02064	-0.05842	0.05093	-0.15929		1.99	0.04032	0.0170608	-0.103653	0.0512334
4.99	0.03989	-0.06049	0.03183	-0.04029	0.07625	-0.11431		4.99	0.0493233	0.0236648	-0.0716967	0.0382614
9.98	0.03151	-0.02556	0.0166	-0.01286	0.05219	-0.03272		9.98	0.0334333	0.0178728	-0.0237133	0.010058
14.98	0.0252	-0.0017	0.00997	-0.00854	0.07809	-0.02932		14.98	0.0377533	0.0357529	-0.0131867	0.0143844
19.98	0.02018	-0.00868	0.0116	-0.00456	0.04378	-0.02449		19.98	0.0251867	0.016664	-0.0125767	0.0105209
39.97	0.02277	0.01165	0.01232	0.00338	0.02046	0.01093		39.97	0.0185167	0.00548936	0.00865333	0.00458101
59.97	0.00124	0.04938	0.00482	0.0056	0.03633	-0.00263		59.97	0.01413	0.0193089	0.01745	0.0279567
79.97	-0.00695	0.01967	-0.00141	0.00465	0.00388	-0.00485		79.97	-0.00149333	0.00541548	0.00649	0.0123631
99.96	0.01719	0.01378	-0.00602	0.01049	-0.03756	-0.02173		99.96	-0.00879667	0.0274804	0.000846667	0.019621
149.96	-7.8342e-05	0.03091	0.000469543	0.00351	0.01309	-0.02246		149.96	0.00449373	0.00744962	0.00398667	0.0266882
199.96	0.00413	0.03186	0.00101	0.01398	0.01529	-0.04263		199.96	0.00681	0.00750776	0.00107	0.0388869
249.96	0.01253	0.02559	0.00564	0.0036	-8.75791e-05	0.00423		249.96	0.00602747	0.00631771	0.01114	0.012518
299.95	0.00436	0.01507	0.00443	0.00786	-0.00686	-0.01043		299.95	0.000643333	0.00649817	0.00416667	0.0131451
399.05	0.01685	0.05118	0.01037	0.00751	0.01969	-0.01763		399.05	0.0156367	0.004777	0.0136867	0.0348183
498.15	0.00562	0.03072	-0.00444	-0.00274	0.00807	-0.01005		498.15	0.00308333	0.00662956	0.00597667	0.0217378
997.24	-0.00324	0.04241	0.00242	-0.000538675	-0.00293	-0.01523		997.24	-0.00125	0.00318209	0.00888044	0.0299522
1496.34	0.0033	0.05615	0.01633	-0.00896	0.01604	-0.01699		1496.34	0.01189	0.00744057	0.0100667	0.0401108
1995.44	0.000764936	0.03731	0.0155	-0.00966	0.01274	-0.03996		1995.44	0.00966831	0.00783307	-0.00410333	0.0389335
2494.53	0.01139	0.04223	0.00969	-0.0159	0.02709	-0.02906		2494.53	0.0160567	0.00959288	-0.00091	0.0379354
3494.53	0.0054	0.03361	0.00833	-0.00412	-0.00982	-0.02702		3494.53	0.00130333	0.00974385	0.000823333	0.0306158

## Sheet: Fig 4b
Time(ms)	deltaN b (1)	deltaN f (1)	deltaN b (2)	deltaN f (2)	deltaN b (3)	deltaN f (3)		Time(ms)	deltaN b avg	deltaN b SD	deltaN f avg	deltaN f SD
-400.61	0.05697	-0.00824	-0.01728	-0.04929	-0.02545	0.01358		-400.61	0.00474667	0.0454108	-0.01465	0.0319214
-300.51	-0.04519	-0.01641	0.01688	0.00996	-0.03769	-0.03922		-300.51	-0.022	0.0338792	-0.0152233	0.0246115
-200.42	-0.02694	0.04673	0.00452	-0.03466	0.03523	-0.02379		-200.42	0.00427	0.0310858	-0.00390667	0.0441882
-100.32	0.0615	0.00685	-0.02768	-0.02291	-0.03338	0.04316		-100.32	0.000146667	0.0532099	0.00903333	0.0330891
0.297	-0.02181	-0.2331	-0.05861	-0.16581	-0.03908	-0.10173		0.297	-0.0398333	0.0184116	-0.16688	0.0656915
0.594	-0.01701	-0.212	-0.03055	-0.15604	0.02885	-0.16958		0.594	-0.00623667	0.031131	-0.179207	0.0291956
0.991	0.07971	-0.24064	0.01222	-0.13962	0.0795	-0.1862		0.991	0.0571433	0.0389049	-0.18882	0.0505609
1.99	0.07864	-0.22732	0.04756	-0.12921	0.01963	-0.09909		1.99	0.04861	0.029519	-0.151873	0.0670519
4.99	0.20022	-0.19265	0.11272	-0.11547	0.04955	-0.12337		4.99	0.12083	0.0756617	-0.14383	0.0424635
9.98	0.20322	-0.11698	0.17147	-0.13695	0.13409	-0.1156		9.98	0.169593	0.0346032	-0.123177	0.011948
14.98	0.213	-0.15202	0.14972	-0.08627	0.17537	-0.18951		14.98	0.179363	0.0318284	-0.1426	0.0522607
19.98	0.14393	-0.16708	0.1811	-0.08988	0.10791	-0.20815		19.98	0.144313	0.0365965	-0.155037	0.0600477
39.97	0.18622	-0.13179	0.15731	-0.07143	0.18153	-0.13165		39.97	0.17502	0.0155155	-0.111623	0.0348085
59.97	0.21563	-0.10507	0.1689	-0.03208	0.15503	-0.10117		59.97	0.179853	0.0317501	-0.07944	0.0410613
79.97	0.14579	-0.0964	0.10386	-0.08952	0.11504	-0.1088		79.97	0.121563	0.0217128	-0.09824	0.00977081
99.96	0.18303	-0.07329	0.13297	-0.03206	0.12873	-0.09052		99.96	0.148243	0.0302006	-0.06529	0.0300399
149.96	0.13963	-0.06783	0.06775	-0.07708	0.16985	-0.0939		149.96	0.125743	0.0524474	-0.0796033	0.0132169
199.96	0.14208	-0.03216	0.07372	-0.04198	0.21907	-0.04909		199.96	0.144957	0.0727177	-0.0410767	0.00850107
249.96	0.12972	-0.02	0.04153	-0.05371	0.07387	-0.11505		249.96	0.0817067	0.0446142	-0.06292	0.0481897
299.95	0.10209	-0.01762	0.03993	-0.01947	0.16896	-0.04728		299.95	0.10366	0.0645293	-0.0281233	0.0166159
399.05	0.04674	-0.08455	0.078	-0.04792	0.06854	-0.03337		399.05	0.0644267	0.0160308	-0.05528	0.0263719
498.15	0.08971	-0.05672	0.03967	-0.03346	0.13255	-0.12791		498.15	0.08731	0.0464865	-0.0726967	0.0492102
997.24	-0.04596	-0.12052	0.03348	-0.00276	-0.02378	-0.0675		997.24	-0.0120867	0.0409906	-0.0635933	0.0589771
1496.34	-0.04256	-0.06639	0.01753	-0.01939	-0.02006	-0.03675		1496.34	-0.01503	0.0303591	-0.0408433	0.0237659
1995.44	-0.02196	-0.00341	-0.00277	0.01341	0.02165	0.01742		1995.44	-0.00102667	0.0218572	0.00914	0.011052
2494.53	0.02339	-0.00575	0.05106	-0.03247	0.04018	-0.09438		2494.53	0.03821	0.0139398	-0.0442	0.0454644
3494.53	0.0481	-0.01944	0.03042	-0.00547	0.04652	-0.04094		3494.53	0.04168	0.00978339	-0.02195	0.0178677

## Sheet: Fig 4c
Time(ms)	WT b (1)	WT f (1)	WT b (2)	WT f (2)	WT b (3)	WT f (3)		Time(ms)	WT b avg	WT b SD	WT f avg	WT f SD
-400.61	0.00165	-0.01949	0.00222	0.00996	-0.03702	0.000686819		-400.61	-0.01105	0.0224925	-0.00294773	0.0150577
-300.51	-0.01769	-0.01254	0.0014	-0.00509	0.00706	-0.00142		-300.51	-0.00307667	0.0129681	-0.00635	0.00566607
-200.42	-0.01256	-0.00124	-0.01682	-0.01682	0.01773	0.03552		-200.42	-0.00388333	0.0188385	0.00582	0.0268747
-100.32	-0.01636	0.00858	-0.00521	-0.02224	0.01251	0.02285		-100.32	-0.00302	0.0145591	0.00306333	0.0230457
0.297	-0.03704	-0.12648	-0.02941	-0.06503	-0.02765	-0.13527		0.297	-0.0313667	0.00499144	-0.108927	0.0382688
0.594	-0.0254	-0.15441	-0.0371	-0.09484	-0.01445	-0.17447		0.594	-0.02565	0.0113271	-0.14124	0.0414164
0.991	0.02112	-0.14892	0.00378	-0.10018	0.01588	-0.15379		0.991	0.0135933	0.00889329	-0.134297	0.0296461
1.99	-0.00244	-0.1371	0.02473	-0.10584	0.02426	-0.12908		1.99	0.0155167	0.0155527	-0.124007	0.0162358
4.99	-0.01652	-0.1031	-0.000727327	-0.07016	0.01359	-0.087		4.99	-0.00121911	0.015061	-0.0867533	0.0164714
9.98	-0.15345	-0.10389	-0.06869	-0.03273	-0.16729	-0.03105		9.98	-0.12981	0.0533819	-0.05589	0.0415777
14.98	-0.19645	-0.05405	-0.09844	-0.01703	-0.18465	-0.07139		14.98	-0.159847	0.053506	-0.04749	0.0277674
19.98	-0.20187	-0.027	-0.11277	-0.01884	-0.25498	-0.02378		19.98	-0.189873	0.07186	-0.0232067	0.0041101
39.97	-0.26358	-0.03349	-0.16655	-0.00271	-0.19489	-0.03769		39.97	-0.20834	0.0498937	-0.02463	0.0190991
59.97	-0.2866	-0.02429	-0.16704	0.00833	-0.28374	-0.0102		59.97	-0.245793	0.0682174	-0.00872	0.0163603
79.97	-0.25057	-0.02574	-0.16324	-0.0062	-0.29331	-0.01143		79.97	-0.235707	0.0662966	-0.0144567	0.0101155
99.96	-0.25646	-0.00533	-0.16545	0.00904	-0.25611	-0.03012		99.96	-0.226007	0.0524439	-0.00880333	0.0198097
149.96	-0.26614	-0.02757	-0.16482	-0.00696	-0.24903	-0.00716		149.96	-0.226663	0.0542369	-0.0138967	0.0118419
199.96	-0.26315	-0.03378	-0.16367	-0.01065	-0.25351	-0.01726		199.96	-0.226777	0.0548641	-0.0205633	0.0119136
249.96	-0.23415	-0.02079	-0.15174	0.000128061	-0.22099	0.00487		249.96	-0.202293	0.0442722	-0.00526398	0.0136534
299.95	-0.21679	-0.02329	-0.12696	0.01989	-0.24732	4.94612e-05		299.95	-0.197023	0.0625673	-0.00111685	0.0216136
399.05	-0.23611	-0.02196	-0.13092	0.01161	-0.21806	-0.00718		399.05	-0.19503	0.0562496	-0.00584333	0.0168249
498.15	-0.18822	-0.01561	-0.11655	-0.00758	-0.20236	0.00293		498.15	-0.169043	0.046007	-0.00675333	0.0092976
997.24	-0.13795	-0.01558	-0.12148	0.0076	-0.17238	0.03134		997.24	-0.143937	0.0259727	0.00778667	0.0234606
1496.34	-0.11336	-0.00824	-0.10557	0.01564	-0.12396	-0.02196		1496.34	-0.114297	0.00923071	-0.00485333	0.0190274
1995.44	-0.12709	-0.01318	-0.09914	0.00408	-0.09579	-0.00476		1995.44	-0.10734	0.0171858	-0.00462	0.00863085
2494.53	-0.11477	-0.00917	-0.0941	0.03218	-0.08006	0.02243		2494.53	-0.09631	0.0174602	0.0151467	0.0216158
3494.53	-0.06852	0.01904	-0.09245	0.01949	-0.06638	0.02489		3494.53	-0.0757833	0.0144734	0.02114	0.00325538

## Sheet: Fig 4d
Time(ms)	deltaN b (1)	deltaN f (1)	deltaN b (2)	deltaN f (2)	deltaN b (3)	deltaN f (3)		Time(ms)	deltaN b avg	deltaN b SD	deltaN f avg	deltaN f SD
-400.61	-0.00657	-0.03088	-0.02591	0.07945	-0.01126	-0.00955		-400.61	-0.01458	0.0100884	0.0130067	0.0585216
-300.51	-0.00551	-0.000719873	-0.03625	0.05032	-0.06342	-0.0054		-300.51	-0.03506	0.0289733	0.0147334	0.0309076
-200.42	-0.00624	0.03395	-0.02939	0.06574	0.04354	-0.02024		-200.42	0.00263667	0.0372665	0.0264833	0.0434736
-100.32	-0.01982	-0.00665	-0.01386	-0.13733	0.04559	-0.01559		-100.32	0.00397	0.036167	-0.05319	0.0730044
0.297	-0.07727	-0.11847	-0.25686	-0.19592	-0.03423	-0.01693		0.297	-0.122787	0.118088	-0.11044	0.0897648
0.594	-0.06542	-0.19101	-0.08837	-0.23236	-0.0017	-0.09008		0.594	-0.05183	0.0449048	-0.17115	0.0731896
0.991	-0.08775	-0.17744	-0.06062	-0.23178	-0.03756	-0.08688		0.991	-0.0619767	0.0251225	-0.165367	0.0732006
1.99	-0.01933	-0.16499	-0.04886	-0.20628	-0.01775	-0.09669		1.99	-0.0286467	0.0175231	-0.155987	0.055347
4.99	-0.02691	-0.22594	0.00152	-0.26751	-0.04645	-0.10236		4.99	-0.0239467	0.0241219	-0.198603	0.0859017
9.98	0.00561	-0.1432	-0.07852	-0.29761	0.01948	-0.07637		9.98	-0.01781	0.0530318	-0.172393	0.113472
14.98	-0.03609	-0.10913	-0.02485	-0.26385	0.01187	-0.05277		14.98	-0.0163567	0.0250827	-0.141917	0.109293
19.98	0.0227	-0.20388	-0.07388	-0.22742	-0.02364	-0.08113		19.98	-0.02494	0.0483031	-0.17081	0.078552
39.97	-0.01314	-0.20805	0.06213	-0.15068	-0.00488	-0.0711		39.97	0.0147033	0.0412798	-0.143277	0.0687745
59.97	0.05234	-0.10866	-0.12654	-0.18929	-0.01616	-0.05951		59.97	-0.03012	0.0902534	-0.119153	0.0655232
79.97	0.01008	-0.17838	0.06241	-0.15896	-0.02163	-0.0865		79.97	0.0169533	0.0424395	-0.14128	0.0484244
99.96	0.06024	-0.10394	0.06991	-0.07476	0.02562	-0.04489		99.96	0.0519233	0.0232868	-0.07453	0.0295257
149.96	0.01742	-0.10759	-0.000169758	-0.18006	-0.07928	-0.06215		149.96	-0.0206766	0.0515084	-0.1166	0.0594691
199.96	0.02476	-0.11068	0.06606	-0.09745	0.02571	-0.07671		199.96	0.0388433	0.0235751	-0.0949467	0.0171228
249.96	0.000701787	-0.15555	0.02865	-0.16135	-0.02612	-0.03182		249.96	0.00107726	0.0273869	-0.11624	0.0731674
299.95	0.01831	-0.06215	0.02734	-0.07764	-0.01655	-0.04838		299.95	0.0097	0.0231772	-0.0627233	0.0146384
399.05	0.06665	-0.0619	0.05035	-0.01706	-0.0615	-0.06795		399.05	0.0185	0.0697597	-0.04897	0.0277999
498.15	0.03856	-0.03329	-0.16136	-0.08015	-0.000346106	-0.0086		498.15	-0.0410487	0.105993	-0.04068	0.0363429
997.24	-0.02556	-0.05125	-0.15164	-0.04433	0.00107	-0.03127		997.24	-0.05871	0.0815738	-0.0422833	0.010146
1496.34	0.07652	-0.04177	-0.0378	-0.07096	-0.01508	-0.02947		1496.34	0.00788	0.0605197	-0.0474	0.0213103
1995.44	-0.00545	-0.095	-0.12663	0.0294	-0.01997	-0.00156		1995.44	-0.0506833	0.0661712	-0.0223867	0.0647623
2494.53	-0.00647	0.05086	-0.19251	-0.10141	0.01213	-0.01592		2494.53	-0.0622833	0.113162	-0.0221567	0.0763263
3494.53	-0.0621	-0.05512	0.00455	-0.00685	-0.02991	-0.01948		3494.53	-0.0291533	0.0333314	-0.02715	0.0250324
