# Supplementary material for: The amino terminus of PetD is essential for cytochrome b6 f function and the negative feedback control of STT7 kinase
Source: Nat Plants. 2026 Jun 2;12(6):1232–41. doi: 10.1038/s41477-026-02310-y (PMC13287000; doi:10.1038/s41477-026-02310-y)
Supplement: Supplementary file 6 — Statistical source data. [file 41477_2026_2310_MOESM6_ESM.xlsx]

## Sheet: ED_Fig7a
						Data ED Fig7a												Data ED Fig7a												Data ED Fig7a												Data ED Fig7a
Time (ms)	WT+N (1)	WT+N (2)	WT+N (3)			Time (ms)	WT+nigericin avg	WT+nigericin SD				Time (ms)	T4A+N (1)	T4A+N (2)	T4A+N (3)			Time (ms)	T4A+nigericin avg	T4A+nigericin SD				Time (ms)	T4E+N (1)	T4E+N (2)	T4E+N (3)			Time (ms)	T4E+nigericin avg	T4E+nigericin SD				Time (ms)	deltaN+N (1)	deltaN+N (2)	deltaN+N (3)			Time (ms)	deltaN+nigericin avg	deltaN+nigericin SD
0.6369	-0.00836	-0.00571	-0.01397			0.6369	-0.00934667	-0.00421747				0.6369	-0.02355	-0.01346	-0.00421			0.6369	-0.01374	-0.00967304				0.6369	-0.0014	-0.00658	-0.01771			0.6369	-0.00856333	-0.00833392				0.6369	-0.00995049	0.0174894	0.00927463			0.6369	0.00560451	-0.0140833
1.27	-0.000507474	-0.01054	-0.00275			1.27	-0.00459916	-0.00526568				1.27	-0.02574	-0.01506	0.0085			1.27	-0.0107667	-0.0175191				1.27	0.01019	-0.01496	-0.01273			1.27	-0.00583333	-0.0139213				1.27	0.000179019	0.0196921	0.0102038			1.27	0.010025	-0.00975778
1.91	0.00799	-0.00816	0.00114			1.91	0.000323333	-0.00810591				1.91	-0.01741	-0.02074	-0.00501			1.91	-0.0143867	-0.00828937				1.91	0.00488	-0.01123	-0.0182			1.91	-0.00818333	-0.0118378				1.91	2.51247e-05	0.0194437	0.0115632			1.91	0.010344	-0.00976652
2.55	-0.00822	-0.01255	-0.0089			2.55	-0.00989	-0.00232858				2.55	-0.01621	-0.01108	0.00386			2.55	-0.00781	-0.0104269				2.55	-0.00316	-0.01369	-0.02571			2.55	-0.0141867	-0.0112832				2.55	-0.00284649	0.0256627	-0.0003862			2.55	0.00747666	-0.0157975
3.18	-0.0138	-0.00651	-0.00514			3.18	-0.00848333	-0.00465504				3.18	-0.02185	-0.01597	-0.00207			3.18	-0.0132967	-0.0101574				3.18	-0.000564802	-0.01358	-0.00948			3.18	-0.00787493	-0.0066544				3.18	-0.00383339	0.0146324	0.00348444			3.18	0.00476117	-0.00929889
3.82	-0.00548	-0.01444	-0.01025			3.82	-0.0100567	-0.00448313				3.82	-0.02094	-0.01578	0.00542			3.82	-0.0104333	-0.0139697				3.82	-0.00524	-0.02564	-0.01213			3.82	-0.0143367	-0.0103775				3.82	-0.00158229	0.0202304	-0.00246062			3.82	0.00539582	-0.0128546
4.46	-0.00481	-0.01105	-0.01171			4.46	-0.00919	-0.00380752				4.46	-0.0228	-0.02672	-0.00369			4.46	-0.0177367	-0.0123217				4.46	-0.00161	-0.01702	-0.00599			4.46	-0.00820667	-0.00794054				4.46	0.000312307	0.0169263	0.00189278			4.46	0.00637712	-0.00916995
5.1	-0.004	-0.01404	-0.00865			5.1	-0.00889667	-0.00502454				5.1	-0.0207	-0.02503	-0.00392			5.1	-0.01655	-0.0111501				5.1	-0.00922	-0.02181	-0.0284			5.1	-0.01981	-0.00974516				5.1	-0.00477134	0.0240562	-0.00233156			5.1	0.00565109	-0.0159859
5.73	-0.00128	-0.01069	-0.0047			5.73	-0.00555667	-0.00476313				5.73	-0.02332	-0.01524	-0.00241			5.73	-0.0136567	-0.0105445				5.73	-0.00352	-0.0198	-0.036			5.73	-0.0197733	-0.01624				5.73	-0.00924906	0.0118749	-0.000835103			5.73	0.000596908	-0.0106345
6.37	-0.00026	-0.01332	-0.00555			6.37	-0.00637667	-0.00656913				6.37	-0.01983	-0.02234	-0.00584			6.37	-0.0160033	-0.00889073				6.37	-0.00477	-0.02204	-0.0315			6.37	-0.0194367	-0.0135538				6.37	-0.00675328	0.0176467	0.000385506			6.37	0.00375965	-0.0125451
7.34	-0.01876	-0.02378	-0.02987			7.34	-0.0241367	-0.00556358				7.34	-0.02783	-0.02074	-0.00194			7.34	-0.0168367	-0.0133791				7.34	-0.01819	-0.02464	-0.01935			7.34	-0.0207267	-0.00343832				7.34	-0.00889019	0.00404111	-0.000399221			7.34	-0.00174944	-0.00657054
8.75	-0.00903	-0.0165	-0.00814			8.75	-0.0112233	-0.00459134				8.75	-0.01163	-0.02632	-0.000880337			8.75	-0.0129434	-0.0127706				8.75	0.00538	-0.01461	-0.02099			8.75	-0.0100733	-0.0137579				8.75	0.00196563	0.0227892	0.00375115			8.75	0.00950199	-0.0115416
10.76	-0.00443	0.00499	-0.01063			10.76	-0.00335667	-0.00786512				10.76	-0.00477	-0.00545	0.01109			10.76	0.00029	-0.00935925				10.76	0.0252	0.01313	-0.00254			10.76	0.01193	-0.0139089				10.76	0.0261323	0.0438808	0.0240555			10.76	0.0313562	-0.0108962
13.59	0.00755	0.01299	0.00452			13.59	0.00835333	-0.00429176				13.59	0.00708	0.00254	0.02761			13.59	0.01241	-0.0133579				13.59	0.03844	0.03975	0.01576			13.59	0.0313167	-0.0134884				13.59	0.0517833	0.0684752	0.060354			13.59	0.0602042	-0.00834695
17.6	0.04355	0.02616	0.0364			17.6	0.03537	-0.00874063				17.6	0.02503	0.02088	0.04524			17.6	0.0303833	-0.0130325				17.6	0.06249	0.05114	0.04108			17.6	0.05157	-0.0107115				17.6	0.0894239	0.104721	0.103767			17.6	0.0993041	-0.00856978
23.28	0.09313	0.04325	0.06957			23.28	0.06865	-0.0249527				23.28	0.05373	0.05371	0.07218			23.28	0.0598733	-0.0106579				23.28	0.08323	0.07829	0.06192			23.28	0.07448	-0.0111542				23.28	0.153262	0.173055	0.194234			23.28	0.173517	-0.0204898
31.32	0.13159	0.05901	0.09579			31.32	0.0954633	-0.0362911				31.32	0.07021	0.05853	0.09935			31.32	0.07603	-0.0210231				31.32	0.09463	0.09191	0.07329			31.32	0.08661	-0.0116154				31.32	0.261339	0.29269	0.318065			31.32	0.290698	-0.0284153
42.69	0.14959	0.05422	0.10357			42.69	0.10246	-0.0476947				42.69	0.05381	0.04795	0.11032			42.69	0.0706933	-0.0344426				42.69	0.11147	0.0816	0.06588			42.69	0.0863167	-0.0231581				42.69	0.385141	0.420731	0.442343			42.69	0.416072	-0.0288842
58.78	0.14292	0.04062	0.08484			58.78	0.08946	-0.0513062				58.78	0.04506	0.03405	0.08691			58.78	0.05534	-0.0278891				58.78	0.10505	0.10077	0.05246			58.78	0.0860933	-0.0292058				58.78	0.489165	0.5205	0.542102			58.78	0.517255	-0.0266172
81.56	0.14952	0.03591	0.08789			81.56	0.0911067	-0.0568733				81.56	0.03229	0.03179	0.06526			81.56	0.0431133	-0.0191812				81.56	0.1089	0.10729	0.04748			81.56	0.08789	-0.0350053				81.56	0.588669	0.629378	0.645594			81.56	0.621214	-0.0293271
113.79	0.16778	0.04681	0.08564			113.79	0.100077	-0.0617636				113.79	0.03768	0.05471	0.08653			113.79	0.05964	-0.0247953				113.79	0.12104	0.11326	0.05852			113.79	0.0976067	-0.0340728				113.79	0.670728	0.723946	0.722165			113.79	0.705613	-0.0302243
159.42	0.23592	0.07713	0.13539			159.42	0.14948	-0.0803272				159.42	0.06292	0.06628	0.09973			159.42	0.07631	-0.0203518				159.42	0.1375	0.11821	0.0677			159.42	0.107803	-0.0360449				159.42	0.743759	0.793655	0.786529			159.42	0.774647	-0.0269868
223.98	0.34634	0.12008	0.23842			223.98	0.234947	-0.11317				223.98	0.09951	0.08618	0.1665			223.98	0.117397	-0.0430439				223.98	0.15501	0.15109	0.11464			223.98	0.140247	-0.0222625				223.98	0.787035	0.830605	0.811703			223.98	0.809781	-0.0218484
315.36	0.48822	0.23423	0.36935			315.36	0.363933	-0.127082				315.36	0.16749	0.13358	0.3121			315.36	0.20439	-0.094808				315.36	0.18361	0.1811	0.18582			315.36	0.18351	-0.00236159				315.36	0.798429	0.840964	0.819377			315.36	0.81959	-0.0212684
444.68	0.56899	0.35804	0.46409			444.68	0.463707	-0.105476				444.68	0.24658	0.21645	0.44445			444.68	0.302493	-0.123858				444.68	0.24387	0.23677	0.29332			444.68	0.257987	-0.0308048				444.68	0.798258	0.844393	0.805491			444.68	0.816047	-0.0248129
627.7	0.57875	0.42741	0.49206			627.7	0.499407	-0.075937				627.7	0.33472	0.33509	0.47827			627.7	0.382693	-0.082772				627.7	0.32238	0.30629	0.35406			627.7	0.327577	-0.0243053				627.7	0.798723	0.833445	0.794065			627.7	0.808744	-0.0215179
886.72	0.55582	0.43176	0.47042			886.72	0.486	-0.0634805				886.72	0.37634	0.39411	0.4577			886.72	0.409383	-0.0427764				886.72	0.36169	0.37632	0.36603			886.72	0.368013	-0.00751395				886.72	0.794906	0.828228	0.774165			886.72	0.7991	-0.0272744
1253.3	0.54082	0.43646	0.47128			1253.3	0.482853	-0.0531339				1253.3	0.37794	0.41543	0.44722			1253.3	0.41353	-0.0346791				1253.3	0.37606	0.39125	0.3628			1253.3	0.376703	-0.0142359				1253.3	0.792075	0.807931	0.756476			1253.3	0.785494	-0.0263513
1772.1	0.54248	0.4461	0.47602			1772.1	0.4882	-0.0493309				1772.1	0.39744	0.41185	0.47741			1772.1	0.4289	-0.0426243				1772.1	0.38757	0.4086	0.38513			1772.1	0.393767	-0.0129038				1772.1	0.780567	0.777366	0.744698			1772.1	0.767544	-0.0198497
2506.34	0.53875	0.45419	0.47815			2506.34	0.490363	-0.0435829				2506.34	0.40516	0.43471	0.48469			2506.34	0.44152	-0.0402				2506.34	0.3817	0.41124	0.39853			2506.34	0.397157	-0.0148178				2506.34	0.772101	0.748085	0.725417			2506.34	0.748535	-0.0233451
2512.75	0.81803	0.78318	0.78618			2512.75	0.795797	-0.019313				2512.75	0.72955	0.76386	0.78179			2512.75	0.7584	-0.0265445				2512.75	0.6865	0.7089	0.74362			2512.75	0.713007	-0.0287806				2512.75	0.967857	0.946886	0.92311			2512.75	0.945951	-0.022388
2519.04	0.80808	0.75904	0.77851			2519.04	0.781877	-0.0246927				2519.04	0.71621	0.73831	0.76748			2519.04	0.740667	-0.0257161				2519.04	0.67632	0.70624	0.72685			2519.04	0.703137	-0.0254075				2519.04	0.984666	0.963473	0.940352			2519.04	0.96283	-0.0221644
2525.33	0.79243	0.72779	0.75537			2525.33	0.75853	-0.0324357				2525.33	0.68705	0.70007	0.74847			2525.33	0.711863	-0.0323638				2525.33	0.64828	0.69105	0.7031			2525.33	0.68081	-0.0288089				2525.33	0.992439	0.970685	0.949566			2525.33	0.970897	-0.0214374
2531.62	0.78074	0.69749	0.73074			2531.62	0.736323	-0.0419049				2531.62	0.66615	0.67385	0.72371			2531.62	0.687903	-0.0312476				2531.62	0.6212	0.66554	0.68237			2531.62	0.65637	-0.0315992				2531.62	0.99332	0.971149	0.941797			2531.62	0.968755	-0.0258449
2538.06	0.33309	0.26198	0.26363			2538.06	0.286233	-0.0405874				2538.06	0.27748	0.29484	0.26962			2538.06	0.280647	-0.0129048				2538.06	0.27136	0.31119	0.25616			2538.06	0.27957	-0.0284188				2538.06	0.758709	0.731912	0.682434			2538.06	0.724352	-0.0386953
2545.65	0.15388	0.15101	0.13584			2545.65	0.14691	-0.0096937				2545.65	0.1788	0.20629	0.12216			2545.65	0.169083	-0.0428984				2545.65	0.1829	0.20896	0.15362			2545.65	0.181827	-0.0276856				2545.65	0.573988	0.557954	0.522442			2545.65	0.551462	-0.0263792
2555.27	0.10332	0.09877	0.0906			2555.27	0.0975633	-0.00644528				2555.27	0.13022	0.16447	0.05957			2555.27	0.118087	-0.0534922				2555.27	0.13407	0.17433	0.11563			2555.27	0.141343	-0.0300183				2555.27	0.43071	0.430792	0.411663			2555.27	0.424388	-0.0110204
2567.44	0.06385	0.08151	0.05288			2567.44	0.06608	-0.0144447				2567.44	0.10137	0.15158	0.0336			2567.44	0.0955167	-0.0592074				2567.44	0.11743	0.15331	0.09769			2567.44	0.12281	-0.0281976				2567.44	0.331873	0.344181	0.329206			2567.44	0.335087	-0.00798798
2582.85	0.05013	0.06437	0.03301			2582.85	0.04917	-0.015702				2582.85	0.0904	0.13803	-0.00405			2582.85	0.0747933	-0.0723143				2582.85	0.1	0.13813	0.08883			2582.85	0.108987	-0.0258494				2582.85	0.253126	0.27612	0.254295			2582.85	0.26118	-0.0129514
2602.37	0.02924	0.0597	0.02757			2602.37	0.0388367	-0.0180875				2602.37	0.08134	0.13268	-0.00444			2602.37	0.06986	-0.0692771				2602.37	0.08961	0.13153	0.07547			2602.37	0.09887	-0.0291546				2602.37	0.20392	0.224778	0.202975			2602.37	0.210558	-0.0123244
2627.07	0.01453	0.04812	0.016			2627.07	0.0262167	-0.0189831				2627.07	0.07564	0.12481	0.00969			2627.07	0.0700467	-0.0577635				2627.07	0.08325	0.11371	0.06536			2627.07	0.08744	-0.0244458				2627.07	0.162283	0.18787	0.162297			2627.07	0.170817	-0.0147686
2658.34	0.01048	0.05205	0.01759			2658.34	0.0267067	-0.022234				2658.34	0.07728	0.11574	0.00178			2658.34	0.0649333	-0.0579746				2658.34	0.06785	0.11444	0.06747			2658.34	0.0832533	-0.0270091				2658.34	0.121111	0.143029	0.137167			2658.34	0.133769	-0.0113473
2697.93	0.0216	0.04612	0.01289			2697.93	0.02687	-0.0172304				2697.93	0.07096	0.12082	-0.0116			2697.93	0.06006	-0.0668795				2697.93	0.06605	0.0949	0.06835			2697.93	0.0764333	-0.0160339				2697.93	0.0931024	0.107876	0.0959125			2697.93	0.0989636	-0.00784522
2748.04	0.00974	0.03325	0.01957			2748.04	0.0208533	-0.0118074				2748.04	0.06142	0.10599	-0.01606			2748.04	0.05045	-0.0617601				2748.04	0.06096	0.09572	0.06201			2748.04	0.0728967	-0.0197726				2748.04	0.0663828	0.0932436	0.0842718			2748.04	0.0812994	-0.0136748
2811.49	0.01058	0.03106	0.01587			2811.49	0.01917	-0.0106313				2811.49	0.06045	0.10103	-0.01373			2811.49	0.04925	-0.058194				2811.49	0.06664	0.09358	0.06106			2811.49	0.07376	-0.0173899				2811.49	0.0507149	0.0715889	0.0735088			2811.49	0.0652708	-0.0126423
2891.82	0.00521	0.03162	0.01577			2891.82	0.0175333	-0.013293				2891.82	0.06474	0.0957	-0.01587			2891.82	0.04819	-0.0575968				2891.82	0.05029	0.08139	0.05756			2891.82	0.06308	-0.0162682				2891.82	0.0403892	0.0536026	0.0555618			2891.82	0.0498512	-0.00825267
2993.51	0.00748	0.02707	0.01299			2993.51	0.0158467	-0.0101026				2993.51	0.05001	0.08164	-0.02288			2993.51	0.0362567	-0.0536001				2993.51	0.04844	0.0708	0.05247			2993.51	0.0572367	-0.0119178				2993.51	0.0292887	0.0454045	0.034767			2993.51	0.0364867	-0.00819437
3122.24	0.00624	0.02736	0.01204			3122.24	0.0152133	-0.0109117				3122.24	0.04827	0.08004	-0.00433			3122.24	0.0413267	-0.0426114				3122.24	0.04625	0.05674	0.04211			3122.24	0.0483667	-0.00754118				3122.24	0.0233429	0.0319396	0.0234017			3122.24	0.0262281	-0.00494646
3285.22	-0.00649	0.02624	0.01015			3285.22	0.00996667	-0.0163658				3285.22	0.03746	0.06287	-0.01384			3285.22	0.02883	-0.0390764				3285.22	0.04447	0.05686	0.04013			3285.22	0.0471533	-0.00868179				3285.22	0.0148768	0.0290993	0.0203388			3285.22	0.0214383	-0.0071747
3491.55	0.01425	0.02733	0.00546			3491.55	0.01568	-0.0110049				3491.55	0.02587	0.06316	-0.00315			3491.55	0.0286267	-0.0332408				3491.55	0.03465	0.04414	0.03026			3491.55	0.03635	-0.00709444				3491.55	0.0146321	0.025555	0.0137743			3491.55	0.0179871	-0.006568
3752.75	0.00308	0.02007	0.01852			3752.75	0.01389	-0.00939376				3752.75	0.02793	0.05171	0.00351			3752.75	0.0277167	-0.0241007				3752.75	0.02821	0.0344	0.02717			3752.75	0.0299267	-0.00390876				3752.75	-0.00143548	0.0237084	0.0182654			3752.75	0.0135127	-0.0132285
4083.43	-0.00113	0.01471	0.01904			4083.43	0.0108733	-0.0106183				4083.43	0.01738	0.0394	0.00561			4083.43	0.0207967	-0.0171521				4083.43	0.0118	0.03029	0.01943			4083.43	0.0205067	-0.0092919				4083.43	-0.00669619	0.0129183	-0.000468595			4083.43	0.00191783	-0.0100226
4502.07	0.00297	0.00637	0.00213			4502.07	0.00382333	-0.00224511				4502.07	0.00779	0.01332	0.00204			4502.07	0.00771667	-0.00564036				4502.07	0.00719	0.01214	0.00173			4502.07	0.00702	-0.00520708				4502.07	-0.00142732	0.00264991	0.00321773			4502.07	0.0014801	-0.00253386
5032.06	-0.00297	-0.00637	-0.00213			5032.06	-0.00382333	-0.00224511				5032.06	-0.00779	-0.01332	-0.00204			5032.06	-0.00771667	-0.00564036				5032.06	-0.00719	-0.01214	-0.00173			5032.06	-0.00702	-0.00520708				5032.06	0.00142732	-0.00264991	-0.00321773			5032.06	-0.0014801	-0.00253386

## Sheet: ED_Fig7b
						Data ED Fig7b												Data ED Fig7b												Data ED Fig7b												Data ED Fig7b
Time (ms)	WT+N (1)	WT+N (2)	WT+N (3)			Time (ms)	WT+nigericin avg	WT+nigericin SD				Time (ms)	T4A+N (1)	T4A+N (2)	T4A+N (3)			Time (ms)	T4A+nigericin avg	T4A+nigericin SD				Time (ms)	T4E+N (1)	T4E+N (2)	T4E+N (3)			Time (ms)	T4E+nigericin avg	T4E+nigericin SD				Time (ms)	deltaN+N (1)	deltaN+N (2)	deltaN+N (3)			Time (ms)	deltaN+nigericin avg	deltaN+nigericin SD
0.6369	-0.0091	-0.01286	-0.01412			0.6369	-0.0120267	-0.00261169				0.6369	-0.026	-0.02511	-0.03514			0.6369	-0.02875	-0.00555177				0.6369	-0.00667	-0.02535	-0.06581			0.6369	-0.03261	-0.030231				0.6369	-0.0186611	-0.0279173	-0.0182495			0.6369	-0.0216093	-0.00546681
1.27	-0.0191	-0.01405	-0.02538			1.27	-0.01951	-0.00567612				1.27	-0.0228	-0.0185	-0.04576			1.27	-0.02902	-0.0146558				1.27	-0.01437	-0.02142	-0.06373			1.27	-0.0331733	-0.0266966				1.27	-0.0277583	-0.0322925	-0.0254579			1.27	-0.0285029	-0.00347758
1.91	-0.01398	-0.01251	-0.01558			1.91	-0.0140233	-0.00153546				1.91	-0.02038	-0.02796	-0.04461			1.91	-0.0309833	-0.0123947				1.91	-0.00595	-0.02727	-0.05733			1.91	-0.0301833	-0.0258136				1.91	-0.0207604	-0.0247923	-0.0237609			1.91	-0.0231045	-0.00209453
2.55	-0.00887	-0.00848	-0.02414			2.55	-0.01383	-0.00893085				2.55	-0.02125	-0.02786	-0.05661			2.55	-0.03524	-0.0187998				2.55	-0.01483	-0.0196	-0.05228			2.55	-0.0289033	-0.0203848				2.55	-0.0305575	-0.0266673	-0.0249671			2.55	-0.0273973	-0.00286578
3.18	-0.00722	-0.01149	-0.02016			3.18	-0.0129567	-0.0065935				3.18	-0.01595	-0.0295	-0.05612			3.18	-0.0338567	-0.0204363				3.18	-0.01871	-0.02492	-0.04157			3.18	-0.0284	-0.0118206				3.18	-0.0242594	-0.0316674	-0.0167433			3.18	-0.0242234	-0.00746212
3.82	-0.00944	-0.00895	-0.0224			3.82	-0.0135967	-0.00762785				3.82	-0.01978	-0.01827	-0.04791			3.82	-0.0286533	-0.0166938				3.82	-0.00932	-0.04209	-0.05376			3.82	-0.0350567	-0.0230397				3.82	-0.0305575	-0.0235422	-0.0296869			3.82	-0.0279289	-0.00382379
4.46	-0.011	-0.01136	-0.02633			4.46	-0.01623	-0.00874871				4.46	-0.02037	-0.01766	-0.05224			4.46	-0.03009	-0.0192303				4.46	-0.0134	-0.03157	-0.06383			4.46	-0.0362667	-0.025541				4.46	-0.0172615	-0.0266673	-0.0160204			4.46	-0.0199831	-0.0058219
5.1	-0.01456	-0.0144	-0.01379			5.1	-0.01425	-0.000406325				5.1	-0.01131	-0.02634	-0.04042			5.1	-0.0260233	-0.0145576				5.1	-0.01338	-0.03521	-0.04421			5.1	-0.0309333	-0.0158537				5.1	-0.0193609	-0.0360425	-0.0258304			5.1	-0.027078	-0.00841052
5.73	-0.01527	-0.00899	-0.01323			5.73	-0.0124967	-0.00320358				5.73	-0.0148	-0.0367	-0.0446			5.73	-0.0320333	-0.0154384				5.73	-0.0029	-0.03714	-0.05307			5.73	-0.0310367	-0.0256358				5.73	-0.0235596	-0.0416677	-0.0185658			5.73	-0.027931	-0.0121555
6.37	-0.01137	-0.00964	-0.02937			6.37	-0.0167933	-0.010926				6.37	-0.02127	-0.0351	-0.04182			6.37	-0.03273	-0.010478				6.37	-0.01164	-0.04095	-0.04662			6.37	-0.03307	-0.0187742				6.37	-0.0242594	-0.0297924	-0.0247381			6.37	-0.0262633	-0.00306565
7.34	-0.02438	-0.01583	-0.02647			7.34	-0.0222267	-0.00563738				7.34	-0.029	-0.02746	-0.04743			7.34	-0.03463	-0.0111118				7.34	-0.01145	-0.03188	-0.05291			7.34	-0.03208	-0.0207307				7.34	-0.0151621	-0.0285424	-0.0214729			7.34	-0.0217258	-0.00669371
8.75	-0.00661	-0.0029	-0.0193			8.75	-0.00960333	-0.0086				8.75	-0.00349	0.00119	-0.0243			8.75	-0.00886667	-0.013569				8.75	0.0091	0.02239	-0.03242			8.75	-0.00031	-0.028591				8.75	0.0268253	0.00895855	0.00487591			8.75	0.0135532	-0.0116738
10.76	0.01448	0.0097	0.00577			10.76	0.00998333	-0.00436191				10.76	0.03419	0.01956	0.00898			10.76	0.02091	-0.0126591				10.76	0.0371	0.03115	0.01899			10.76	0.02908	-0.00923075				10.76	0.0758106	0.06646	0.0399494			10.76	0.06074	-0.0186023
13.59	0.04571	0.02289	0.04077			13.59	0.0364567	-0.0120059				13.59	0.07202	0.06216	0.03655			13.59	0.05691	-0.0183085				13.59	0.07592	0.07832	0.06231			13.59	0.0721833	-0.00863435				13.59	0.123396	0.114586	0.0786803			13.59	0.105554	-0.0236867
17.6	0.07784	0.04202	0.061			17.6	0.0602867	-0.0179207				17.6	0.10507	0.09462	0.06994			17.6	0.0898767	-0.0180389				17.6	0.09265	0.12855	0.11075			17.6	0.11065	-0.0179502				17.6	0.186377	0.173963	0.125132			17.6	0.161824	-0.0323766
23.28	0.09802	0.05283	0.07461			23.28	0.0751533	-0.0225999				23.28	0.12223	0.12919	0.07441			23.28	0.10861	-0.0298218				23.28	0.11999	0.1656	0.14477			23.28	0.143453	-0.0228335				23.28	0.229764	0.25334	0.162857			23.28	0.21532	-0.0469389
31.32	0.09233	0.05621	0.07798			31.32	0.0755067	-0.0181866				31.32	0.12739	0.12362	0.08091			31.32	0.11064	-0.0258158				31.32	0.10709	0.17373	0.15602			31.32	0.145613	-0.0345173				31.32	0.282249	0.318341	0.201379			31.32	0.267323	-0.0598924
42.69	0.09307	0.0593	0.07958			42.69	0.0773167	-0.0169984				42.69	0.12758	0.11111	0.08829			42.69	0.108993	-0.0197303				42.69	0.10425	0.17615	0.15117			42.69	0.143857	-0.0365036				42.69	0.30954	0.383968	0.224742			42.69	0.306083	-0.0796692
58.78	0.07321	0.05552	0.05724			58.78	0.06199	-0.00975479				58.78	0.12347	0.09095	0.09099			58.78	0.101803	-0.0187639				58.78	0.09701	0.14477	0.17076			58.78	0.137513	-0.0374067				58.78	0.331934	0.415843	0.241821			58.78	0.329866	-0.0870294
81.56	0.06982	0.06056	0.04746			81.56	0.05928	-0.0112348				81.56	0.11593	0.08692	0.08466			81.56	0.0958367	-0.017438				81.56	0.09136	0.12342	0.17018			81.56	0.12832	-0.0396378				81.56	0.351528	0.459966	0.245756			81.56	0.352417	-0.107108
113.79	0.06456	0.05951	0.05221			113.79	0.05876	-0.00620907				113.79	0.11854	0.07146	0.09889			113.79	0.0962967	-0.0236469				113.79	0.08195	0.12961	0.15289			113.79	0.121483	-0.0361615				113.79	0.372522	0.472174	0.247364			113.79	0.36402	-0.112646
159.42	0.05311	0.0545	0.046			159.42	0.0512033	-0.0045595				159.42	0.12633	0.0667	0.07895			159.42	0.09066	-0.0314925				159.42	0.08068	0.12668	0.16378			159.42	0.123713	-0.0416294				159.42	0.372522	0.482145	0.245701			159.42	0.366789	-0.118326
223.98	0.06117	0.05808	0.05201			223.98	0.0570867	-0.00466009				223.98	0.12358	0.06982	0.07645			223.98	0.08995	-0.0293125				223.98	0.08128	0.12802	0.16646			223.98	0.125253	-0.0426573				223.98	0.373921	0.485274	0.244038			223.98	0.367745	-0.120736
315.36	0.06527	0.06033	0.04774			315.36	0.05778	-0.00903892				315.36	0.12921	0.07976	0.08389			315.36	0.09762	-0.0274356				315.36	0.09274	0.13315	0.17534			315.36	0.133743	-0.0413032				315.36	0.373221	0.462529	0.2372			315.36	0.35765	-0.113469
444.68	0.06913	0.06531	0.0561			444.68	0.0635133	-0.00669823				444.68	0.13062	0.07975	0.10035			444.68	0.103573	-0.0255877				444.68	0.09072	0.11392	0.17992			444.68	0.128187	-0.0462797				444.68	0.371822	0.445761	0.225399			444.68	0.347661	-0.11215
627.7	0.07167	0.0664	0.06547			627.7	0.0678467	-0.0033436				627.7	0.13259	0.08298	0.10563			627.7	0.107067	-0.0248362				627.7	0.0996	0.12707	0.19852			627.7	0.14173	-0.0510635				627.7	0.358526	0.438408	0.225158			627.7	0.340697	-0.107737
886.72	0.07927	0.07515	0.07129			886.72	0.0752367	-0.00399071				886.72	0.14053	0.08615	0.10452			886.72	0.1104	-0.0276627				886.72	0.09791	0.13787	0.20174			886.72	0.14584	-0.0523718				886.72	0.355727	0.422094	0.217369			886.72	0.33173	-0.104451
1253.3	0.09337	0.07231	0.09253			1253.3	0.08607	-0.0119239				1253.3	0.15305	0.11461	0.11143			1253.3	0.126363	-0.023166				1253.3	0.10799	0.15609	0.20197			1253.3	0.15535	-0.0469944				1253.3	0.364824	0.412093	0.225083			1253.3	0.334	-0.0972411
1772.1	0.12325	0.07771	0.1099			1772.1	0.10362	-0.0234105				1772.1	0.17321	0.14282	0.12207			1772.1	0.146033	-0.025721				1772.1	0.10752	0.18387	0.22052			1772.1	0.170637	-0.0576506				1772.1	0.382319	0.427094	0.228677			1772.1	0.34603	-0.104067
2506.34	0.16676	0.07991	0.14016			2506.34	0.128943	-0.0444982				2506.34	0.1809	0.17279	0.13191			2506.34	0.161867	-0.0262582				2506.34	0.11216	0.2241	0.2319			2506.34	0.189387	-0.0669939				2506.34	0.41171	0.466402	0.234552			2506.34	0.370888	-0.121196
2512.75	0.22002	0.10479	0.17911			2512.75	0.167973	-0.0584167				2512.75	0.21879	0.22683	0.1526			2512.75	0.199407	-0.0407346				2512.75	0.14852	0.29678	0.274			2512.75	0.239767	-0.0798386				2512.75	0.500583	0.585805	0.281725			2512.75	0.456038	-0.156858
2519.04	0.21795	0.11488	0.18848			2519.04	0.17377	-0.0530862				2519.04	0.2315	0.23675	0.15723			2519.04	0.208493	-0.0444729				2519.04	0.15115	0.30125	0.29384			2519.04	0.248747	-0.0846024				2519.04	0.493585	0.598404	0.291701			2519.04	0.46123	-0.15589
2525.33	0.2199	0.11647	0.17578			2525.33	0.170717	-0.0519006				2525.33	0.2312	0.23301	0.17692			2525.33	0.21371	-0.0318739				2525.33	0.15072	0.29786	0.29435			2525.33	0.247643	-0.0839564				2525.33	0.506181	0.602085	0.291147			2525.33	0.466471	-0.159227
2531.62	0.22069	0.11325	0.17996			2531.62	0.1713	-0.054241				2531.62	0.22476	0.23772	0.17664			2531.62	0.21304	-0.0321825				2531.62	0.14643	0.29796	0.29225			2531.62	0.245547	-0.085885				2531.62	0.504782	0.608217	0.28893			2531.62	0.46731	-0.162908
2538.06	0.16178	0.10787	0.14263			2538.06	0.137427	-0.0273291				2538.06	0.19857	0.18406	0.14278			2538.06	0.175137	-0.0289456				2538.06	0.13843	0.22139	0.27795			2538.06	0.21259	-0.070175				2538.06	0.41101	0.47212	0.236793			2538.06	0.373308	-0.12211
2545.65	0.12708	0.09442	0.10884			2545.65	0.110113	-0.0163672				2545.65	0.17847	0.14786	0.13189			2545.65	0.15274	-0.0236703				2545.65	0.11024	0.17633	0.25199			2545.65	0.17952	-0.0709288				2545.65	0.34523	0.375843	0.207438			2545.65	0.309504	-0.0897066
2555.27	0.10846	0.07902	0.07825			2555.27	0.0885767	-0.0172238				2555.27	0.17172	0.12324	0.12746			2555.27	0.140807	-0.0268548				2555.27	0.10342	0.15387	0.22465			2555.27	0.160647	-0.0608984				2555.27	0.303242	0.323966	0.181411			2555.27	0.26954	-0.0770219
2567.44	0.08909	0.07054	0.06655			2567.44	0.0753933	-0.0120283				2567.44	0.14758	0.10547	0.11222			2567.44	0.121757	-0.0226169				2567.44	0.08655	0.12713	0.19302			2567.44	0.135567	-0.0537341				2567.44	0.266853	0.29334	0.165414			2567.44	0.241869	-0.0675238
2582.85	0.07815	0.06171	0.07055			2582.85	0.0701367	-0.00822779				2582.85	0.1375	0.08628	0.11062			2582.85	0.111467	-0.0256205				2582.85	0.07488	0.1001	0.16885			2582.85	0.11461	-0.0486364				2582.85	0.242361	0.25584	0.145729			2582.85	0.214643	-0.0600604
2602.37	0.06681	0.05256	0.04882			2602.37	0.0560633	-0.00949289				2602.37	0.12218	0.07508	0.0953			2602.37	0.09752	-0.0236283				2602.37	0.07122	0.10425	0.156			2602.37	0.11049	-0.0427331				2602.37	0.207371	0.230839	0.127858			2602.37	0.188689	-0.0539724
2627.07	0.06224	0.04692	0.05015			2627.07	0.0531033	-0.00807572				2627.07	0.11325	0.07902	0.07875			2627.07	0.09034	-0.0198411				2627.07	0.05824	0.09034	0.1387			2627.07	0.09576	-0.0405029				2627.07	0.194075	0.192088	0.120464			2627.07	0.168876	-0.0419377
2658.34	0.05455	0.04136	0.03835			2658.34	0.0447533	-0.00861661				2658.34	0.10727	0.06046	0.0774			2658.34	0.08171	-0.0237008				2658.34	0.04896	0.08782	0.11721			2658.34	0.0846633	-0.0342343				2658.34	0.154887	0.170838	0.105764			2658.34	0.143829	-0.0339168
2697.93	0.05198	0.03158	0.03961			2697.93	0.0410567	-0.0102767				2697.93	0.09616	0.05498	0.07171			2697.93	0.0742833	-0.0207103				2697.93	0.04802	0.08746	0.1058			2697.93	0.0804267	-0.0295251				2697.93	0.154187	0.145212	0.0972194			2697.93	0.132206	-0.0306299
2748.04	0.03933	0.02949	0.02781			2748.04	0.03221	-0.00622305				2748.04	0.08919	0.04455	0.0663			2748.04	0.06668	-0.0223224				2748.04	0.04182	0.06943	0.08144			2748.04	0.06423	-0.0203154				2748.04	0.125496	0.130837	0.0858754			2748.04	0.114069	-0.0245621
2811.49	0.04314	0.01952	0.01917			2811.49	0.0272767	-0.0137392				2811.49	0.07505	0.04248	0.0447			2811.49	0.0540767	-0.0181973				2811.49	0.0306	0.06684	0.07457			2811.49	0.0573367	-0.023475				2811.49	0.114999	0.108961	0.0674856			2811.49	0.0971485	-0.0258656
2891.82	0.0331	0.01438	0.0252			2891.82	0.0242267	-0.00939788				2891.82	0.06381	0.03852	0.04633			2891.82	0.0495533	-0.0129495				2891.82	0.02972	0.04545	0.06124			2891.82	0.04547	-0.01576				2891.82	0.0884068	0.0989607	0.064443			2891.82	0.0839368	-0.0176877
2993.51	0.029	0.00992	0.01042			2993.51	0.0164467	-0.0108744				2993.51	0.05868	0.03994	0.03819			2993.51	0.0456033	-0.0113585				2993.51	0.01598	0.03792	0.04383			2993.51	0.0325767	-0.0146738				2993.51	0.0849079	0.068335	0.0520001			2993.51	0.0684143	-0.016454
3122.24	0.02503	0.00583	0.02105			3122.24	0.0173033	-0.0101335				3122.24	0.0472	0.02344	0.03422			3122.24	0.0349533	-0.011897				3122.24	0.01351	0.01949	0.0257			3122.24	0.0195667	-0.00609536				3122.24	0.074411	0.0602098	0.0373115			3122.24	0.0573108	-0.0187189
3285.22	0.01347	0.00439	0.01096			3285.22	0.00960667	-0.00468884				3285.22	0.04403	0.01929	0.01942			3285.22	0.02758	-0.0142463				3285.22	0.01058	0.02992	0.01678			3285.22	0.0190933	-0.00987535				3285.22	0.0429205	0.0539597	0.0310282			3285.22	0.0426361	-0.0114684
3491.55	0.01389	0.00582	0.000581426			3491.55	0.00676381	-0.0067043				3491.55	0.03454	0.01318	0.02487			3491.55	0.0241967	-0.0106959				3491.55	0.00711	0.0195	0.02522			3491.55	0.0172767	-0.00925745				3491.55	0.0366223	0.0345842	0.0241693			3491.55	0.0317919	-0.0066796
3752.75	0.01421	-0.000597779	0.00381			3752.75	0.00580741	-0.00760328				3752.75	0.02009	0.00735	0.00645			3752.75	0.0112967	-0.00762853				3752.75	0.00545	0.01604	-0.0101			3752.75	0.00379667	-0.0131482				3752.75	0.021227	0.0208338	0.0117873			3752.75	0.0179494	-0.00534011
4083.43	0.00533	-0.00465	0.00397			4083.43	0.00155	-0.00541225				4083.43	0.0106	0.00892	0.00208			4083.43	0.0072	-0.00451291				4083.43	0.000473748	0.00574	-0.00232			4083.43	0.00129792	-0.00409272				4083.43	0.0135293	-0.00104169	0.00279708			4083.43	0.00509489	-0.00755236
4502.07	0.00129	0.00581	0.00531			4502.07	0.00413667	-0.00247793				4502.07	0.00963	-0.00167	2.26565e-05			4502.07	0.00266089	-0.00609448				4502.07	0.00173	0.01137	0.0029			4502.07	0.00533333	-0.00526054				4502.07	-0.00536506	0.000833354	0.00194519			4502.07	-0.000862172	-0.00393904
5032.06	-0.00129	-0.00581	-0.00531			5032.06	-0.00413667	-0.00247793				5032.06	-0.00963	0.00167	-2.26565e-05			5032.06	-0.00266089	-0.00609448				5032.06	-0.00173	-0.01137	-0.0029			5032.06	-0.00533333	-0.00526054				5032.06	-0.00816422	0.000208338	-0.00474227			5032.06	-0.00423272	-0.00420947

## Sheet: ED_Fig7c
						Data ED Fig7c												Data ED Fig7c												Data ED Fig7c												Data ED Fig7c
Time (ms)	WT+N+HADCMU (1)	WT+N+HADCMU (2)	WT+N+HADCMU (3)			Time (ms)	WT+nigericin+HADCMU avg	WT+nigericin+HADCMU SD				Time (ms)	T4A+N+HADCMU (1)	T4A+N+HADCMU (2)	T4A+N+HADCMU (3)			Time (ms)	T4A+nigericin+HADCMU avg	T4A+nigericin+HADCMU SD				Time (ms)	T4E+N+HADCMU (1)	T4E+N+HADCMU (2)	T4E+N+HADCMU (3)			Time (ms)	T4E+nigericin+HADCMU avg	T4E+nigericin+HADCMU SD				Time (ms)	deltaN+N+HADCMU (1)	deltaN+N+HADCMU (2)	deltaN+N+HADCMU (3)			Time (ms)	deltaN+nigericin+HADCMU avg	deltaN+nigericin+HADCMU SD
0.6369	0.00767	0.000109893	-0.00885			0.6369	-0.000356702	0.00826988				0.6369	0.00183	0.00344	0.000556657			0.6369	0.00194222	0.00144494				0.6369	-0.00577	-0.01128	-0.00376			0.6369	-0.00693667	0.00389338				0.6369	-0.00586	-0.000154373	-0.0103			0.6369	-0.00543812	0.00508595
1.27	0.01043	-0.00238	0.00225			1.27	0.00343333	0.00648647				1.27	-0.0042	-0.00633	0.00883			1.27	-0.000566667	0.00820715				1.27	-0.01473	-0.01202	-0.00794			1.27	-0.0115633	0.00341796				1.27	-0.00484	-0.00971	-0.00836			1.27	-0.00763667	0.00251429
1.91	0.00554	-0.00174	-0.01312			1.91	-0.00310667	0.00940477				1.91	-0.00556	-0.00548	0.00661			1.91	-0.00147667	0.00700337				1.91	-0.00166	-0.00458	0.0079			1.91	0.000553333	0.00652777				1.91	-0.00586	0.00351	-0.00697			1.91	-0.00310667	0.00575702
2.55	-0.00316	-0.00357	-0.00909			2.55	-0.00527333	0.00331168				2.55	-0.00385	-0.01135	-0.00622			2.55	-0.00714	0.00383371				2.55	-0.00815	-0.00747	0.01004			2.55	-0.00186	0.0103113				2.55	-0.00579	-0.0086	-0.00471			2.55	-0.00636667	0.00200809
3.18	-0.00208	0.00283	-0.00573			3.18	-0.00166	0.00429543				3.18	-0.00848	-0.0109	-0.00228			3.18	-0.00722	0.00444599				3.18	-0.00093464	-0.01224	0.00188			3.18	-0.00376488	0.00747337				3.18	-0.00533	-0.00824	-0.01082			3.18	-0.00813	0.00274665
3.82	0.00152	0.00248	-0.00763			3.82	-0.00121	0.00558056				3.82	-0.00748	-0.01338	0.00942			3.82	-0.00381333	0.011834				3.82	-0.0053	-0.01109	-0.00425			3.82	-0.00688	0.00368357				3.82	-0.00219	-0.01299	-0.00539			3.82	-0.00685667	0.00554737
4.46	0.00201	-0.00637	0.000297932			4.46	-0.00135402	0.00442751				4.46	-0.00324	-0.01277	0.00118			4.46	-0.00494333	0.00712928				4.46	0.0014	-0.0103	0.00283			4.46	-0.00202333	0.00720338				4.46	-0.0056	-0.00921	-0.01181			4.46	-0.00887333	0.00311866
5.1	0.01085	-0.000754166	-0.00222			5.1	0.00262528	0.00716043				5.1	-0.00309	-0.00569	0.00856			5.1	-7.33333e-05	0.00758886				5.1	-0.00857	-0.00872	-0.003			5.1	-0.00676333	0.00326001				5.1	-0.00511	-0.01083	-0.00361			5.1	-0.00651667	0.00381
5.73	0.000769796	0.000856394	-0.01847			5.73	-0.0056146	0.0111332				5.73	-0.00452	-0.01011	0.01095			5.73	-0.00122667	0.0109094				5.73	-0.01432	-0.01154	0.0015			5.73	-0.00812	0.00844632				5.73	-0.00314	-0.00635	-0.01808			5.73	-0.00919	0.00786448
6.37	0.0124	-0.00383	-0.01153			6.37	-0.000986667	0.0122158				6.37	-0.00818	-0.00532	-0.00258			6.37	-0.00536	0.00280021				6.37	-0.00429	-0.02072	-0.00196			6.37	-0.00899	0.0102251				6.37	-0.01071	-0.00424	-0.01357			6.37	-0.00950667	0.00477998
7.34	-0.01011	-0.00801	-0.02989			7.34	-0.0160033	0.012072				7.34	-0.02045	-0.01734	-0.01515			7.34	-0.0176467	0.00266327				7.34	-0.00907	-0.02361	-0.02522			7.34	-0.0193	0.00889594				7.34	-0.01175	-0.01289	-0.01987			7.34	-0.0148367	0.0043961
8.75	0.000737823	-0.00497	0.00243			8.75	-0.000600726	0.00387734				8.75	-0.00816	-0.0127	0.00765			8.75	-0.00440333	0.0106825				8.75	0.00264	0.000382002	-0.0034			8.75	-0.000125999	0.00305188				8.75	-0.00543	-0.000508355	-0.00836			8.75	-0.00476612	0.0039677
10.76	0.01215	0.01335	-0.00348			10.76	0.00734	0.00938958				10.76	0.00323	0.02066	0.0255			10.76	0.0164633	0.0117131				10.76	0.03169	0.01263	0.03348			10.76	0.0259333	0.0115557				10.76	0.0244	0.02489	0.03431			10.76	0.0278667	0.00558547
13.59	0.06669	0.05904	0.05819			13.59	0.0613067	0.00468143				13.59	0.05753	0.07025	0.06676			13.59	0.0648467	0.00657231				13.59	0.10662	0.06136	0.07038			13.59	0.0794533	0.0239554				13.59	0.07065	0.08805	0.12307			13.59	0.0939233	0.026699
17.6	0.19077	0.16628	0.16566			17.6	0.174237	0.0143216				17.6	0.18219	0.20911	0.16021			17.6	0.183837	0.0244916				17.6	0.25647	0.19624	0.19818			17.6	0.216963	0.0342275				17.6	0.17719	0.21745	0.27927			17.6	0.224637	0.0514181
23.28	0.34536	0.31431	0.33465			23.28	0.33144	0.0157719				23.28	0.33633	0.3704	0.30166			23.28	0.33613	0.0343704				23.28	0.40859	0.35413	0.34703			23.28	0.369917	0.0336797				23.28	0.33255	0.38832	0.44083			23.28	0.387233	0.0541482
31.32	0.50883	0.45355	0.50536			31.32	0.489247	0.0309629				31.32	0.48343	0.53365	0.43532			31.32	0.484133	0.0491688				31.32	0.55835	0.51411	0.50021			31.32	0.524223	0.0303607				31.32	0.48798	0.5533	0.60388			31.32	0.548387	0.058106
42.69	0.64267	0.58261	0.65984			42.69	0.628373	0.0405514				42.69	0.62849	0.67781	0.56552			42.69	0.62394	0.0562831				42.69	0.70483	0.6612	0.65508			42.69	0.673703	0.0271296				42.69	0.63777	0.68338	0.75094			42.69	0.690697	0.0569387
58.78	0.77552	0.70965	0.76113			58.78	0.748767	0.0346317				58.78	0.74733	0.79394	0.68257			58.78	0.74128	0.0559309				58.78	0.81377	0.77359	0.75743			58.78	0.781597	0.0290108				58.78	0.7739	0.81255	0.85201			58.78	0.81282	0.0390557
81.56	0.84813	0.7955	0.83729			81.56	0.826973	0.0277904				81.56	0.82501	0.86376	0.76656			81.56	0.818443	0.0489316				81.56	0.871	0.84817	0.82911			81.56	0.849427	0.0209733				81.56	0.8715	0.89104	0.93442			81.56	0.898987	0.0322039
113.79	0.8847	0.84836	0.87618			113.79	0.869747	0.019005				113.79	0.86536	0.88779	0.82441			113.79	0.859187	0.0321378				113.79	0.90158	0.88963	0.86492			113.79	0.885377	0.0186964				113.79	0.91243	0.92862	0.93135			113.79	0.924133	0.0102269
159.42	0.89828	0.87048	0.89988			159.42	0.889547	0.0165316				159.42	0.88393	0.89134	0.856			159.42	0.87709	0.0186365				159.42	0.92082	0.91305	0.89901			159.42	0.91096	0.0110542				159.42	0.93051	0.94461	0.94608			159.42	0.9404	0.00859647
223.98	0.90694	0.89128	0.92616			223.98	0.908127	0.0174703				223.98	0.90282	0.91102	0.88169			223.98	0.89851	0.0151326				223.98	0.92886	0.91328	0.89918			223.98	0.913773	0.0148461				223.98	0.93562	0.94216	0.95198			223.98	0.943253	0.00823462
315.36	0.92485	0.9061	0.9241			315.36	0.91835	0.0106154				315.36	0.90468	0.90802	0.91494			315.36	0.909213	0.00523306				315.36	0.93235	0.92201	0.91018			315.36	0.921513	0.0110933				315.36	0.92784	0.95287	0.95523			315.36	0.945313	0.0151783
444.68	0.92908	0.91571	0.93978			444.68	0.92819	0.0120597				444.68	0.91535	0.92495	0.92568			444.68	0.921993	0.00576486				444.68	0.94016	0.92526	0.9336			444.68	0.933007	0.0074677				444.68	0.93829	0.93478	0.96065			444.68	0.944573	0.014033
627.7	0.93762	0.91823	0.93802			627.7	0.93129	0.0113121				627.7	0.92132	0.92883	0.93203			627.7	0.927393	0.00549764				627.7	0.94006	0.92854	0.93478			627.7	0.93446	0.00576666				627.7	0.94093	0.94396	0.95764			627.7	0.94751	0.00890269
886.72	0.94301	0.92735	0.94317			886.72	0.937843	0.00908785				886.72	0.92122	0.93847	0.94197			886.72	0.933887	0.0111084				886.72	0.93448	0.94187	0.93956			886.72	0.938637	0.00378053				886.72	0.94751	0.94483	0.95497			886.72	0.949103	0.00525442
1253.3	0.95491	0.93763	0.93973			1253.3	0.94409	0.00942904				1253.3	0.93671	0.94002	0.93372			1253.3	0.936817	0.00315135				1253.3	0.95078	0.94436	0.93924			1253.3	0.944793	0.00578219				1253.3	0.93886	0.95932	0.95926			1253.3	0.95248	0.0117953
1772.1	0.9474	0.93313	0.95256			1772.1	0.944363	0.0100647				1772.1	0.94405	0.94231	0.93034			1772.1	0.9389	0.00746405				1772.1	0.95276	0.94846	0.94662			1772.1	0.94928	0.00315106				1772.1	0.94555	0.94595	0.96178			1772.1	0.951093	0.00925709
2506.34	0.94778	0.94477	0.94527			2506.34	0.94594	0.00161298				2506.34	0.94822	0.94352	0.94402			2506.34	0.945253	0.00258134				2506.34	0.96266	0.95191	0.94411			2506.34	0.952893	0.00931401				2506.34	0.95596	0.95424	0.95768			2506.34	0.95596	0.00172
2512.75	0.9798	0.99328	0.99135			2512.75	0.988143	0.00728969				2512.75	0.98535	0.98173	0.99307			2512.75	0.986717	0.00579221				2512.75	0.98373	0.99078	0.98889			2512.75	0.9878	0.00364921				2512.75	0.97474	0.98745	0.99019			2512.75	0.984127	0.00824373
2519.04	0.9935	0.99405	0.99416			2519.04	0.993903	0.000353601				2519.04	0.9917	0.99215	0.98862			2519.04	0.990823	0.00192136				2519.04	0.9884	0.99228	0.99666			2519.04	0.992447	0.00413252				2519.04	0.98831	0.99215	0.98797			2519.04	0.989477	0.00232141
2525.33	0.98236	0.99831	0.99353			2525.33	0.9914	0.00818555				2525.33	0.99485	0.99215	0.98446			2525.33	0.990487	0.00539101				2525.33	0.98674	0.99902	0.99181			2525.33	0.992523	0.006171				2525.33	0.9895	0.98168	0.98683			2525.33	0.986003	0.003975
2531.62	0.98815	0.99256	0.99054			2531.62	0.990417	0.00220759				2531.62	0.9935	0.99444	0.98829			2531.62	0.992077	0.00331286				2531.62	0.98086	0.99597	0.99089			2531.62	0.98924	0.00768895				2531.62	0.99778	0.99007	0.99023			2531.62	0.992693	0.00440591
2538.06	0.96176	0.94944	0.9527			2538.06	0.954633	0.00638349				2538.06	0.94987	0.96185	0.93688			2538.06	0.949533	0.0124884				2538.06	0.96322	0.95498	0.93203			2538.06	0.950077	0.0161628				2538.06	0.9622	0.97928	0.98529			2538.06	0.97559	0.0119791
2545.65	0.90474	0.88753	0.8734			2545.65	0.888557	0.0156952				2545.65	0.8963	0.89989	0.88004			2545.65	0.892077	0.0105775				2545.65	0.92458	0.8972	0.86754			2545.65	0.89644	0.0285276				2545.65	0.93404	0.93301	0.9606			2545.65	0.94255	0.0156402
2555.27	0.8396	0.8175	0.80641			2555.27	0.82117	0.0168966				2555.27	0.83075	0.8453	0.76993			2555.27	0.815327	0.0399821				2555.27	0.86828	0.82156	0.78289			2555.27	0.824243	0.0427582				2555.27	0.87307	0.89785	0.91782			2555.27	0.896247	0.022418
2567.44	0.76411	0.72736	0.71681			2567.44	0.736093	0.0248299				2567.44	0.74197	0.7554	0.68145			2567.44	0.726273	0.0393947				2567.44	0.81704	0.74641	0.68904			2567.44	0.75083	0.0641144				2567.44	0.8244	0.84336	0.86935			2567.44	0.845703	0.0225664
2582.85	0.68285	0.6398	0.62643			2582.85	0.649693	0.0294824				2582.85	0.6558	0.68034	0.56504			2582.85	0.633727	0.0607367				2582.85	0.75372	0.65877	0.57942			2582.85	0.66397	0.0872663				2582.85	0.7526	0.77777	0.81557			2582.85	0.78198	0.0316954
2602.37	0.60176	0.53623	0.52118			2602.37	0.553057	0.0428443				2602.37	0.5554	0.59083	0.46102			2602.37	0.53575	0.0670988				2602.37	0.668	0.55305	0.46796			2602.37	0.563003	0.100391				2602.37	0.66501	0.71449	0.75342			2602.37	0.710973	0.0443098
2627.07	0.51732	0.44189	0.43378			2627.07	0.46433	0.0460695				2627.07	0.45468	0.49944	0.37232			2627.07	0.442147	0.0644801				2627.07	0.59176	0.47289	0.37798			2627.07	0.480877	0.107114				2627.07	0.58627	0.64454	0.68514			2627.07	0.63865	0.0496975
2658.34	0.41796	0.36062	0.33942			2658.34	0.372667	0.0406322				2658.34	0.36745	0.40626	0.28378			2658.34	0.352497	0.0625942				2658.34	0.51372	0.36738	0.30588			2658.34	0.39566	0.106767				2658.34	0.50781	0.56743	0.6061			2658.34	0.560447	0.0495157
2697.93	0.3527	0.29173	0.2567			2697.93	0.300377	0.0485806				2697.93	0.27992	0.32755	0.21489			2697.93	0.27412	0.0565535				2697.93	0.43103	0.28831	0.24528			2697.93	0.32154	0.0972314				2697.93	0.42148	0.46761	0.52743			2697.93	0.472173	0.0531222
2748.04	0.27835	0.22483	0.20528			2748.04	0.236153	0.0378282				2748.04	0.21692	0.2448	0.17094			2748.04	0.210887	0.0372978				2748.04	0.34999	0.22586	0.18672			2748.04	0.25419	0.0852421				2748.04	0.33965	0.40522	0.4405			2748.04	0.395123	0.0511775
2811.49	0.21229	0.17907	0.1566			2811.49	0.182653	0.0280174				2811.49	0.15645	0.19547	0.14088			2811.49	0.164267	0.0281219				2811.49	0.2802	0.16431	0.1368			2811.49	0.19377	0.0761039				2811.49	0.25866	0.32077	0.36726			2811.49	0.315563	0.0544869
2891.82	0.16125	0.14205	0.12896			2891.82	0.144087	0.0162411				2891.82	0.12851	0.14683	0.10826			2891.82	0.127867	0.019293				2891.82	0.21871	0.13012	0.10749			2891.82	0.152107	0.0587795				2891.82	0.21431	0.25721	0.29457			2891.82	0.255363	0.0401619
2993.51	0.11997	0.10162	0.09363			2993.51	0.105073	0.0135053				2993.51	0.08624	0.10928	0.07713			2993.51	0.0908833	0.0165703				2993.51	0.16224	0.09343	0.08607			2993.51	0.113913	0.0420136				2993.51	0.15496	0.19873	0.21965			2993.51	0.191113	0.0330107
3122.24	0.09296	0.08007	0.0593			3122.24	0.0774433	0.016983				3122.24	0.0693	0.09322	0.05474			3122.24	0.07242	0.0194288				3122.24	0.11976	0.06526	0.06429			3122.24	0.0831033	0.0317493				3122.24	0.12155	0.15433	0.16731			3122.24	0.14773	0.0235831
3285.22	0.05694	0.05675	0.03898			3285.22	0.05089	0.0103148				3285.22	0.0539	0.05165	0.03737			3285.22	0.04764	0.00896495				3285.22	0.08642	0.05183	0.04708			3285.22	0.0617767	0.0214735				3285.22	0.09207	0.11199	0.1278			3285.22	0.11062	0.0179044
3491.55	0.05121	0.0375	0.02227			3491.55	0.0369933	0.0144767				3491.55	0.03402	0.034	0.02147			3491.55	0.02983	0.00723998				3491.55	0.05484	0.02984	0.01949			3491.55	0.0347233	0.0181739				3491.55	0.06551	0.08359	0.09276			3491.55	0.08062	0.0138657
3752.75	0.02256	0.02709	0.01428			3752.75	0.02131	0.00649584				3752.75	0.02788	0.0361	0.0137			3752.75	0.0258933	0.0113314				3752.75	0.03833	0.0134	0.02963			3752.75	0.02712	0.0126531				3752.75	0.04468	0.04478	0.05448			3752.75	0.04798	0.00562939
4083.43	0.00723	0.01988	0.00739			4083.43	0.0115	0.00725773				4083.43	0.01589	0.01612	0.00522			4083.43	0.01241	0.00622778				4083.43	0.01088	0.00757	0.01392			4083.43	0.01079	0.00317596				4083.43	0.02222	0.02647	0.031			4083.43	0.0265633	0.00439074
4502.07	0.00040814	0.00252	0.00183			4502.07	0.00158605	0.00107686				4502.07	0.00768	0.00511	-0.000380944			4502.07	0.00413635	0.00411773				4502.07	0.00466	-0.0014	0.00946			4502.07	0.00424	0.00544217				4502.07	0.00795	0.00375	0.00184			4502.07	0.00451333	0.00312571
5032.06	-0.00040814	-0.00252	-0.00183			5032.06	-0.00158605	0.00107686				5032.06	-0.00768	-0.00511	0.000380944			5032.06	-0.00413635	0.00411773				5032.06	-0.00466	0.0014	-0.00946			5032.06	-0.00424	0.00544217				5032.06	-0.00795	-0.00375	-0.00184			5032.06	-0.00451333	0.00312571

## Sheet: ED_Fig7d
						Data ED Fig7d												Data ED Fig7d												Data ED Fig7d												Data ED Fig7d
Time (ms)	WT+N+HADCMU (1)	WT+N+HADCMU (2)	WT+N+HADCMU (3)			Time (ms)	WT+nigericin+HADCMU avg	WT+nigericin+HADCMU SD				Time (ms)	T4A+N+HADCMU (1)	T4A+N+HADCMU (2)	T4A+N+HADCMU (3)			Time (ms)	T4A+nigericin+HADCMU avg	T4A+nigericin+HADCMU SD				Time (ms)	T4E+N+HADCMU (1)	T4E+N+HADCMU (2)	T4E+N+HADCMU (3)			Time (ms)	T4E+nigericin+HADCMU avg	T4E+nigericin+HADCMU SD				Time (ms)	deltaN+N+HADCMU (1)	deltaN+N+HADCMU (2)	deltaN+N+HADCMU (3)			Time (ms)	deltaN+nigericin+HADCMU avg	deltaN+nigericin+HADCMU SD
0.6369	-0.0175	-0.01801	-0.0166			0.6369	-0.01737	0.000713933				0.6369	-0.01227	-0.01927	-0.03387			0.6369	-0.0218033	0.0110206				0.6369	-0.0118	-0.00762	-0.06083			0.6369	-0.02675	0.0295881				0.6369	-0.00909727	-0.0197921	-0.00424903			0.6369	-0.0110462	0.00795272
1.27	-0.013	-0.01358	-0.01829			1.27	-0.0149567	0.00290128				1.27	-0.02441	-0.02447	-0.03264			1.27	-0.0271733	0.00473437				1.27	-0.00627	-0.01962	-0.06267			1.27	-0.02952	0.0294745				1.27	-0.0216935	-0.0210422	-0.00314059			1.27	-0.0152921	0.0105285
1.91	-0.01506	-0.02299	-0.01793			1.91	-0.01866	0.00401508				1.91	-0.02581	-0.01824	-0.02133			1.91	-0.0217933	0.00380621				1.91	-0.01477	-0.00852	-0.07863			1.91	-0.0339733	0.0387999				1.91	-0.0104969	-0.0191671	-0.00591169			1.91	-0.0118586	0.00673182
2.55	-0.01487	-0.01878	-0.02225			2.55	-0.0186333	0.00369219				2.55	-0.02176	-0.01764	-0.03255			2.55	-0.0239833	0.00769964				2.55	-0.01648	-0.01107	-0.05233			2.55	-0.0266267	0.0224235				2.55	-0.0188943	-0.0279173	-0.00203214			2.55	-0.0162813	0.0131389
3.18	-0.01811	-0.01855	-0.03051			3.18	-0.02239	0.00703557				3.18	-0.02239	-0.02234	-0.03555			3.18	-0.02676	0.0076124				3.18	-0.00882	-0.00896	-0.06865			3.18	-0.02881	0.0345025				3.18	-0.0195941	-0.0297924	-0.00923702			3.18	-0.0195412	0.0102778
3.82	-0.01909	-0.0215	-0.02384			3.82	-0.0214767	0.00237509				3.82	-0.02967	-0.02494	-0.02947			3.82	-0.0280267	0.002675				3.82	-0.00778	-0.01329	-0.07305			3.82	-0.0313733	0.036198				3.82	-0.0118964	-0.0241673	-0.00369481			3.82	-0.0132528	0.0103034
4.46	-0.01371	-0.02722	-0.02416			4.46	-0.0216967	0.00708386				4.46	-0.02368	-0.0213	-0.03372			4.46	-0.0262333	0.00659194				4.46	-0.00748	-0.02247	-0.07296			4.46	-0.0343033	0.0343064				4.46	-0.0244927	-0.0297924	-0.00979124			4.46	-0.0213588	0.0103623
5.1	-0.01628	-0.0195	-0.02161			5.1	-0.01913	0.00268419				5.1	-0.02303	-0.02365	-0.03447			5.1	-0.02705	0.00643338				5.1	-0.00907	-0.03394	-0.07104			5.1	-0.0380167	0.0311855				5.1	-0.0223933	-0.0285424	-0.0164419			5.1	-0.0224592	0.0060505
5.73	-0.01178	-0.01975	-0.01716			5.73	-0.01623	0.00406557				5.73	-0.02782	-0.03313	-0.02673			5.73	-0.0292267	0.00342404				5.73	-0.0093	-0.0248	-0.06853			5.73	-0.03421	0.0307158				5.73	-0.0209937	-0.0279173	-0.00812858			5.73	-0.0190132	0.0100419
6.37	-0.01521	-0.01469	-0.02135			6.37	-0.0170833	0.00370418				6.37	-0.02427	-0.02328	-0.0334			6.37	-0.0269833	0.005579				6.37	-0.01644	-0.01269	-0.06812			6.37	-0.0324167	0.0309768				6.37	-0.0258922	-0.0322925	-0.0120081			6.37	-0.0233976	0.0103697
7.34	-0.0239	-0.02412	-0.033			7.34	-0.0270067	0.00519154				7.34	-0.03949	-0.04224	-0.02022			7.34	-0.0339833	0.0119984				7.34	-0.01967	-0.0328	-0.09557			7.34	-0.0493467	0.0405653				7.34	-0.0216935	-0.0335425	-0.0181046			7.34	-0.0244468	0.00807887
8.75	-0.0216	-0.01898	-0.02803			8.75	-0.02287	0.00465675				8.75	-0.02728	-0.02093	0.00587			8.75	-0.0141133	0.0175949				8.75	0.00646	-0.01484	-0.07567			8.75	-0.0280167	0.042621				8.75	-0.0251924	-0.0222922	-0.0175503			8.75	-0.0216783	0.00385786
10.76	-0.0054	0.0018	-0.01143			10.76	-0.00501	0.00662362				10.76	-0.00515	-0.00639	0.06619			10.76	0.0182167	0.0415508				10.76	0.01853	0.00301	-0.025			10.76	-0.00115333	0.0220616				10.76	0.00419874	-0.00916689	0.00738962			10.76	0.000807156	0.00878388
13.59	0.02827	0.02852	0.02263			13.59	0.0264733	0.00333077				13.59	0.0311	0.04556	0.15101			13.59	0.07589	0.0654563				13.59	0.06805	0.04272	0.02306			13.59	0.04461	0.0225545				13.59	0.0286914	0.0308341	0.0411971			13.59	0.0335742	0.00668801
17.6	0.08855	0.09629	0.1044			17.6	0.0964133	0.00792572				17.6	0.10712	0.1291	0.27013			17.6	0.168783	0.0884542				17.6	0.1578	0.10507	0.14588			17.6	0.13625	0.0276526				17.6	0.0874738	0.0883355	0.0988361			17.6	0.0915485	0.006326
23.28	0.17634	0.18023	0.21176			23.28	0.189443	0.0194244				23.28	0.19074	0.22925	0.42723			23.28	0.282407	0.12689				23.28	0.25922	0.18758	0.24369			23.28	0.230163	0.0376869				23.28	0.191742	0.178338	0.190837			23.28	0.186972	0.00749153
31.32	0.27221	0.27681	0.33118			31.32	0.2934	0.0327992				31.32	0.28302	0.34629	0.58798			31.32	0.405763	0.160944				31.32	0.36173	0.29462	0.34392			31.32	0.333423	0.0347645				31.32	0.287614	0.305841	0.303344			31.32	0.298933	0.00988178
42.69	0.36045	0.3698	0.45033			42.69	0.393527	0.0494148				42.69	0.3737	0.43932	0.70546			42.69	0.50616	0.17569				42.69	0.45814	0.39112	0.44069			42.69	0.429983	0.0347692				42.69	0.393982	0.422719	0.418622			42.69	0.411774	0.0155441
58.78	0.44524	0.45624	0.54148			58.78	0.480987	0.0526767				58.78	0.44183	0.52913	0.77498			58.78	0.58198	0.172749				58.78	0.53632	0.49767	0.52043			58.78	0.51814	0.0194265				58.78	0.508747	0.557722	0.525032			58.78	0.530501	0.024941
81.56	0.51497	0.53699	0.61869			81.56	0.556883	0.0546468				81.56	0.51229	0.58832	0.79663			81.56	0.632413	0.147209				81.56	0.5926	0.57031	0.60837			81.56	0.590427	0.0191229				81.56	0.614416	0.666369	0.63127			81.56	0.637352	0.0265054
113.79	0.56436	0.58172	0.65795			113.79	0.601343	0.0497853				113.79	0.554	0.63921	0.81871			113.79	0.67064	0.135125				113.79	0.63303	0.61085	0.64624			113.79	0.63004	0.0178835				113.79	0.696291	0.748766	0.709001			113.79	0.71802	0.0273753
159.42	0.60769	0.62035	0.69112			159.42	0.63972	0.0449615				159.42	0.58706	0.66233	0.8177			159.42	0.68903	0.117615				159.42	0.65325	0.63005	0.65518			159.42	0.64616	0.013985				159.42	0.755073	0.794293	0.758289			159.42	0.769218	0.0217745
223.98	0.63223	0.66168	0.72453			223.98	0.672813	0.0471464				223.98	0.61627	0.70188	0.82746			223.98	0.715203	0.106224				223.98	0.68339	0.67506	0.64966			223.98	0.66937	0.0175702				223.98	0.780266	0.812862	0.785429			223.98	0.792852	0.01752
315.36	0.66706	0.68879	0.74949			315.36	0.70178	0.0427227				315.36	0.64308	0.72629	0.83328			315.36	0.734217	0.0953474				315.36	0.71248	0.70772	0.67719			315.36	0.69913	0.0191491				315.36	0.793562	0.821541	0.80282			315.36	0.805975	0.0142539
444.68	0.69639	0.72387	0.78985			444.68	0.736703	0.0480335				444.68	0.67943	0.74947	0.83916			444.68	0.75602	0.0800662				444.68	0.74978	0.73171	0.68501			444.68	0.722167	0.033423				444.68	0.79916	0.831392	0.816346			444.68	0.815633	0.0161277
627.7	0.74266	0.75554	0.81303			627.7	0.77041	0.0374676				627.7	0.71938	0.79138	0.85716			627.7	0.789307	0.0689134				627.7	0.7869	0.78727	0.69003			627.7	0.754733	0.056035				627.7	0.812456	0.844099	0.817004			627.7	0.824519	0.0171078
886.72	0.79001	0.79597	0.8489			886.72	0.811627	0.0324169				886.72	0.75644	0.82141	0.86707			886.72	0.814973	0.0555952				886.72	0.81563	0.82464	0.72649			886.72	0.78892	0.0542533				886.72	0.83415	0.851281	0.836008			886.72	0.840479	0.00940027
1253.3	0.82451	0.83546	0.88037			1253.3	0.84678	0.0296005				1253.3	0.79487	0.85658	0.88649			1253.3	0.84598	0.0467207				1253.3	0.83697	0.8697	0.74817			1253.3	0.81828	0.0628838				1253.3	0.853744	0.86881	0.842389			1253.3	0.854981	0.0132542
1772.1	0.86587	0.87144	0.90545			1772.1	0.88092	0.0214254				1772.1	0.84693	0.88387	0.89299			1772.1	0.874597	0.0243901				1772.1	0.88278	0.89104	0.80522			1772.1	0.85968	0.0473442				1772.1	0.878237	0.888066	0.870908			1772.1	0.87907	0.00860913
2506.34	0.9068	0.90532	0.92634			2506.34	0.91282	0.011732				2506.34	0.89227	0.93346	0.93073			2506.34	0.91882	0.0230335				2506.34	0.91357	0.92461	0.85955			2506.34	0.899243	0.0348158				2506.34	0.89923	0.909233	0.896637			2506.34	0.9017	0.00665122
2512.75	0.99286	0.9919	0.99836			2512.75	0.994373	0.00348576				2512.75	0.98668	0.98826	0.9675			2512.75	0.980813	0.0115567				2512.75	0.98041	0.9906	0.96669			2512.75	0.979233	0.0119984				2512.75	0.987404	0.986015	0.986699			2512.75	0.986706	0.000694587
2519.04	0.9971	0.99631	0.99457			2519.04	0.995993	0.00129439				2519.04	0.99487	0.99152	0.98237			2519.04	0.989587	0.00647038				2519.04	0.98722	0.98673	1			2519.04	0.991317	0.00752398				2519.04	0.995101	0.987448	0.988916			2519.04	0.990488	0.00406177
2525.33	0.99851	0.99844	0.99508			2525.33	0.997343	0.00196042				2525.33	0.99835	1	0.98412			2525.33	0.994157	0.00873107				2525.33	0.99509	0.99197	0.9811			2525.33	0.989387	0.00734406				2525.33	0.993002	1	0.99612			2525.33	0.996374	0.00350584
2531.62	0.99796	0.99445	0.99397			2531.62	0.99546	0.00217833				2531.62	0.9968	0.99669	0.99461			2531.62	0.996033	0.00123387				2531.62	0.99271	0.99188	0.97656			2531.62	0.98705	0.00909408				2531.62	0.993002	0.983129	0.99612			2531.62	0.990751	0.006782
2538.06	0.90046	0.90059	0.90728			2538.06	0.902777	0.00390054				2538.06	0.87934	0.91975	0.91515			2538.06	0.904747	0.0221227				2538.06	0.90204	0.90731	0.84344			2538.06	0.884263	0.0354521				2538.06	0.895031	0.91279	0.893795			2538.06	0.900539	0.0106282
2545.65	0.80169	0.81131	0.83411			2545.65	0.815703	0.0166505				2545.65	0.78416	0.85141	0.8519			2545.65	0.829157	0.038969				2545.65	0.8188	0.82613	0.75601			2545.65	0.800313	0.0385425				2545.65	0.806858	0.839079	0.809196			2545.65	0.818378	0.0179659
2555.27	0.70191	0.7203	0.73635			2555.27	0.71952	0.0172332				2555.27	0.70375	0.77924	0.79311			2555.27	0.7587	0.0480908				2555.27	0.74315	0.72157	0.68623			2555.27	0.716983	0.0287359				2555.27	0.720084	0.759196	0.721113			2555.27	0.733464	0.0222902
2567.44	0.59531	0.61827	0.64379			2567.44	0.619123	0.0242513				2567.44	0.6178	0.70566	0.72948			2567.44	0.684313	0.0588206				2567.44	0.67349	0.61112	0.62208			2567.44	0.635563	0.0332995				2567.44	0.624913	0.6839	0.635006			2567.44	0.647939	0.0315491
2582.85	0.48555	0.51953	0.52947			2582.85	0.511517	0.0230305				2582.85	0.53791	0.61449	0.68349			2582.85	0.611963	0.0728229				2582.85	0.59798	0.50347	0.54232			2582.85	0.547923	0.0475035				2582.85	0.548635	0.604628	0.564936			2582.85	0.572733	0.028799
2602.37	0.37697	0.4245	0.43316			2602.37	0.411543	0.0302529				2602.37	0.46785	0.51737	0.62213			2602.37	0.535783	0.078771				2602.37	0.51931	0.39606	0.4817			2602.37	0.46569	0.0631655				2602.37	0.471659	0.518346	0.475152			2602.37	0.488386	0.0260052
2627.07	0.27725	0.33751	0.33587			2627.07	0.316877	0.0343275				2627.07	0.37889	0.44234	0.55176			2627.07	0.457663	0.0874478				2627.07	0.44455	0.28428	0.43968			2627.07	0.389503	0.0911586				2627.07	0.394682	0.448344	0.405875			2627.07	0.4163	0.0283097
2658.34	0.20572	0.26496	0.26542			2658.34	0.245367	0.0343358				2658.34	0.3227	0.33658	0.4953			2658.34	0.38486	0.0958953				2658.34	0.36921	0.22712	0.37031			2658.34	0.322213	0.0823551				2658.34	0.321903	0.372092	0.328284			2658.34	0.34076	0.0273217
2697.93	0.15902	0.19703	0.19162			2697.93	0.182557	0.0205621				2697.93	0.25838	0.25674	0.45643			2697.93	0.32385	0.114821				2697.93	0.30814	0.16046	0.30602			2697.93	0.258207	0.0846577				2697.93	0.270119	0.317091	0.256235			2697.93	0.281148	0.031892
2748.04	0.12122	0.1522	0.13735			2748.04	0.136923	0.0154944				2748.04	0.20405	0.18576	0.38922			2748.04	0.259677	0.11256				2748.04	0.25032	0.13186	0.28109			2748.04	0.22109	0.0787921				2748.04	0.205038	0.245214	0.204138			2748.04	0.21813	0.0234597
2811.49	0.09008	0.11206	0.10467			2811.49	0.10227	0.0111848				2811.49	0.15427	0.13584	0.34915			2811.49	0.213087	0.118194				2811.49	0.19197	0.08365	0.23021			2811.49	0.16861	0.0760212				2811.49	0.158153	0.207713	0.153704			2811.49	0.17319	0.0299808
2891.82	0.06261	0.08325	0.06538			2891.82	0.0704133	0.0112028				2891.82	0.11221	0.09048	0.29527			2891.82	0.165987	0.112489				2891.82	0.14443	0.04839	0.19134			2891.82	0.128053	0.0728685				2891.82	0.129461	0.152087	0.112137			2891.82	0.131229	0.0200334
2993.51	0.04859	0.06135	0.05832			2993.51	0.0560867	0.00666673				2993.51	0.08835	0.06764	0.23011			2993.51	0.1287	0.088432				2993.51	0.10301	0.03764	0.14421			2993.51	0.0949533	0.0537399				2993.51	0.0895731	0.120211	0.0822095			2993.51	0.0973313	0.0201538
3122.24	0.02992	0.04261	0.0304			3122.24	0.03431	0.00719202				3122.24	0.05229	0.04016	0.19197			3122.24	0.0948067	0.0843642				3122.24	0.0691	0.01621	0.10953			3122.24	0.0649467	0.0467984				3122.24	0.0706788	0.0814603	0.0644744			3122.24	0.0722045	0.00859512
3285.22	0.01762	0.02885	0.01268			3285.22	0.0197167	0.00828639				3285.22	0.03384	0.02837	0.13703			3285.22	0.0664133	0.061217				3285.22	0.0552	0.01872	0.08125			3285.22	0.0517233	0.0314096				3285.22	0.0412876	0.0577097	0.043414			3285.22	0.0474705	0.00893099
3491.55	0.01139	0.01954	0.00675			3491.55	0.01256	0.00647477				3491.55	0.02475	0.00908	0.10632			3491.55	0.0467167	0.0522092				3491.55	0.03429	0.01401	0.06803			3491.55	0.0387767	0.0272881				3491.55	0.0272918	0.0370842	0.0195825			3491.55	0.0279862	0.00877151
3752.75	0.01165	0.01225	0.00746			3752.75	0.0104533	0.0026096				3752.75	0.01243	0.00585	0.0594			3752.75	0.0258933	0.0292035				3752.75	0.0174	0.00389	0.05328			3752.75	0.0248567	0.0255254				3752.75	0.0146956	0.0195838	0.00905228			3752.75	0.0144439	0.00527027
4083.43	-0.00192	0.00327	0.00663			4083.43	0.00266	0.00430752				4083.43	0.00699	0.00103	0.0366			4083.43	0.0148733	0.0190504				4083.43	0.01004	-0.00121	0.02527			4083.43	0.0113667	0.0132898				4083.43	0	0.0102086	0.000738962			4083.43	0.00364918	0.00569261
4502.07	0.00466	0.000630921	-0.00229			4502.07	0.00100031	0.00348969				4502.07	0.0042	-0.00123	0.02368			4502.07	0.00888333	0.0130987				4502.07	0.00364	-0.00459	-0.0004072			4502.07	-0.0004524	0.00411519				4502.07	-0.00139958	-0.00229172	-0.000369481			4502.07	-0.00135359	0.000961946
5032.06	-0.00466	-0.000630921	0.00229			5032.06	-0.00100031	0.00348969				5032.06	-0.0042	0.00123	-0.02368			5032.06	-0.00888333	0.0130987				5032.06	-0.00364	0.00459	0.0004072			5032.06	0.0004524	0.00411519				5032.06	0.00139958	-0.00791686	-0.000369481			5032.06	-0.00229559	0.00494787
