# Supplementary material for: The amino terminus of PetD is essential for cytochrome b6 f function and the negative feedback control of STT7 kinase
Source: Nat Plants. 2026 Jun 2;12(6):1232–41. doi: 10.1038/s41477-026-02310-y (PMC13287000; doi:10.1038/s41477-026-02310-y)
Supplement: Supplementary file 7 — Statistical source data. [file 41477_2026_2310_MOESM7_ESM.xlsx]

## Sheet: Tabelle1
					data ED Fig 8a										data ED Fig 8a										data ED Fig 8a										data ED Fig 8a
time (ms)	WT #1	WT #2	WT #3		time (ms)	WT avg	WT SD			time (ms)	T4A #1	T4A #2	T4A #3		time (ms)	T4A avg	T4A SD			time (ms)	T4E #1	T4E #2	T4E #3		time (ms)	T4E avg	T4E SD			time (ms)	deltaN #1	deltaN #2	deltaN #3		time (ms)	deltaN avg	deltaN SD
-400.58	-0.01515	-0.01401	-0.01442		-400.58	-0.0145267	0.000577437			-400.58	-0.0238832	-0.014214	0.0121457		-400.58	-0.00865051	0.0186477			-400.58	0.0182315	0.0147116	0.0134798		-400.58	0.0154743	0.00246599			-400.58	0.00917	-0.02335	0.00194		-400.58	-0.00408	0.0170754
-300.38	0.00733	-0.000858169	-0.00964		-300.38	-0.00105606	0.00848673			-300.38	-0.00619195	0.00919732	-0.00993743		-300.38	-0.00231069	0.0101407			-300.38	-0.00729262	-0.0100658	-0.0144783		-300.38	-0.0106122	0.00362386			-300.38	-0.01467	-0.01974	-0.01797		-300.38	-0.01746	0.00257319
-200.19	0.00257	0.0135	0.00591		-200.19	0.00732667	0.00560102			-200.19	0.000884564	0.00752508	0.00331248		-200.19	0.00390737	0.00335999			-200.19	-0.00729262	0.0178087	-0.000499251		-200.19	0.00333896	0.0129834			-200.19	0.01772	0.0177	-0.03044		-200.19	0.00166	0.0277994
-100	0.00525	0.00138	0.01815		-100	0.00826	0.00878085			-100	0.0291906	-0.00250836	-0.00552079		-100	0.00705382	0.0192301			-100	-0.00364631	-0.0224545	0.00149775		-100	-0.00820102	0.012609			-100	-0.01222	0.0254	0.04648		-100	0.0198867	0.0297358
0.65	1.16966	1.17367	1.21172		0.65	1.18502	0.0232125			0.65	1.44449	1.26505	1.23703		0.65	1.31552	0.112567			0.65	1.35825	1.20403	1.38542		0.65	1.3159	0.0978328			0.65	1.40355	1.76906	1.78008		0.65	1.6509	0.214279
1.14	1.39342	1.37114	1.45413		1.14	1.40623	0.0429524			1.14	1.69394	1.49247	1.41516		1.14	1.53386	0.143922			1.14	1.63537	1.47193	1.75487		1.14	1.62072	0.142035			1.14	1.59798	2.01189	2.06886		1.14	1.89291	0.257
1.73	1.52307	1.53275	1.59578		1.73	1.55053	0.0394825			1.73	1.86201	1.63963	1.54472		1.73	1.68212	0.162856			1.73	1.81586	1.62214	1.98652		1.73	1.80818	0.182309			1.73	1.61249	2.04883	2.04357		1.73	1.90163	0.250416
2.92	1.86238	1.8415	1.92576		2.92	1.87655	0.04388			2.92	2.26714	2.04766	1.90983		2.92	2.07487	0.180204			2.92	2.22789	1.95354	2.37194		2.92	2.18446	0.212555			2.92	1.73995	2.16055	2.14355		2.92	2.01468	0.238078
6.11	2.33564	2.31554	2.38013		6.11	2.34377	0.0330536			6.11	2.82088	2.58612	2.4251		6.11	2.6107	0.199029			6.11	2.72379	2.42276	2.89116		6.11	2.67924	0.237356			6.11	1.75475	2.10987	2.1234		6.11	1.99601	0.209044
11.3	2.55158	2.47133	2.53735		11.3	2.52009	0.0428198			11.3	3.04909	2.75502	2.65771		11.3	2.82061	0.203769			11.3	2.91887	2.47077	3.09286		11.3	2.8275	0.320952			11.3	1.7701	1.93899	1.96538		11.3	1.89149	0.105952
16.49	2.59368	2.44685	2.57568		16.49	2.53874	0.0800835			16.49	3.05971	2.77174	2.71365		16.49	2.84837	0.185316			16.49	2.96445	2.4878	3.10684		16.49	2.85303	0.324209			16.49	1.66507	1.81759	1.84329		16.49	1.77532	0.0963373
21.68	2.57097	2.42454	2.53862		21.68	2.51138	0.0769226			21.68	3.01194	2.74331	2.71513		21.68	2.82346	0.163837			21.68	2.91522	2.43051	3.10085		21.68	2.81553	0.346113			21.68	1.60222	1.67969	1.74185		21.68	1.67459	0.0699548
41.88	2.49517	2.25364	2.40195		41.88	2.38359	0.121808			41.88	2.83326	2.57943	2.6371		41.88	2.68326	0.133062			41.88	2.80219	2.28649	3.03295		41.88	2.70721	0.382187			41.88	1.48228	1.37165	1.35665		41.88	1.40353	0.0686135
62.07	2.38471	2.10454	2.28918		62.07	2.25948	0.142427			62.07	2.60681	2.43562	2.54435		62.07	2.52893	0.0866321			62.07	2.6618	2.0573	2.91513		62.07	2.54474	0.440733			62.07	1.37436	1.15721	1.12921		62.07	1.22026	0.134187
82.26	2.28796	1.99485	2.1966		82.26	2.1598	0.14998			82.26	2.46705	2.31856	2.45013		82.26	2.41191	0.0812864			82.26	2.57976	1.93031	2.86321		82.26	2.45776	0.478263			82.26	1.28391	1.01552	1.00198		82.26	1.10047	0.159008
102.45	2.21797	1.90343	2.10929		102.45	2.0769	0.159752			102.45	2.33437	2.17308	2.38093		102.45	2.29613	0.109078			102.45	2.4722	1.82656	2.74139		102.45	2.34671	0.470146			102.45	1.20208	0.88924	0.86148		102.45	0.984267	0.189142
152.64	2.02646	1.67166	1.89154		152.64	1.86322	0.179087			152.64	2.06723	1.91388	2.23371		152.64	2.07161	0.159962			152.64	2.3227	1.58188	2.62356		152.64	2.17605	0.536102			152.64	1.08794	0.73781	0.64824		152.64	0.824663	0.232361
202.83	1.89767	1.50927	1.72757		202.83	1.7115	0.194698			202.83	1.84785	1.69983	2.12183		202.83	1.88984	0.214106			202.83	2.16591	1.46883	2.45582		202.83	2.03019	0.507295			202.83	0.97389	0.57745	0.56147		202.83	0.70427	0.233634
253.02	1.75311	1.38312	1.59119		253.02	1.57581	0.185474			253.02	1.68686	1.51254	2.01288		253.02	1.73743	0.253974			253.02	2.06928	1.27371	2.36196		253.02	1.90165	0.563155			253.02	0.89779	0.54493	0.46193		253.02	0.634883	0.231435
303.21	1.65305	1.26122	1.47382		303.21	1.4627	0.196152			303.21	1.52764	1.35535	1.91424		303.21	1.59908	0.286212			303.21	1.99635	1.11731	2.20619		303.21	1.77328	0.577701			303.21	0.78732	0.45865	0.40457		303.21	0.55018	0.207142
403.4	1.44144	1.08753	1.29321		403.4	1.27406	0.17773			403.4	1.29943	1.12458	1.71255		403.4	1.37885	0.301924			403.4	1.75934	0.931475	1.98253		403.4	1.55778	0.553758			403.4	0.69066	0.3674	0.31744		403.4	0.4585	0.202602
503.59	1.3083	0.9486	1.10547		503.59	1.12079	0.180339			503.59	1.17205	0.962375	1.58005		503.59	1.23816	0.3141			503.59	1.65907	0.740999	1.77484		503.59	1.39164	0.566433			503.59	0.62077	0.36046	0.29945		503.59	0.426893	0.170651
1003.78	0.77033	0.53131	0.61346		1003.78	0.638367	0.121441			1003.78	0.636002	0.500836	1.07214		1003.78	0.736325	0.298572			1003.78	1.09936	0.355401	1.19371		1003.78	0.882824	0.459192			1003.78	0.41364	0.12838	0.1873		1003.78	0.243107	0.150596
1503.98	0.49404	0.34227	0.39748		1503.98	0.411263	0.0768181			1503.98	0.45732	0.308528	0.789474		1503.98	0.518441	0.246229			1503.98	0.782133	0.19125	0.846231		1503.98	0.606538	0.361075			1503.98	0.29196	0.14305	0.18455		1503.98	0.20652	0.0768476
2004.17	0.36493	0.20512	0.25309		2004.17	0.27438	0.0820046			2004.17	0.299867	0.223244	0.609864		2004.17	0.377658	0.204713			2004.17	0.579763	0.113821	0.600599		2004.17	0.431394	0.275224			2004.17	0.19068	0.1271	0.12717		2004.17	0.148317	0.0366877
2504.36	0.27903	0.16101	0.20142		2504.36	0.21382	0.0599792			2504.36	0.237948	0.174749	0.467059		2504.36	0.293252	0.153803			2504.36	0.433911	0.15873	0.424863		2504.36	0.339168	0.156329			2504.36	0.18052	0.07022	0.14397		2504.36	0.13157	0.0561858
3504.55	0.13924	0.08075	0.10967		3504.55	0.109887	0.0292456			3504.55	0.1318	0.136288	0.300699		3504.55	0.189596	0.0962447			3504.55	0.26618	0.161827	0.261108		3504.55	0.229705	0.0588388			3504.55	0.08653	0.04964	0.13183		3504.55	0.0893333	0.0411666
4504.74	0.07743	0.03226	0.08108		4504.74	0.06359	0.0271939			4504.74	0.0645732	0.104515	0.209422		4504.74	0.12617	0.0748132			4504.74	0.164084	0.140147	0.175237		4504.74	0.159823	0.0179289			4504.74	0.05097	0.01506	0.16969		4504.74	0.0785733	0.0809263
5504.93	0.08427	0.03968	0.0569		5504.93	0.0602833	0.0224867			5504.93	0.0504202	0.116221	0.125506		5504.93	0.0973823	0.0409346			5504.93	0.10392	0.265583	0.0833749		5504.93	0.150959	0.099797			5504.93	-0.000327874	0.03749	0.22463		5504.93	0.087264	0.120456
